# Supplementary material for: Transcriptomic response of durum wheat to nitrogen starvation
Source: Sci Rep. 2017 Apr 26;7:1176. doi: 10.1038/s41598-017-01377-0 (PMC5430780; doi:10.1038/s41598-017-01377-0)
Supplement: Supplementary file 2 — Supplementary Table 2 [file 41598_2017_1377_MOESM2_ESM.xls]

## Sheet: Root-upregulated
Supplementary Table S2. Differentially expressed genes from RNA-seq analysis in roots, leaves/stems, flag leaf and spikes of durum wheat cv. Svevo under nitrogen starvation compared to control tissues, filtered by fold change. Data are reported in 8 different sheets
test_id	r0	r2	log2(fold_change)	p_value	q_value	Ta description	Ta gene	AT locus	AT description	AT gene name
TRAES3BF024300190CFD_g	1011.69	0.001	19.9483	5e-05	0.000725288
Traes_2AS_2E3361D55	236.774	0.001	17.8532	5e-05	0.000725288
Traes_2AL_A38FEE372	169.462	0.001	17.3706	5e-05	0.000725288
Traes_1BS_F114E4A2B	40.0037	0.001	15.2878	5e-05	0.000725288			AT1G12940	High affinity nitrate transporter 2.5 [Source:UniProtKB/Swiss-Prot;Acc:Q9LPV5]	NRT2.5
Traes_6BL_2F2381640	37.9279	0.001	15.211	5e-05	0.000725288			AT5G37260	Protein REVEILLE 2 [Source:UniProtKB/Swiss-Prot;Acc:F4K5X6]	RVE2
Traes_1AL_4034DE43E	31.6344	0.001	14.9492	5e-05	0.000725288			AT3G23570	alpha/beta-Hydrolases superfamily protein [Source:TAIR;Acc:AT3G23570]
Traes_2BL_906F1E946	29.0325	0.001	14.8254	5e-05	0.000725288			AT1G19630	cytochrome P450, family 722, subfamily A, polypeptide 1 [Source:TAIR;Acc:AT1G19630]	CYP722A1
Traes_7AL_7B5BA5BB3	27.8481	0.001	14.7653	5e-05	0.000725288			AT1G03055	Beta-carotene isomerase D27, chloroplastic [Source:UniProtKB/Swiss-Prot;Acc:Q7XA78]	D27
Traes_4AL_3D6935A98	24.9441	0.001	14.6064	5e-05	0.000725288
TRAES3BF038300070CFD_g	20.2382	0.001	14.3048	5e-05	0.000725288
Traes_2BL_6DCB8BD21	13.7816	0.001	13.7505	0.0001	0.0013435			AT1G19630	cytochrome P450, family 722, subfamily A, polypeptide 1 [Source:TAIR;Acc:AT1G19630]	CYP722A1
Traes_2DL_7D7B1B55D	13.6429	0.001	13.7359	5e-05	0.000725288			AT3G21500	1-deoxy-D-xylulose 5-phosphate synthase 1 [Source:TAIR;Acc:AT3G21500]	DXPS1
Traes_1DS_CE96E8BF0	12.4884	0.001	13.6083	5e-05	0.000725288			AT2G28710	C2H2-type zinc finger family protein [Source:TAIR;Acc:AT2G28710]
TRAES3BF071100010CFD_g	11.7752	0.001	13.5235	5e-05	0.000725288			AT2G31955	Cyclic pyranopterin monophosphate synthase, mitochondrial [Source:UniProtKB/Swiss-Prot;Acc:Q39055]	CNX2
Traes_6AS_482B76EBE	11.4327	0.001	13.4809	5e-05	0.000725288			AT4G38460	Heterodimeric geranylgeranyl pyrophosphate synthase small subunit, chloroplastic [Source:UniProtKB/Swiss-Prot;Acc:Q39108]	GGR
Traes_4BL_7C94AFC28	10.3491	0.001	13.3372	5e-05	0.000725288			AT4G08250	Scarecrow-like protein 26 [Source:UniProtKB/Swiss-Prot;Acc:Q9SUF5]	SCL26
TRAES3BF037900010CFD_g	9.31723	0.001	13.1857	5e-05	0.000725288
Traes_7DS_5A0EA811A	9.13212	0.001	13.1567	5e-05	0.000725288
Traes_5AS_5104E81D9	8.86738	0.001	13.1143	5e-05	0.000725288
Traes_2BS_FC456664B	8.48599	0.001	13.0509	5e-05	0.000725288
Traes_1AL_34404D5D8	8.37382	0.001	13.0317	5e-05	0.000725288	Late embryogenesis abundant protein, group 3 [Source:UniProtKB/Swiss-Prot;Acc:Q03968]		AT3G15670	Late embryogenesis abundant protein (LEA) family protein [Source:TAIR;Acc:AT3G15670]
Traes_2BL_0C2DC087B	8.25253	0.001	13.0106	5e-05	0.000725288
Traes_6AL_68BF7D6C7	8.18794	0.001	12.9993	5e-05	0.000725288			ATMG00860	Uncharacterized mitochondrial protein AtMg00860 [Source:UniProtKB/Swiss-Prot;Acc:P92523]	ORF158
Traes_6BL_0E2878A16	7.78746	0.001	12.9269	5e-05	0.000725288
Traes_4BL_80B64F3AB	7.23285	0.001	12.8203	0.0009	0.00884384
TRAES3BF035900130CFD_g	6.67265	0.001	12.704	5e-05	0.000725288
Traes_6DS_0FE79FF07	6.51069	0.001	12.6686	5e-05	0.000725288
TRAES3BF038300060CFD_g	6.23593	0.001	12.6064	5e-05	0.000725288
Traes_7AS_C8EC43BEB	6.22762	0.001	12.6045	5e-05	0.000725288
Traes_4BL_98B0C2E78	6.20961	0.001	12.6003	5e-05	0.000725288	Nodulin MtN3 family protein [Source:Projected from Arabidopsis thaliana (AT2G39060) TAIR;Acc:AT2G39060]		AT2G39060	Bidirectional sugar transporter SWEET9 [Source:UniProtKB/Swiss-Prot;Acc:Q9ZV02]	SWEET9
Traes_2DS_7631E4FD0	5.86742	0.001	12.5185	5e-05	0.000725288			AT4G02630	Protein kinase superfamily protein [Source:TAIR;Acc:AT4G02630]
TRAES3BF270500030CFD_g	5.49129	0.001	12.4229	5e-05	0.000725288
Traes_7BL_75E29ADA5	5.44845	0.001	12.4116	5e-05	0.000725288
Traes_4DL_E5521D4C1	5.26471	0.001	12.3621	5e-05	0.000725288
Traes_5DL_16264667A	5.26089	0.001	12.3611	0.0001	0.0013435
Traes_1BS_3468DEF53	5.21448	0.001	12.3483	5e-05	0.000725288	alpha/beta-Hydrolases superfamily protein [Source:Projected from Arabidopsis thaliana (AT3G24420) TAIR;Acc:AT3G24420]		AT3G24420	alpha/beta-Hydrolases superfamily protein [Source:TAIR;Acc:AT3G24420]
Traes_2AL_0B8878DB4	5.04684	0.001	12.3012	5e-05	0.000725288			AT1G79460	Ent-kaur-16-ene synthase, chloroplastic [Source:UniProtKB/Swiss-Prot;Acc:Q9SAK2]	GA2
Traes_1BL_6518E3320	4.97965	0.001	12.2818	5e-05	0.000725288
Traes_3AL_7F0DD95F8	4.66589	0.001	12.1879	5e-05	0.000725288			AT5G11480	P-loop containing nucleoside triphosphate hydrolases superfamily protein [Source:TAIR;Acc:AT5G11480]
Traes_1BS_8A9B3CE82	4.46643	0.001	12.1249	5e-05	0.000725288			AT4G02780	Ent-copalyl diphosphate synthase, chloroplastic [Source:UniProtKB/Swiss-Prot;Acc:Q38802]	GA1
Traes_4BS_78741E0A2	4.45665	0.001	12.1217	5e-05	0.000725288			AT1G77120	Alcohol dehydrogenase class-P [Source:UniProtKB/Swiss-Prot;Acc:P06525]	ADH1
Traes_1DS_7742A4A05	4.34499	0.001	12.0851	0.0001	0.0013435			AT4G23890	NAD(P)H-quinone oxidoreductase subunit S, chloroplastic [Source:UniProtKB/Swiss-Prot;Acc:Q9T0A4]	ndhS
Traes_4AL_2D499E602	4.27186	0.001	12.0606	5e-05	0.000725288			AT3G28390	ABC transporter B family member 18 [Source:UniProtKB/Swiss-Prot;Acc:Q9LSJ5]	ABCB18
Traes_7AS_8123257BA	4.10943	0.001	12.0047	0.00015	0.00194135			AT3G57230	Agamous-like MADS-box protein AGL16 [Source:UniProtKB/Swiss-Prot;Acc:A2RVQ5]	AGL16
Traes_7BL_C7FAF31A7	4.03939	0.001	11.9799	0.0001	0.0013435			AT1G64860	RNA polymerase sigma factor sigA [Source:UniProtKB/Swiss-Prot;Acc:O24629]	SIGA
Traes_2DL_E9164FBF3	3.97594	0.001	11.9571	5e-05	0.000725288			AT1G20380	Prolyl oligopeptidase family protein [Source:TAIR;Acc:AT1G20380]
Traes_4AL_60DF5384D	3.90501	0.001	11.9311	0.00015	0.00194135	Protein of unknown function (DUF1997) [Source:Projected from Arabidopsis thaliana (AT5G04440) TAIR;Acc:AT5G04440]		AT5G04440	Protein of unknown function (DUF1997) [Source:TAIR;Acc:AT5G04440]
Traes_5BL_722A0BDA7	3.72419	0.001	11.8627	0.0001	0.0013435
Traes_6DL_9DFBD945F	3.66869	0.001	11.841	5e-05	0.000725288			AT1G21230	Wall-associated receptor kinase 5 [Source:UniProtKB/Swiss-Prot;Acc:Q9LMN7]	WAK5
TRAES3BF278100020CFD_g	3.61572	0.001	11.8201	5e-05	0.000725288
Traes_6BS_660738B8B	3.55718	0.001	11.7965	5e-05	0.000725288
Traes_7BS_3232D7FAC	3.55017	0.001	11.7937	5e-05	0.000725288
Traes_4AS_93E2E2D19	3.4877	0.001	11.7681	5e-05	0.000725288	DnaJ/Hsp40 cysteine-rich domain superfamily protein [Source:Projected from Arabidopsis thaliana (AT1G75690) TAIR;Acc:AT1G75690]		AT1G75690	Protein disulfide-isomerase LQY1, chloroplastic [Source:UniProtKB/Swiss-Prot;Acc:Q8GSJ6]	LQY1
Traes_6BS_3ADE4A8D9	3.3531	0.001	11.7113	0.00015	0.00194135
TRAES3BF117100010CFD_g	3.17579	0.001	11.6329	5e-05	0.000725288			MLOC_18832	Amino acid transporter	Cationic amino acid transporter 5
Traes_2AS_048E13951	3.00906	0.001	11.5551	5e-05	0.000725288			AT5G51760	Probable protein phosphatase 2C 75 [Source:UniProtKB/Swiss-Prot;Acc:Q9FLI3]	AHG1
Traes_4AL_53FFE6D9F	2.95203	0.001	11.5275	5e-05	0.000725288
TRAES3BF072400340CFD_g	2.85267	0.001	11.4781	0.00015	0.00194135
TRAES3BF020200170CFD_g	2.84082	0.001	11.4721	5e-05	0.000725288
Traes_7BL_549B598C7	2.82128	0.001	11.4621	5e-05	0.000725288
Traes_6DL_F9BA360E0	2.73722	0.001	11.4185	0.0001	0.0013435			AT5G37690	GDSL esterase/lipase At5g37690 [Source:UniProtKB/Swiss-Prot;Acc:Q9FHQ1]
Traes_1AS_1DDA1FCAB	2.73392	0.001	11.4168	5e-05	0.000725288			AT1G13120	Protein GLE1 [Source:UniProtKB/Swiss-Prot;Acc:Q0WPZ7]	GLE1
Traes_5DL_4B8443BA3	2.70926	0.001	11.4037	5e-05	0.000725288
Traes_2BS_CE129FE6C	2.63463	0.001	11.3634	5e-05	0.000725288			AT5G16990	NADP-dependent alkenal double bond reductase P2 [Source:UniProtKB/Swiss-Prot;Acc:Q39173]	P2
Traes_1BL_E38BBC0DA1	2.60844	0.001	11.349	5e-05	0.000725288
Traes_7BS_A7358355C	2.55189	0.001	11.3174	5e-05	0.000725288
TRAES3BF011100030CFD_g	2.481	0.001	11.2767	5e-05	0.000725288
Traes_1AS_9B0AFF865	2.46923	0.001	11.2698	5e-05	0.000725288
Traes_4AL_CB8D23679	2.37229	0.001	11.2121	5e-05	0.000725288			AT5G54100	SPFH/Band 7/PHB domain-containing membrane-associated protein family [Source:TAIR;Acc:AT5G54100]
Traes_2BL_740D59BE4	2.34777	0.001	11.1971	0.00015	0.00194135			AT4G21930	Protein of unknown function, DUF584 [Source:TAIR;Acc:AT4G21930]
Traes_3AL_B89D39453	2.33405	0.001	11.1886	5e-05	0.000725288
Traes_5DS_62F44BE2B	2.2222	0.001	11.1178	5e-05	0.000725288
TRAES3BF045600040CFD_g	2.2158	0.001	11.1136	0.0001	0.0013435
Traes_7AS_CCCE3F57B	2.20078	0.001	11.1038	5e-05	0.000725288
Traes_2DS_E607EA326	2.18671	0.001	11.0945	0.0001	0.0013435
Traes_2DS_66348DD08	2.16878	0.001	11.0827	5e-05	0.000725288			AT1G26900	Pentatricopeptide repeat-containing protein At1g26900, mitochondrial [Source:UniProtKB/Swiss-Prot;Acc:Q9ZVG8]	PCMP-E54
Traes_5DS_B0BE4E0F9	2.1621	0.001	11.0782	5e-05	0.000725288			AT2G32440	Ent-kaurenoic acid oxidase 2 [Source:UniProtKB/Swiss-Prot;Acc:Q9C5Y2]	KAO2
Traes_4DS_AE4107C25	2.05263	0.001	11.0033	5e-05	0.000725288
Traes_2DL_2C9FE5E5E	2.02663	0.001	10.9849	5e-05	0.000725288
Traes_3DL_51DED0ECD	1.90938	0.001	10.8989	5e-05	0.000725288	transferases, transferring glycosyl groups [Source:Projected from Arabidopsis thaliana (AT2G04560) TAIR;Acc:AT2G04560]		AT2G04560	Probable lipid-A-disaccharide synthase, mitochondrial [Source:UniProtKB/Swiss-Prot;Acc:F4IF99]	LPXB
Traes_6BS_CD19B82EC	1.89289	0.001	10.8864	5e-05	0.000725288			AT2G07050	Cycloartenol synthase [Source:UniProtKB/Swiss-Prot;Acc:P38605]	CAS1
Traes_3AS_ADDF32214	1.8538	0.001	10.8563	5e-05	0.000725288	CBL-interacting protein kinase 20 [Source:Projected from Arabidopsis thaliana (AT5G45820) TAIR;Acc:AT5G45820]		AT5G45820	CBL-interacting serine/threonine-protein kinase 20 [Source:UniProtKB/Swiss-Prot;Acc:Q9FJ54]	CIPK20
Traes_1DL_2997D073B	1.83122	0.001	10.8386	5e-05	0.000725288
Traes_1AS_6A40B08D9	1.80905	0.001	10.821	5e-05	0.000725288			AT4G02780	Ent-copalyl diphosphate synthase, chloroplastic [Source:UniProtKB/Swiss-Prot;Acc:Q38802]	GA1
Traes_6DS_BF460054E	1.80444	0.001	10.8173	0.0001	0.0013435
Traes_7AL_127770B38	1.79999	0.001	10.8138	5e-05	0.000725288
Traes_3AS_E0E90B815	1.75407	0.001	10.7765	5e-05	0.000725288			AT4G33280	B3 domain-containing protein REM16 [Source:UniProtKB/Swiss-Prot;Acc:Q8RYD1]	REM16
TRAES3BF098600060CFD_g	1.75314	0.001	10.7757	5e-05	0.000725288
Traes_1BS_931C293A4	1.71535	0.001	10.7443	5e-05	0.000725288			AT5G17540	HXXXD-type acyl-transferase family protein [Source:TAIR;Acc:AT5G17540]
Traes_4AS_E2574EDE7	1.66502	0.001	10.7013	5e-05	0.000725288
Traes_7AS_759729DB8	1.62708	0.001	10.6681	0.0046	0.0325475
Traes_5BL_BC131C4F6	1.57715	0.001	10.6231	5e-05	0.000725288
Traes_6AL_267621C7A	1.54791	0.001	10.5961	0.0001	0.0013435
Traes_4AL_A10225940	1.49959	0.001	10.5504	0.0001	0.0013435
TRAES3BF047500020CFD_g	1.47356	0.001	10.5251	5e-05	0.000725288
Traes_1AS_F3F32FF1E	1.46353	0.001	10.5152	5e-05	0.000725288
Traes_4BL_D30754659	1.40429	0.001	10.4556	5e-05	0.000725288
Traes_4BS_13963DD3D	1.37519	0.001	10.4254	5e-05	0.000725288
Traes_2BL_15A428977	65.1579	0.224006	8.18426	0.0054	0.0368998
Traes_5BL_1FB170E61	49.9942	0.518941	6.59005	0.0002	0.00252412	oligopeptide transporter [Source:Projected from Arabidopsis thaliana (AT4G16370) TAIR;Acc:AT4G16370]		AT4G16370	oligopeptide transporter [Source:TAIR;Acc:AT4G16370]	ATOPT3
Traes_1DL_E1AFC0004	377.473	4.47951	6.39689	5e-05	0.000725288			AT5G45380	Urea-proton symporter DUR3 [Source:UniProtKB/Swiss-Prot;Acc:F4KD71]	DUR3
Traes_2BL_EA3243A72	15.0153	0.229953	6.02895	0.00585	0.0393248
Traes_3AL_D6ED281BC	25.3945	0.414301	5.93769	5e-05	0.000725288			AT3G16340	ABC transporter G family member 29 [Source:UniProtKB/Swiss-Prot;Acc:Q94A18]	ABCG29
Traes_2AL_05E2128A0	478.397	9.32794	5.68051	5e-05	0.000725288			AT3G27020	Probable metal-nicotianamine transporter YSL6 [Source:UniProtKB/Swiss-Prot;Acc:Q6R3K6]	YSL6
Traes_7DL_EED4BED66	23.6674	0.468355	5.65915	5e-05	0.000725288			AT2G19110	Putative cadmium/zinc-transporting ATPase HMA4 [Source:UniProtKB/Swiss-Prot;Acc:O64474]	HMA4
Traes_7DL_7921C2DAB	27.1524	0.540828	5.64977	5e-05	0.000725288			AT5G25900	Ent-kaurene oxidase, chloroplastic [Source:UniProtKB/Swiss-Prot;Acc:Q93ZB2]	KO
Traes_5DL_154741703	24.845	0.496285	5.64564	5e-05	0.000725288
Traes_2BS_F118753CB	143.087	2.98212	5.58441	5e-05	0.000725288			AT3G27020	Probable metal-nicotianamine transporter YSL6 [Source:UniProtKB/Swiss-Prot;Acc:Q6R3K6]	YSL6
TRAES3BF024700390CFD_g	466.392	9.74076	5.58136	5e-05	0.000725288
TRAES3BF027700120CFD_g	118.766	2.53768	5.54847	5e-05	0.000725288			AT4G29450	Leucine-rich repeat protein kinase family protein [Source:TAIR;Acc:AT4G29450]
Traes_5DL_253FD0F94	16.7084	0.38157	5.45248	5e-05	0.000725288	oligopeptide transporter [Source:Projected from Arabidopsis thaliana (AT4G16370) TAIR;Acc:AT4G16370]		AT4G16370	oligopeptide transporter [Source:TAIR;Acc:AT4G16370]	ATOPT3
Traes_6AL_F4AEC0314	1039.47	23.7646	5.45089	5e-05	0.000725288			AT5G56080	Nicotianamine synthase 2 [Source:UniProtKB/Swiss-Prot;Acc:Q9FKT9]	NAS2
Traes_2BL_70A2B7D4D	247.024	5.82405	5.40648	5e-05	0.000725288			AT3G27020	Probable metal-nicotianamine transporter YSL6 [Source:UniProtKB/Swiss-Prot;Acc:Q6R3K6]	YSL6
Traes_4AL_16456D1B6	29.0119	0.691321	5.39115	0.00035	0.00403532
Traes_2BL_C55F59F6A	66.968	1.61894	5.37035	5e-05	0.000725288
Traes_4AL_F445168BE	45.9028	1.11017	5.36973	5e-05	0.000725288
Traes_2BL_DAA2104F5	50.1478	1.24019	5.33755	5e-05	0.000725288			AT3G30210	myb domain protein 121 [Source:TAIR;Acc:AT3G30210]	ATMYB121
Traes_2BL_8BA41BEEA	1184.86	29.5244	5.32667	5e-05	0.000725288
Traes_7BL_0CF58CF4E	58.8979	1.55446	5.24373	0.00095	0.00922862			AT2G19110	Putative cadmium/zinc-transporting ATPase HMA4 [Source:UniProtKB/Swiss-Prot;Acc:O64474]	HMA4
Traes_2DS_8412888CC	122.646	3.27834	5.22539	5e-05	0.000725288			AT3G27020	Probable metal-nicotianamine transporter YSL6 [Source:UniProtKB/Swiss-Prot;Acc:Q6R3K6]	YSL6
Traes_6DS_AD8F57649	247.086	6.89803	5.16269	5e-05	0.000725288			AT5G60780/AT1G08100/AT3G45060/AT5G60770/AT1G08090/	High-affinity nitrate transporter 2.1/2/3/4/6 [Source:UniProtKB/Swiss-Prot;Acc:O82811]
Traes_2BL_C6677B603	711.185	21.5908	5.04174	0.0036	0.0267061			AT5G49810	Methionine S-methyltransferase [Source:UniProtKB/Swiss-Prot;Acc:Q9LTB2]	MMT1
Traes_5AL_2D155BBEF	57.0661	1.73467	5.0399	5e-05	0.000725288
Traes_6BL_E8636E2BC	146.177	4.66416	4.96996	0.0001	0.0013435
Traes_1AL_6D1C60CD2	48.5491	1.55437	4.96504	5e-05	0.000725288			AT1G32980	Subtilisin-like serine endopeptidase family protein [Source:TAIR;Acc:AT1G32980]
TRAES3BF048900150CFD_g	3.69895	0.125645	4.87969	0.00205	0.0171163			AT3G16340	ABC transporter G family member 29 [Source:UniProtKB/Swiss-Prot;Acc:Q94A18]	ABCG29
Traes_2BS_3DBC04D39	8.17869	0.278156	4.8779	0.00385	0.0282135			AT3G05030	Sodium/hydrogen exchanger 2 [Source:UniProtKB/Swiss-Prot;Acc:Q56XP4]	NHX2
Traes_6AL_A69551CA61	48.3865	1.64763	4.87614	5e-05	0.000725288			AT5G64550	loricrin-related [Source:TAIR;Acc:AT5G64550]
Traes_2BL_55D540224	105.482	3.63832	4.85758	5e-05	0.000725288	allantoinase [Source:Projected from Arabidopsis thaliana (AT4G04955) TAIR;Acc:AT4G04955]		AT4G04955	Allantoinase [Source:UniProtKB/Swiss-Prot;Acc:Q94AP0]	ALN
Traes_2BL_295397D93	38.6215	1.34081	4.84823	5e-05	0.000725288			AT1G79460	Ent-kaur-16-ene synthase, chloroplastic [Source:UniProtKB/Swiss-Prot;Acc:Q9SAK2]	GA2
Traes_2AS_8E650B00A	79.9672	2.80269	4.83452	5e-05	0.000725288			AT3G27020	Probable metal-nicotianamine transporter YSL6 [Source:UniProtKB/Swiss-Prot;Acc:Q6R3K6]	YSL6
Traes_7BL_3FD446C53	369.36	13.0709	4.8206	5e-05	0.000725288			AT5G03570	Solute carrier family 40 member 2 [Source:UniProtKB/Swiss-Prot;Acc:F4KGN5]	IREG2
Traes_7AS_924F035CB	222.936	7.88989	4.82048	0.00095	0.00922862	mitochondrial acyl carrier protein 1 [Source:Projected from Arabidopsis thaliana (AT2G44620) TAIR;Acc:AT2G44620]		AT2G44620	Acyl carrier protein 1, mitochondrial [Source:UniProtKB/Swiss-Prot;Acc:P53665]	MTACP1
Traes_4DL_3DD859576	119.135	4.38792	4.76292	5e-05	0.000725288	Homocysteine S-methyltransferase family protein [Source:Projected from Arabidopsis thaliana (AT3G25900) TAIR;Acc:AT3G25900]		AT3G25900	Homocysteine S-methyltransferase 1 [Source:UniProtKB/Swiss-Prot;Acc:Q9SDL7]	HMT-1
Traes_7DL_0A3BB7980	363.156	13.4548	4.7544	5e-05	0.000725288			AT5G03570	Solute carrier family 40 member 2 [Source:UniProtKB/Swiss-Prot;Acc:F4KGN5]	IREG2
Traes_4AS_DA6382E64	587.481	22.7037	4.69354	5e-05	0.000725288	Homocysteine S-methyltransferase family protein [Source:Projected from Arabidopsis thaliana (AT3G25900) TAIR;Acc:AT3G25900]		AT3G25900	Homocysteine S-methyltransferase 1 [Source:UniProtKB/Swiss-Prot;Acc:Q9SDL7]	HMT-1
TRAES3BF177500110CFD_g	122.497	4.94338	4.6311	5e-05	0.000725288	Protein of unknown function (DUF1230) [Source:Projected from Arabidopsis thaliana (AT5G67370) TAIR;Acc:AT5G67370]		AT5G67370	Protein of unknown function (DUF1230) [Source:TAIR;Acc:AT5G67370]
TRAES3BF038300030CFD_g	29.4926	1.19862	4.62091	0.00345	0.0259054
Traes_5AL_4FF33D496	29.0323	1.18342	4.61662	0.0001	0.0013435
Traes_7DL_E5B7879A5	49.7952	2.06056	4.5949	5e-05	0.000725288
Traes_2BS_22338066D	183.905	7.63819	4.58959	5e-05	0.000725288			AT3G27020	Probable metal-nicotianamine transporter YSL6 [Source:UniProtKB/Swiss-Prot;Acc:Q6R3K6]	YSL6
TRAES3BF093200060CFD_g	7.61482	0.319413	4.57531	0.0077	0.0481379
Traes_2DS_44E756DF1	47.2247	2.11282	4.4823	5e-05	0.000725288			AT3G27020	Probable metal-nicotianamine transporter YSL6 [Source:UniProtKB/Swiss-Prot;Acc:Q6R3K6]	YSL6
Traes_1AS_9A7108A27	11.2871	0.524272	4.42822	0.001	0.00961429			AT2G36970	UDP-glycosyltransferase 86A1 [Source:UniProtKB/Swiss-Prot;Acc:Q9SJL0]	UGT86A1
Traes_4BS_47652D453	25.5698	1.2229	4.38606	5e-05	0.000725288
Traes_2BL_FDFA55060	18.7175	0.904749	4.37073	5e-05	0.000725288			AT1G59960	NAD(P)-linked oxidoreductase superfamily protein [Source:TAIR;Acc:AT1G59960]
Traes_2BS_4EC8C834B	23.7894	1.16159	4.35615	5e-05	0.000725288
Traes_6AL_94CA6F0D8	24.9364	1.23294	4.33808	5e-05	0.000725288			AT1G31800	Protein LUTEIN DEFICIENT 5, chloroplastic [Source:UniProtKB/Swiss-Prot;Acc:Q93VK5]	CYP97A3
Traes_6DL_C2F558F7E	25.0423	1.24535	4.32974	0.00285	0.022315
Traes_7DL_46A4DB1C5	10.1781	0.507508	4.32589	0.00685	0.0439637			AT4G03820	Protein of unknown function (DUF3537) [Source:TAIR;Acc:AT4G03820]
Traes_7DL_F21839F9C	21.2259	1.08372	4.29176	5e-05	0.000725288	allantoate amidohydrolase [Source:Projected from Arabidopsis thaliana (AT4G20070) TAIR;Acc:AT4G20070]		AT4G20070	Allantoate deiminase [Source:UniProtKB/Swiss-Prot;Acc:O49434]	AAH
TRAES3BF171700180CFD_g	11.0042	0.566041	4.281	0.00385	0.0282135
TRAES3BF008800180CFD_g	19.1298	0.998097	4.2605	0.0004	0.00451115			AT5G39660	Cyclic dof factor 2 [Source:UniProtKB/Swiss-Prot;Acc:Q93ZL5]	CDF2
Traes_3DL_A98EC29D7	196.947	10.452	4.23596	5e-05	0.000725288			AT5G53450	Probable plastid-lipid-associated protein 14, chloroplastic [Source:UniProtKB/Swiss-Prot;Acc:Q9LV04]	PAP14
Traes_2DL_77F235694	17.7778	0.965204	4.2031	0.00085	0.0084617
Traes_2BL_E4D41A32B	60.1226	3.27795	4.19704	5e-05	0.000725288			AT3G27020	Probable metal-nicotianamine transporter YSL6 [Source:UniProtKB/Swiss-Prot;Acc:Q6R3K6]	YSL6
EPlTAEG00000010118	216.174	11.877	4.18595	0.00405	0.0293742			AT2G07675	Ribosomal protein S12/S23 family protein [Source:TAIR;Acc:AT2G07675]
Traes_1AL_BCD7C5B8B	380.045	21.0583	4.17371	5e-05	0.000725288
Traes_2AS_F283AC2C3	23.0316	1.30637	4.13998	0.0038	0.0279178			AT2G22190	Probable trehalose-phosphate phosphatase E [Source:UniProtKB/Swiss-Prot;Acc:Q67X99]	TPPE
Traes_7DS_B30C70553	115.666	6.64476	4.1216	5e-05	0.000725288			AT5G14780	Formate dehydrogenase, mitochondrial [Source:UniProtKB/Swiss-Prot;Acc:Q9S7E4]	FDH1
Traes_7AS_6A4480EE7	7.57488	0.437009	4.11549	0.00115	0.0107251
Traes_7AL_7B5ACA69E	26.9046	1.57359	4.09572	5e-05	0.000725288			AT4G02780	Ent-copalyl diphosphate synthase, chloroplastic [Source:UniProtKB/Swiss-Prot;Acc:Q38802]	GA1
Traes_7AL_971F8A64B	36.4279	2.16992	4.06933	5e-05	0.000725288			AT4G20070	Allantoate deiminase [Source:UniProtKB/Swiss-Prot;Acc:O49434]	AAH
TRAES3BF082000040CFD_g	176.115	10.5028	4.06767	5e-05	0.000725288	cinnamyl-alcohol dehydrogenase [Source:Projected from Arabidopsis thaliana (AT1G72680) TAIR;Acc:AT1G72680]		AT1G72680	Probable cinnamyl alcohol dehydrogenase 1 [Source:UniProtKB/Swiss-Prot;Acc:Q9CAI3]	CAD1
TRAES3BF067800050CFD_g	20.345	1.21622	4.0642	5e-05	0.000725288
Traes_7BL_0258A9A33	13.7551	0.823334	4.06235	0.00075	0.00763428			AT1G56170	Nuclear transcription factor Y subunit C-2 [Source:UniProtKB/Swiss-Prot;Acc:Q8LCG7]	NFYC2
Traes_5AL_9697E163B	18.6045	1.11491	4.06065	0.0009	0.00884384
TRAES3BF115600140CFD_g	100.591	6.04561	4.05647	5e-05	0.000725288			ATMG00900	cytochrome C biogenesis 256 [Source:TAIR;Acc:ATMG00900]	CCB256
Traes_2DS_BDAD5BEBF	55.8247	3.4011	4.03683	0.00125	0.0114764
Traes_3DL_C012408E4	10.4871	0.645297	4.02251	0.00035	0.00403532			AT5G63810	Beta-galactosidase 10 [Source:UniProtKB/Swiss-Prot;Acc:Q9FN08]	BGAL10
Traes_7AL_D45376F32	21.0414	1.30396	4.01226	5e-05	0.000725288			AT3G13040	myb-like HTH transcriptional regulator family protein [Source:TAIR;Acc:AT3G13040]
Traes_1AS_789A7BFEF	587.666	37.0225	3.98852	0.00065	0.00677606
Traes_5DL_671C4C13A	1288.98	81.695	3.97984	5e-05	0.000725288			AT5G56130	THO complex subunit 3 [Source:UniProtKB/Swiss-Prot;Acc:Q9FKT5]	THO3
Traes_7AL_B17CA28E3	17.5073	1.11941	3.96715	5e-05	0.000725288
Traes_3AL_0611800C6	140.203	8.99355	3.96248	5e-05	0.000725288			AT4G32940	Vacuolar-processing enzyme gamma-isozyme [Source:UniProtKB/Swiss-Prot;Acc:Q39119]	GAMMA-VPE
Traes_6DS_D41FE990E	7.90151	0.508326	3.9583	0.0007	0.00721671			AT5G57800	Protein ECERIFERUM 3 [Source:UniProtKB/Swiss-Prot;Acc:Q8H1Z0]	CER3
Traes_5BL_370D667EC	248.549	16.0173	3.95583	5e-05	0.000725288
TRAES3BF098400010CFD_g	49.3209	3.19353	3.94898	5e-05	0.000725288
Traes_5BL_C863F7FA0	24.7687	1.60811	3.94508	5e-05	0.000725288			AT2G29100	Glutamate receptor 2.9 [Source:UniProtKB/Swiss-Prot;Acc:O81078]	GLR2.9
Traes_2BL_9F34F9E32	103.74	6.834	3.9241	5e-05	0.000725288
Traes_4AS_887399584	123.559	8.21545	3.91072	5e-05	0.000725288			AT1G59960	NAD(P)-linked oxidoreductase superfamily protein [Source:TAIR;Acc:AT1G59960]
Traes_7DL_DA7EC1835	21.5414	1.43328	3.90972	0.0001	0.0013435			AT4G22780	ACT domain-containing protein ACR7 [Source:UniProtKB/Swiss-Prot;Acc:Q8LJW1]	ACR7
TRAES3BF018900010CFD_g	99.3431	6.61881	3.90778	5e-05	0.000725288
Traes_5AL_2EA9542B4	12.5336	0.840462	3.89847	0.00085	0.0084617
Traes_5BL_3C7834F93	103.379	6.9335	3.89822	5e-05	0.000725288
Traes_2BL_0CBCC13AD	251.152	16.94	3.89005	5e-05	0.000725288			AT3G27020	Probable metal-nicotianamine transporter YSL6 [Source:UniProtKB/Swiss-Prot;Acc:Q6R3K6]	YSL6
Traes_5BL_B5F4BA2FD	70.5488	4.76266	3.88878	5e-05	0.000725288			AT5G06510	Nuclear transcription factor Y subunit A-10 [Source:UniProtKB/Swiss-Prot;Acc:Q8LFU0]	NFYA10
Traes_5DL_A5F4747CA	8.23931	0.557729	3.88489	0.00125	0.0114764
Traes_4DL_01BE8F7DE	32.267	2.19697	3.87647	5e-05	0.000725288			AT1G59960	NAD(P)-linked oxidoreductase superfamily protein [Source:TAIR;Acc:AT1G59960]
Traes_4DS_3A7960FAC	16.7292	1.15134	3.86098	0.00015	0.00194135			AT4G14960	Tubulin alpha-6 chain [Source:UniProtKB/Swiss-Prot;Acc:P29511]	TUBA6
Traes_3AS_73BA34B1D	23.3029	1.60868	3.85656	0.0002	0.00252412			AT5G24860	Flowering-promoting factor 1 [Source:UniProtKB/Swiss-Prot;Acc:O23624]	FPF1
Traes_7AL_A13A246B4	89.1578	6.15698	3.85607	5e-05	0.000725288			AT1G10970	zinc transporter 4 precursor [Source:TAIR;Acc:AT1G10970]	ZIP4
Traes_6DL_C344029BF	6.47745	0.449793	3.84809	0.0012	0.0111055			AT5G23810	Probable amino acid permease 7 [Source:UniProtKB/Swiss-Prot;Acc:Q9FF99]	AAP7
Traes_6DL_3A44079B9	4.75086	0.330622	3.84493	0.00045	0.00497234			AT5G64550	loricrin-related [Source:TAIR;Acc:AT5G64550]
Traes_6DL_0A59B823C	6.0793	0.424952	3.83853	0.00035	0.00403532	nitrate transporter 1.5 [Source:Projected from Arabidopsis thaliana (AT1G32450) TAIR;Acc:AT1G32450]		AT1G32450	Protein NRT1/ PTR FAMILY 7.3 [Source:UniProtKB/Swiss-Prot;Acc:Q9LQL2]	NPF7.3
TRAES3BF128500010CFD_g	28.0046	1.96447	3.83345	5e-05	0.000725288			AT5G19740	Peptidase M28 family protein [Source:TAIR;Acc:AT5G19740]
Traes_2AL_ACBAA6A31	14.45	1.02146	3.82236	0.00125	0.0114764			AT2G41240	Transcription factor bHLH100 [Source:UniProtKB/Swiss-Prot;Acc:Q9ZVB5]	BHLH100
Traes_2AS_F55243E0C	1118.73	79.3982	3.81661	5e-05	0.000725288			AT5G56080	Nicotianamine synthase 2 [Source:UniProtKB/Swiss-Prot;Acc:Q9FKT9]	NAS2
Traes_5BS_06F7D0060	9.83328	0.699183	3.81393	5e-05	0.000725288			AT3G17630	Cation/H(+) antiporter 19 [Source:UniProtKB/Swiss-Prot;Acc:Q9LUN4]	CHX19
Traes_2BL_F75DA7E59	29.4521	2.11971	3.79643	5e-05	0.000725288			AT2G24620	S-locus glycoprotein family protein [Source:TAIR;Acc:AT2G24620]
Traes_2BL_0CC943834	60.0897	4.44907	3.75554	5e-05	0.000725288			AT1G30540	Actin-like ATPase superfamily protein [Source:TAIR;Acc:AT1G30540]
Traes_2AS_9AEA9BDEA	34.5975	2.58463	3.74264	5e-05	0.000725288			AT3G47640	Transcription factor bHLH47 [Source:UniProtKB/Swiss-Prot;Acc:Q9SN74]	BHLH47
TRAES3BF183000030CFD_g	15.1118	1.1357	3.73402	5e-05	0.000725288			AT3G25260	Protein NRT1/ PTR FAMILY 4.1 [Source:UniProtKB/Swiss-Prot;Acc:Q9LSF0]	NPF4.1
Traes_3DL_A7709BD6A	36.0755	2.71468	3.73217	5e-05	0.000725288			AT5G19740	Peptidase M28 family protein [Source:TAIR;Acc:AT5G19740]
Traes_4BL_39BDB67AA	93.6287	7.05002	3.73125	0.0001	0.0013435
Traes_2AL_21DE5BA34	40.6454	3.06704	3.72817	5e-05	0.000725288
Traes_6BL_86194D0C5	44.879	3.40901	3.71862	5e-05	0.000725288
Traes_1AS_04DF4F7FB	37.8589	2.87587	3.71856	5e-05	0.000725288
EPlTAEG00000010141	96.6018	7.35867	3.71453	5e-05	0.000725288			ATMG00570	Sec-independent periplasmic protein translocase [Source:TAIR;Acc:ATMG00570]	ORFX
TRAES3BF033900080CFD_g	12.0041	0.917643	3.70945	0.0021	0.0174331
Traes_1AL_A2BFF08CD	3.64004	0.279519	3.70294	0.0016	0.0140013			AT5G56850	unknown protein; EXPRESSED IN: 21 plant structures; EXPRESSED DURING: 13 growth stages; Has 35333 Blast hits to 34131 proteins in 2444 species: Archae - 798; Bacteria - 22429; Metazoa - 974; Fungi - 991; Plants - 531; Viruses - 0; Other Eukaryotes - /.../(source: NCBI BLink). [Source:TAIR;Acc:AT5G56850]
Traes_7AS_928423256	150.981	11.6158	3.70021	5e-05	0.000725288
Traes_6DL_F9589C62A	1344.4	103.874	3.69406	5e-05	0.000725288
TRAES3BF017900020CFD_g	47.8395	3.74037	3.67695	0.00225	0.0184717
Traes_2BL_00608F8D6	17.473	1.36868	3.67427	0.00015	0.00194135			AT2G41240	Transcription factor bHLH100 [Source:UniProtKB/Swiss-Prot;Acc:Q9ZVB5]	BHLH100
Traes_6BL_8E27002C6	11.7705	0.922404	3.67363	0.0005	0.00544991			AT5G37260	Protein REVEILLE 2 [Source:UniProtKB/Swiss-Prot;Acc:F4K5X6]	RVE2
Traes_5BL_D412D28CC	8.57263	0.678402	3.65953	0.0021	0.0174331			AT5G07200	Gibberellin 20 oxidase 3 [Source:UniProtKB/Swiss-Prot;Acc:Q39112]	GA20OX3
TRAES3BF003300120CFD_g	536.475	42.8427	3.64639	5e-05	0.000725288
Traes_7DS_7BB0A2963	24.7909	2.02094	3.61671	5e-05	0.000725288			AT5G37500	Potassium channel GORK [Source:UniProtKB/Swiss-Prot;Acc:Q94A76]	GORK
TRAES3BF278100120CFD_g	13.1376	1.07491	3.61141	5e-05	0.000725288
Traes_4DL_C5FFC1BF7	24.9375	2.05181	3.60335	0.00305	0.0235496			AT5G61140	U5 small nuclear ribonucleoprotein helicase [Source:TAIR;Acc:AT5G61140]
Traes_6AL_FDD9C080B	12.9091	1.06787	3.59558	0.0001	0.0013435			AT5G37260	Protein REVEILLE 2 [Source:UniProtKB/Swiss-Prot;Acc:F4K5X6]	RVE2
Traes_4BS_3F6DD85AD	29.3293	2.43075	3.59287	5e-05	0.000725288	Haloacid dehalogenase-like hydrolase (HAD) superfamily protein [Source:Projected from Arabidopsis thaliana (AT1G79790) TAIR;Acc:AT1G79790]		AT1G79790	Haloacid dehalogenase-like hydrolase (HAD) superfamily protein [Source:TAIR;Acc:AT1G79790]
Traes_5BL_52F6718C8	61.8493	5.13236	3.59106	0.00025	0.00305651
Traes_4DS_409CDCAEB	3.02634	0.251948	3.58638	0.00255	0.020436			AT1G09170	P-loop nucleoside triphosphate hydrolases superfamily protein with CH (Calponin Homology) domain [Source:TAIR;Acc:AT1G09170]
Traes_5AL_41B98AAEF	8.84715	0.738354	3.58283	5e-05	0.000725288			AT5G09330	NAC domain containing protein 82 [Source:TAIR;Acc:AT5G09330]	VNI1
Traes_2BS_8281050F1	6.35416	0.53316	3.57506	0.0033	0.0249931			AT1G18010	UNC93-like protein 2 [Source:UniProtKB/Swiss-Prot;Acc:Q8LG53]
Traes_6DL_84E14AD8D	15.6298	1.33632	3.54796	5e-05	0.000725288			AT1G31800	Protein LUTEIN DEFICIENT 5, chloroplastic [Source:UniProtKB/Swiss-Prot;Acc:Q93VK5]	CYP97A3
Traes_1DL_5F2B1C36A	2.57907	0.22311	3.53102	0.0016	0.0140013
Traes_3AS_5529063F9	7.48528	0.661676	3.49986	0.0057	0.0385403			AT3G62080	SNF7 family protein [Source:TAIR;Acc:AT3G62080]
Traes_4AS_28DA71FF6	105.58	9.36737	3.49455	5e-05	0.000725288	MATE efflux family protein [Source:Projected from Arabidopsis thaliana (AT3G08040) TAIR;Acc:AT3G08040]		AT3G08040	MATE efflux family protein FRD3 [Source:UniProtKB/Swiss-Prot;Acc:Q9SFB0]	FRD3
Traes_6AS_5D0B8CF891	532.253	47.2441	3.49391	5e-05	0.000725288			AT5G56080	Nicotianamine synthase 2 [Source:UniProtKB/Swiss-Prot;Acc:Q9FKT9]	NAS2
Traes_1BL_6BCBD1BB2	4.57027	0.411655	3.47277	0.0017	0.0146636
Traes_1DL_6185DEC96	8.64958	0.779605	3.47181	0.00665	0.0430236			AT2G42750	DNAJ heat shock N-terminal domain-containing protein [Source:TAIR;Acc:AT2G42750]
Traes_1BS_C1A5A4E0A	3.63454	0.329251	3.46451	0.00095	0.00922862
Traes_2BL_1AA6EDD1F	5.53973	0.50269	3.46207	0.0005	0.00544991
Traes_2DS_FCCFA0BE1	8.89941	0.813033	3.45232	0.00145	0.0129272
Traes_7DL_08AD82091	4.46608	0.408408	3.45093	0.00205	0.0171163
Traes_5AL_ABCDAA33F	4.76091	0.439009	3.43891	0.0016	0.0140013			AT3G14130	Peroxisomal (S)-2-hydroxy-acid oxidase GLO4 [Source:UniProtKB/Swiss-Prot;Acc:Q9LJH5]	GLO4
Traes_6AS_E5666AE7C	14.6068	1.34691	3.43891	0.00145	0.0129272			AT5G66170	Thiosulfate sulfurtransferase 18 [Source:UniProtKB/Swiss-Prot;Acc:Q9FKW8]	STR18
Traes_4BS_E024BE836	48.5421	4.47688	3.43867	5e-05	0.000725288			AT1G72180	Leucine-rich receptor-like protein kinase family protein [Source:TAIR;Acc:AT1G72180]
Traes_6DL_1C00C93A5	1198.27	110.554	3.43813	5e-05	0.000725288
Traes_6AS_328702561	20.9006	1.94181	3.42807	0.00315	0.024167
Traes_5AL_3312FD71F	133.015	12.4226	3.42055	5e-05	0.000725288			AT1G76350	Protein NLP5 [Source:UniProtKB/Swiss-Prot;Acc:Q9SFW8]	NLP5
TRAES3BF033600040CFD_g	6.61527	0.620928	3.4133	0.00165	0.0143219			MLOC_56891*	Nitrate transporter	Quan et al. 2016
Traes_7AS_7D1CD8641	442.249	41.5983	3.41026	5e-05	0.000725288
Traes_3DS_33305FEA1	2103.9	197.907	3.41017	5e-05	0.000725288			AT1G80360	Pyridoxal phosphate (PLP)-dependent transferases superfamily protein [Source:TAIR;Acc:AT1G80360]
Traes_6DL_3FB1763D4	14.2884	1.35629	3.39711	5e-05	0.000725288	permease, cytosine/purines, uracil, thiamine, allantoin family protein [Source:Projected from Arabidopsis thaliana (AT5G03555) TAIR;Acc:AT5G03555]		AT5G03555	Purine-uracil permease NCS1 [Source:UniProtKB/Swiss-Prot;Acc:Q9LZD0]	NCS1
TRAES3BF003200140CFD_g	33.9074	3.21982	3.39655	0.00275	0.0217082			AT3G02220	unknown protein; CONTAINS InterPro DOMAIN/s: Protein of unknown function DUF2039 (InterPro:IPR019351); Has 215 Blast hits to 215 proteins in 94 species: Archae - 2; Bacteria - 2; Metazoa - 125; Fungi - 4; Plants - 38; Viruses - 0; Other Eukaryotes - /.../ource: NCBI BLink). [Source:TAIR;Acc:AT3G02220]
Traes_6AS_263764436	2.60204	0.248432	3.38872	0.0002	0.00252412			AT5G25930	Protein kinase family protein with leucine-rich repeat domain [Source:TAIR;Acc:AT5G25930]
TRAES3BF136600030CFD_g	7.5508	0.724332	3.38191	0.0012	0.0111055
Traes_2BL_007AADDF1	5.14266	0.49681	3.37175	0.00035	0.00403532			AT4G25220	Putative glycerol-3-phosphate transporter 2 [Source:UniProtKB/Swiss-Prot;Acc:Q9SB41]	RHS15
Traes_6AL_64BAE3CE7	16.9808	1.64137	3.37093	0.0001	0.0013435
Traes_2AL_2B44F1C26	14.9725	1.45168	3.36652	0.0002	0.00252412			AT5G58787	RING/U-box superfamily protein [Source:TAIR;Acc:AT5G58787]
Traes_6DL_15BC5351D	11.2282	1.09109	3.36328	5e-05	0.000725288	ACT domain repeat 3 [Source:Projected from Arabidopsis thaliana (AT1G76990) TAIR;Acc:AT1G76990]		AT1G76990	ACT domain-containing protein ACR3 [Source:UniProtKB/Swiss-Prot;Acc:O49285]	ACR3
Traes_5DL_E133F0B4A	58.9537	5.72922	3.36317	5e-05	0.000725288			AT1G55850	Cellulose synthase-like protein E1 [Source:UniProtKB/Swiss-Prot;Acc:Q8VZK9]	CSLE1
Traes_2DL_644383DE2	8.9526	0.87486	3.35518	0.0032	0.0244147			AT1G79460	Ent-kaur-16-ene synthase, chloroplastic [Source:UniProtKB/Swiss-Prot;Acc:Q9SAK2]	GA2
Traes_2BL_4656E3952	8.90105	0.870555	3.35397	0.00225	0.0184717			AT1G79510	Uncharacterized conserved protein (DUF2358) [Source:TAIR;Acc:AT1G79510]
Traes_7AS_DECB8080D	7.67715	0.75857	3.33922	0.0004	0.00451115			AT4G31920	Two-component response regulator ARR10 [Source:UniProtKB/Swiss-Prot;Acc:O49397]	ARR10
Traes_6AL_A0A4C4102	143.271	14.3523	3.31939	5e-05	0.000725288
Traes_1DL_8EFC66733	15.5206	1.5589	3.31558	0.0028	0.0220368			AT5G02870	60S ribosomal protein L4-2 [Source:UniProtKB/Swiss-Prot;Acc:P49691]	RPL4D
Traes_3AS_4A958FB4D	18.4645	1.87132	3.30263	5e-05	0.000725288
Traes_7BL_998EC9F74	313.783	31.8874	3.29871	5e-05	0.000725288			AT1G01060	Protein LHY [Source:UniProtKB/Swiss-Prot;Acc:Q6R0H1]	LHY
TRAES3BF067200010CFD_g	11.8427	1.20675	3.2948	0.0037	0.027287			AT4G10925	F-box protein SKIP8 [Source:UniProtKB/Swiss-Prot;Acc:Q93YV9]	SKIP8
Traes_1BL_DAACABE3E	6.02135	0.614829	3.29183	0.0031	0.0238466			AT2G42750	DNAJ heat shock N-terminal domain-containing protein [Source:TAIR;Acc:AT2G42750]
Traes_6DS_E40C27230	18.3611	1.8881	3.28165	5e-05	0.000725288
Traes_5BL_BCA08EF29	11.5346	1.18683	3.28078	0.0001	0.0013435			AT5G43890	Probable indole-3-pyruvate monooxygenase YUCCA5 [Source:UniProtKB/Swiss-Prot;Acc:Q9LKC0]	YUC5
Traes_6AL_F7FCB9C03	47.014	4.88084	3.26789	5e-05	0.000725288	chaperone protein dnaJ-related [Source:Projected from Arabidopsis thaliana (AT5G06130) TAIR;Acc:AT5G06130]		AT5G06130	chaperone protein dnaJ-related [Source:TAIR;Acc:AT5G06130]
Traes_5BL_36BA4C8F6	4.39075	0.456685	3.2652	0.00045	0.00497234
Traes_7AS_6F9B38A04	25.4403	2.64711	3.26463	0.0018	0.0153976			AT4G31600	UDP-N-acetylglucosamine (UAA) transporter family [Source:TAIR;Acc:AT4G31600]
Traes_1AL_4FB613BF5	8.9882	0.935493	3.26423	0.00455	0.0322648			AT2G39450	Metal tolerance protein 11 [Source:UniProtKB/Swiss-Prot;Acc:O80632]	MTP11
Traes_4AL_F1B8E4D92	3.07489	0.322148	3.25474	0.0006	0.00633932
Traes_7AS_D0A89CDD4	31.8135	3.34324	3.25032	5e-05	0.000725288			AT5G52660	Protein REVEILLE 6 [Source:UniProtKB/Swiss-Prot;Acc:Q8H0W3]	RVE6
Traes_2AL_E9CDA0B17	6.2487	0.658312	3.24671	0.00275	0.0217082			AT1G12740	cytochrome P450, family 87, subfamily A, polypeptide 2 [Source:TAIR;Acc:AT1G12740]	CYP87A2
Traes_3DS_034FA9DE4	994.869	105.164	3.24187	5e-05	0.000725288			AT1G80360	Pyridoxal phosphate (PLP)-dependent transferases superfamily protein [Source:TAIR;Acc:AT1G80360]
Traes_7DL_C5116E2D4	172.169	18.3649	3.2288	5e-05	0.000725288
Traes_4AL_65E56F6F9	207.838	22.2008	3.22678	5e-05	0.000725288			AT3G43790	Probable peptide/nitrate transporter At3g43790 [Source:UniProtKB/Swiss-Prot;Acc:Q3EAQ5]	ZIFL2
Traes_4BS_163E4BC8C	159.722	17.1058	3.22301	5e-05	0.000725288
TRAES3BF065700010CFD_g	8.17997	0.877005	3.22144	0.0005	0.00544991			AT3G55580	Regulator of chromosome condensation (RCC1) family protein [Source:TAIR;Acc:AT3G55580]
Traes_4AS_34072BFC9	159.373	17.1078	3.21968	5e-05	0.000725288			AT5G56080	Nicotianamine synthase 2 [Source:UniProtKB/Swiss-Prot;Acc:Q9FKT9]	NAS2
Traes_7AL_9A605560C	11.4532	1.23022	3.21876	0.00035	0.00403532			AT4G17260	Lactate/malate dehydrogenase family protein [Source:TAIR;Acc:AT4G17260]
Traes_1AS_2B2592C11	4.18845	0.451445	3.21379	0.0052	0.0358548
Traes_6AL_168121E7E	13.3116	1.4363	3.21225	0.00015	0.00194135			AT1G32450	Protein NRT1/ PTR FAMILY 7.3 [Source:UniProtKB/Swiss-Prot;Acc:Q9LQL2]	NPF7.3
Traes_4BS_ACFFEDC35	6.84234	0.739361	3.21014	0.0001	0.0013435			AT3G49730	Pentatricopeptide repeat-containing protein At3g49730 [Source:UniProtKB/Swiss-Prot;Acc:P0C8A0]
Traes_1BL_D8276D3DB	515.45	55.8035	3.2074	5e-05	0.000725288
Traes_7BL_795DE7F8E	5.44087	0.594411	3.1943	0.0033	0.0249931			AT2G01390	Pentatricopeptide repeat-containing protein At2g01390 [Source:UniProtKB/Swiss-Prot;Acc:Q9ZU29]
Traes_4AL_51476D1D7	6.28578	0.687258	3.19317	0.0009	0.00884384
Traes_2AS_6DB3C00EA	13.9543	1.53298	3.1863	0.0001	0.0013435
Traes_7BL_CF8F24FE9	31.2629	3.43644	3.18546	5e-05	0.000725288			AT4G03820	Protein of unknown function (DUF3537) [Source:TAIR;Acc:AT4G03820]
Traes_1BL_C6ACA137C	83.773	9.20973	3.18525	5e-05	0.000725288			AT3G08860	Alanine--glyoxylate aminotransferase 2 homolog 3, mitochondrial [Source:UniProtKB/Swiss-Prot;Acc:Q9SR86]	PYD4
Traes_2BS_C85D617A4	23.1101	2.56163	3.17339	5e-05	0.000725288			AT5G10530	L-type lectin-domain containing receptor kinase IX.1 [Source:UniProtKB/Swiss-Prot;Acc:Q9LXA5]	LECRK91
TRAES3BF035300130CFD_g	8.77552	0.973859	3.1717	0.00015	0.00194135			AT1G32980	Subtilisin-like serine endopeptidase family protein [Source:TAIR;Acc:AT1G32980]
Traes_2BL_73F90E676	18.6292	2.07241	3.16818	0.0003	0.00356831
Traes_1BS_940F2E757	14.2771	1.59222	3.16459	0.0007	0.00721671
Traes_2BS_EB770B1F7	12.105	1.35573	3.15846	0.00465	0.0328371
Traes_4BS_71F1DD8F1	21.4391	2.41912	3.14769	0.00015	0.00194135	ACT-like superfamily protein [Source:Projected from Arabidopsis thaliana (AT2G36840) TAIR;Acc:AT2G36840]		AT2G36840	ACT domain-containing protein ACR10 [Source:UniProtKB/Swiss-Prot;Acc:Q9SJM1]	ACR10
Traes_5BL_7E08F36EE	26.1721	2.96363	3.14259	0.00025	0.00305651			AT2G29260	Tropinone reductase homolog At2g29260, chloroplastic [Source:UniProtKB/Swiss-Prot;Acc:Q9ZW12]
Traes_7BL_09DD5A1DC	21.4112	2.4256	3.14195	5e-05	0.000725288			AT3G13040	myb-like HTH transcriptional regulator family protein [Source:TAIR;Acc:AT3G13040]
Traes_4BS_2E70D3C9E	4.21276	0.477753	3.14043	0.00305	0.0235496			AT5G65090	DNAse I-like superfamily protein [Source:TAIR;Acc:AT5G65090]	MRH3
Traes_5BL_D22690682	333.308	37.8171	3.13975	5e-05	0.000725288	transporter associated with antigen processing protein 2 [Source:Projected from Arabidopsis thaliana (AT5G39040) TAIR;Acc:AT5G39040]		AT5G39040	ABC transporter B family member 27 [Source:UniProtKB/Swiss-Prot;Acc:Q0WML0]	ABCB27
Traes_4BL_BB0FC3BD3	619.829	70.3508	3.13923	5e-05	0.000725288			AT5G56080	Nicotianamine synthase 2 [Source:UniProtKB/Swiss-Prot;Acc:Q9FKT9]	NAS2
Traes_4DL_657E82F56	51.1917	5.86842	3.12487	5e-05	0.000725288			MLOC_5701	Iron transporter	Metal transporter nramp5-like
Traes_5DL_63DF8D609	4.91781	0.564597	3.12272	5e-05	0.000725288			AT4G15215	pleiotropic drug resistance 13 [Source:TAIR;Acc:AT4G15215]	PDR13
EPlTAEG00000010026	8.29007	0.955808	3.11659	5e-05	0.000725288	Photosystem I P700 chlorophyll a apoprotein A1 [Source:UniProtKB/Swiss-Prot;Acc:P58311]	psaA	ATCG00350	Photosystem I P700 chlorophyll a apoprotein A1 [Source:UniProtKB/Swiss-Prot;Acc:P56766]	PSAA
Traes_5AL_3AB81DF9B	383.975	44.7066	3.10245	5e-05	0.000725288			AT5G58330	lactate/malate dehydrogenase family protein [Source:TAIR;Acc:AT5G58330]
Traes_7DL_310E46F15	184.212	21.4791	3.10036	5e-05	0.000725288			AT1G01060	Protein LHY [Source:UniProtKB/Swiss-Prot;Acc:Q6R0H1]	LHY
Traes_6DS_93BB2328E	4.42677	0.519273	3.09169	0.0036	0.0267061			AT3G54830	Transmembrane amino acid transporter family protein [Source:TAIR;Acc:AT3G54830]
Traes_7DL_1D415A4CF	45.8554	5.38029	3.09134	5e-05	0.000725288
Traes_5BL_3CCD2692E	11.3073	1.32833	3.08957	0.001	0.00961429			AT3G02470	S-adenosylmethionine decarboxylase proenzyme 1 [Source:UniProtKB/Swiss-Prot;Acc:Q96286]	SAMDC1
Traes_5BL_C744B727D	4.55228	0.537504	3.08224	0.0043	0.0308625
Traes_5BL_1875109BD	5.19947	0.616626	3.0759	0.00415	0.029927
Traes_4AL_B539B7822	4.91907	0.583599	3.07534	0.005	0.0347657			AT3G52540	Transcription repressor OFP18 [Source:UniProtKB/Swiss-Prot;Acc:Q9SVD5]	OFP18
Traes_3DL_0D91593E6	1.90292	0.226955	3.06774	0.00705	0.0449284	Pentatricopeptide repeat (PPR) superfamily protein [Source:Projected from Arabidopsis thaliana (AT1G10910) TAIR;Acc:AT1G10910]		AT1G10910	Pentatricopeptide repeat-containing protein At1g10910, chloroplastic [Source:UniProtKB/Swiss-Prot;Acc:Q0WVV0]
TRAES3BF128500020CFD_g	85.1016	10.1522	3.06739	5e-05	0.000725288			AT5G19740	Peptidase M28 family protein [Source:TAIR;Acc:AT5G19740]
Traes_5AL_7A05C8A9A	15.2419	1.82215	3.06433	0.00035	0.00403532			AT5G48910	Pentatricopeptide repeat-containing protein At5g48910 [Source:UniProtKB/Swiss-Prot;Acc:Q9FI80]	PCMP-H38
Traes_4BL_ECD037ADD	20.9641	2.50676	3.06403	5e-05	0.000725288
Traes_7DL_CBE55F38C	3.82577	0.461608	3.05101	0.00055	0.00589717
Traes_1BS_3B45E33F9	8.3478	1.01523	3.03959	0.0034	0.0256097
TRAES3BF010200110CFD_g	125.622	15.3221	3.0354	5e-05	0.000725288
Traes_4AL_088D3E9A6	56.8608	6.94239	3.03393	5e-05	0.000725288			AT1G72180	Leucine-rich receptor-like protein kinase family protein [Source:TAIR;Acc:AT1G72180]
Traes_5DL_7514D124D	6.36096	0.778306	3.03084	5e-05	0.000725288			AT2G47800	ABC transporter C family member 4 [Source:UniProtKB/Swiss-Prot;Acc:Q7DM58]	ABCC4
Traes_5BL_D71543428	46.725	5.73476	3.02639	5e-05	0.000725288			AT2G47800	ABC transporter C family member 4 [Source:UniProtKB/Swiss-Prot;Acc:Q7DM58]	ABCC4
Traes_7DS_EF953E374	10.0586	1.23902	3.02116	0.0032	0.0244147			AT4G25770	alpha/beta-Hydrolases superfamily protein [Source:TAIR;Acc:AT4G25770]
Traes_2BS_86D242824	38.1006	4.69463	3.02073	5e-05	0.000725288			AT3G05500	REF/SRPP-like protein At3g05500 [Source:UniProtKB/Swiss-Prot;Acc:Q9MA63]
Traes_2BS_5A3F0F7D3	5.66097	0.70081	3.01395	5e-05	0.000725288
Traes_2BL_BDC074418	9.80219	1.21898	3.00743	0.00455	0.0322648			AT3G16150	Probable isoaspartyl peptidase/L-asparaginase 2 [Source:UniProtKB/Swiss-Prot;Acc:Q8GXG1]
Traes_7BS_28CCE56BC	8.41252	1.04917	3.00329	0.0003	0.00356831
Traes_5DL_DF1C4572B	2.90845	0.363809	2.999	0.0049	0.0342432			AT5G47750	Serine/threonine-protein kinase D6PKL2 [Source:UniProtKB/Swiss-Prot;Acc:Q39183]	D6PKL2
TRAES3BF032500050CFD_g	15.1247	1.89554	2.99623	0.00045	0.00497234
Traes_2BL_9560982FA	4.70666	0.590698	2.99421	0.00395	0.0288295	molybdate transporter 1 [Source:Projected from Arabidopsis thaliana (AT2G25680) TAIR;Acc:AT2G25680]		AT2G25680	Molybdate transporter 1 [Source:UniProtKB/Swiss-Prot;Acc:Q9SL95]	MOT1
Traes_4AL_E313A5FC5	2.83291	0.356182	2.9916	0.00635	0.0416035			AT4G35790	Phospholipase D delta [Source:UniProtKB/Swiss-Prot;Acc:Q9C5Y0]	PLDDELTA
Traes_2BL_01BC0D03A	128.721	16.2368	2.98691	5e-05	0.000725288
Traes_2BL_5E48DF3FD	2.7575	0.347994	2.98623	0.00545	0.03718	Endomembrane protein 70 protein family [Source:Projected from Arabidopsis thaliana (AT5G35160) TAIR;Acc:AT5G35160]		AT5G35160	Transmembrane 9 superfamily member 11 [Source:UniProtKB/Swiss-Prot;Acc:Q9FYQ8]	TMN11
Traes_2DL_1C4313E48	3.84828	0.487135	2.98182	0.004	0.0291357	transferases, transferring hexosyl groups [Source:Projected from Arabidopsis thaliana (AT1G11880) TAIR;Acc:AT1G11880]		AT1G11880	transferases, transferring hexosyl groups [Source:TAIR;Acc:AT1G11880]
Traes_7DL_74B449DBA	17.1742	2.17671	2.98002	0.00015	0.00194135
Traes_7AS_712114E89	1077.99	138.737	2.95792	5e-05	0.000725288	formate dehydrogenase [Source:Projected from Arabidopsis thaliana (AT5G14780) TAIR;Acc:AT5G14780]		AT5G14780	Formate dehydrogenase, mitochondrial [Source:UniProtKB/Swiss-Prot;Acc:Q9S7E4]	FDH1
Traes_2DL_7940FBA23	3.84028	0.494469	2.95726	0.00475	0.0333885			AT5G66760	Succinate dehydrogenase [ubiquinone] flavoprotein subunit 1, mitochondrial [Source:UniProtKB/Swiss-Prot;Acc:O82663]	SDH1-1
Traes_5AL_F84F6B630	103.783	13.3732	2.95615	5e-05	0.000725288
Traes_1AL_97A25D0F6	3.72123	0.483118	2.94533	5e-05	0.000725288
Traes_1BL_91A98E876	15.3967	1.99963	2.94482	5e-05	0.000725288			AT5G39890	Plant cysteine oxidase 2 [Source:UniProtKB/Swiss-Prot;Acc:Q8LGJ5]	PCO2
Traes_2BS_C54A8ACDC	74.3142	9.66947	2.94213	5e-05	0.000725288			AT1G07930	Elongation factor 1-alpha 2 [Source:UniProtKB/Swiss-Prot;Acc:Q8W4H7]	A3
Traes_2AL_DB64E18A1	37.7876	4.91912	2.94144	5e-05	0.000725288	allantoinase [Source:Projected from Arabidopsis thaliana (AT4G04955) TAIR;Acc:AT4G04955]		AT4G04955	Allantoinase [Source:UniProtKB/Swiss-Prot;Acc:Q94AP0]	ALN
Traes_4DL_258AD9567	6.63276	0.864016	2.94048	0.0047	0.0331094
Traes_7DL_7213DE8AF	4.85388	0.632551	2.93988	0.00525	0.036105
Traes_2AL_59959C979	5.65141	0.736823	2.93922	0.0001	0.0013435
Traes_2AS_7C177F9DB	58.9557	7.71795	2.93334	5e-05	0.000725288			AT3G14020	Nuclear transcription factor Y subunit A-6 [Source:UniProtKB/Swiss-Prot;Acc:Q9LVJ7]	NFYA6
Traes_6AS_E078DC3251	43.2592	5.68428	2.92796	5e-05	0.000725288			AT2G02220	Phytosulfokine receptor 1 [Source:UniProtKB/Swiss-Prot;Acc:Q9ZVR7]	PSKR1
Traes_5BS_475966C01	21.2927	2.80146	2.92611	5e-05	0.000725288
TRAES3BF039500040CFD_g	4.0405	0.533237	2.92169	0.00045	0.00497234
Traes_2DL_8732A1C56	49.5706	6.54338	2.92138	5e-05	0.000725288			AT3G27020	Probable metal-nicotianamine transporter YSL6 [Source:UniProtKB/Swiss-Prot;Acc:Q6R3K6]	YSL6
Traes_6BS_0A0D4935D	1.81527	0.240557	2.91573	0.0029	0.0226147
TRAES3BF021100060CFD_g	34.8912	4.64682	2.90855	0.00095	0.00922862
Traes_7DL_C2B1A1776	8.22658	1.09759	2.90595	0.0001	0.0013435			AT2G02020	Protein NRT1/ PTR FAMILY 8.4 [Source:UniProtKB/Swiss-Prot;Acc:Q84WG0]	NPF8.4
Traes_2BS_96ECE84C2	5.49506	0.733798	2.90468	5e-05	0.000725288
Traes_6DS_FD1F736CE	23.2441	3.10421	2.90457	5e-05	0.000725288			AT1G44910	Pre-mRNA-processing protein 40A [Source:UniProtKB/Swiss-Prot;Acc:B6EUA9]	PRP40A
Traes_1AL_B3EAA8FF7	61.5346	8.24023	2.90064	0.00335	0.0252924	embryo defective 2752 [Source:Projected from Arabidopsis thaliana (AT4G29660) TAIR;Acc:AT4G29660]		AT4G29660	Uncharacterized protein At4g29660 [Source:UniProtKB/Swiss-Prot;Acc:Q94K18]	EMB2752
TRAES3BF278100110CFD_g	3.1083	0.419106	2.89074	0.00015	0.00194135
Traes_2DL_31EED5C94	2.38295	0.322066	2.88732	0.0058	0.0390522			AT5G37260	Protein REVEILLE 2 [Source:UniProtKB/Swiss-Prot;Acc:F4K5X6]	RVE2
Traes_7DL_21A260D0C	2.84252	0.384538	2.88597	0.0058	0.0390522	sigma factor A [Source:Projected from Arabidopsis thaliana (AT1G64860) TAIR;Acc:AT1G64860]		AT1G64860	RNA polymerase sigma factor sigA [Source:UniProtKB/Swiss-Prot;Acc:O24629]	SIGA
Traes_6DS_9B68C1F2A	4.05274	0.549136	2.88366	0.00065	0.00677606
Traes_7DL_9834C4532	3.86197	0.523457	2.88319	0.00745	0.0469707
Traes_7DS_854A1DA29	8.51062	1.15372	2.88297	0.0047	0.0331094
TRAES3BF094400090CFD_g	3.57856	0.485545	2.8817	0.001	0.00961429			AT1G79620	Leucine-rich repeat protein kinase family protein [Source:TAIR;Acc:AT1G79620]
Traes_2BL_1AF474D3D	8.3948	1.13948	2.88112	0.00095	0.00922862			AT1G27300	unknown protein; Has 54 Blast hits to 54 proteins in 19 species: Archae - 0; Bacteria - 0; Metazoa - 11; Fungi - 6; Plants - 34; Viruses - 0; Other Eukaryotes - 3 (source: NCBI BLink). [Source:TAIR;Acc:AT1G27300]
Traes_2AL_07BFC11CA	2.26343	0.307512	2.8798	0.00675	0.0434665
Traes_4AS_C19AB3A1A	36.5646	4.97846	2.87668	5e-05	0.000725288	putative Asparagine Synthetase ASN
Traes_4AS_738E30DBD	2.7341	0.372643	2.8752	0.0052	0.0358548			AT5G67470	Formin-like protein 6 [Source:UniProtKB/Swiss-Prot;Acc:Q9FJX6]	FH6
Traes_5DS_3D05CCD96	2.16775	0.295492	2.87501	0.0045	0.0319886			AT4G19191	Pentatricopeptide repeat-containing protein At4g19191, mitochondrial [Source:UniProtKB/Swiss-Prot;Acc:P0C8Q2]	PCMP-E1
TRAES3BF278100060CFD_g	8.43834	1.15176	2.87312	5e-05	0.000725288
Traes_7AS_ECBB6F731	6.51683	0.89103	2.87062	0.00105	0.00998881			AT5G51100	Superoxide dismutase [Fe] 2, chloroplastic [Source:UniProtKB/Swiss-Prot;Acc:Q9LU64]	FSD2
Traes_7AL_9335FCEEB	4.31854	0.591812	2.86733	0.00615	0.0406243			AT2G41040	Uncharacterized methyltransferase At2g41040, chloroplastic [Source:UniProtKB/Swiss-Prot;Acc:Q0WPT7]
Traes_2AS_9383BD8FC	15.5695	2.14203	2.86167	0.0004	0.00451115			AT3G47120	Zinc finger CCCH domain-containing protein 42 [Source:UniProtKB/Swiss-Prot;Acc:Q9SD61]
Traes_7BS_A85B13923	3.35688	0.462235	2.86042	0.0003	0.00356831	Regulator of chromosome condensation (RCC1) family with FYVE zinc finger domain [Source:Projected from Arabidopsis thaliana (AT1G69710) TAIR;Acc:AT1G69710]		AT1G69710	Regulator of chromosome condensation (RCC1) family with FYVE zinc finger domain [Source:TAIR;Acc:AT1G69710]
Traes_1BL_DD4D515A2	38.4788	5.3094	2.85744	5e-05	0.000725288			AT5G46540	ABC transporter B family member 7 [Source:UniProtKB/Swiss-Prot;Acc:Q9FHF1]	ABCB7
Traes_5DS_9B9A6B4EC	2.46174	0.340105	2.85563	0.0048	0.0336582			AT2G27200	GTPase LSG1-1 [Source:UniProtKB/Swiss-Prot;Acc:Q9SHS8]	LSG1-1
Traes_4AS_C35DADA03	8.69672	1.20331	2.85346	0.00175	0.0150366	Pectin lyase-like superfamily protein [Source:Projected from Arabidopsis thaliana (AT1G05310) TAIR;Acc:AT1G05310]		AT1G05310	Probable pectinesterase 8 [Source:UniProtKB/Swiss-Prot;Acc:O23038]	PME8
Traes_1AS_9A3640C51	34.0447	4.72347	2.84951	0.00695	0.0444379			AT4G28030	Acyl-CoA N-acyltransferases (NAT) superfamily protein [Source:TAIR;Acc:AT4G28030]
Traes_5DL_6D94A25FB	1.95327	0.271462	2.84707	0.0009	0.00884384
Traes_1BL_3683C84E8	10.9477	1.52655	2.84228	0.00415	0.0299269			AT3G59820	LETM1-like protein [Source:TAIR;Acc:AT3G59820]
Traes_7DL_7122E546D	5.14785	0.718466	2.84098	0.00105	0.00998881	potassium transporter 1 [Source:Projected from Arabidopsis thaliana (AT2G30070) TAIR;Acc:AT2G30070]
Traes_1BS_16572370E	47.6246	6.6611	2.83787	5e-05	0.000725288
Traes_2AS_7B612C346	141.733	19.8253	2.83776	5e-05	0.000725288
Traes_2BL_49133055A	16.3726	2.29442	2.83508	5e-05	0.000725288	cytochrome P450, family 724, subfamily A, polypeptide 1 [Source:Projected from Arabidopsis thaliana (AT5G14400) TAIR;Acc:AT5G14400]		AT5G14400	cytochrome P450, family 724, subfamily A, polypeptide 1 [Source:TAIR;Acc:AT5G14400]	CYP724A1
Traes_7AL_A20B2D11D	6.53114	0.915354	2.83493	0.0016	0.0140013			AT5G57200	Putative clathrin assembly protein At5g57200 [Source:UniProtKB/Swiss-Prot;Acc:Q9LVD8]
Traes_5BL_E6535628C	11.5634	1.62254	2.83324	5e-05	0.000725288			AT2G27550	Protein CENTRORADIALIS-like [Source:UniProtKB/Swiss-Prot;Acc:Q9ZNV5]	CEN
Traes_1AL_08D8D344F	12.4913	1.75285	2.83315	5e-05	0.000725288
TRAES3BF057600010CFD_g	14.0506	1.97711	2.82917	5e-05	0.000725288
Traes_5BL_990E3FD07	6.38883	0.901062	2.82585	5e-05	0.000725288	gamete expressed 2 [Source:Projected from Arabidopsis thaliana (AT5G49150) TAIR;Acc:AT5G49150]		AT5G49150	Protein GAMETE EXPRESSED 2 [Source:UniProtKB/Swiss-Prot;Acc:F4K4R6]	GEX2
Traes_1BL_0861B4F36	4.98629	0.705339	2.82158	0.0059	0.0395232
Traes_5BL_0F4F3F17F	75.9127	10.7554	2.81928	5e-05	0.000725288			AT4G32940	Vacuolar-processing enzyme gamma-isozyme [Source:UniProtKB/Swiss-Prot;Acc:Q39119]	GAMMA-VPE
Traes_7BS_B2B2B5D1A	3.12651	0.443291	2.81823	0.001	0.00961429			AT4G26970	Aconitate hydratase 3, mitochondrial [Source:UniProtKB/Swiss-Prot;Acc:Q94A28]	ACO3
Traes_6DL_B70E53452	5.97024	0.848023	2.81561	0.0069	0.0441866			AT1G24050	RNA-processing, Lsm domain [Source:TAIR;Acc:AT1G24050]
TRAES3BF111700080CFD_g	7.20297	1.02442	2.81378	0.00635	0.0416035			AT1G72770	Protein phosphatase 2C 16 [Source:UniProtKB/Swiss-Prot;Acc:Q9CAJ0]	HAB1
Traes_1BL_7AC0F4D0B	21.9252	3.12263	2.81176	5e-05	0.000725288			AT3G51820	Chlorophyll synthase, chloroplastic [Source:UniProtKB/Swiss-Prot;Acc:Q38833]	CHLG
Traes_3DS_EA7294427	3.36851	0.480034	2.8109	0.00645	0.0420587			AT4G11420	Eukaryotic translation initiation factor 3 subunit A [Source:UniProtKB/Swiss-Prot;Acc:Q9LD55]	TIF3A1
Traes_1DS_E59B519C1	7.98371	1.1388	2.80954	0.0035	0.0261925			AT5G06810	Mitochondrial transcription termination factor family protein [Source:TAIR;Acc:AT5G06810]
Traes_2BL_23678833C	40.4376	5.77934	2.80672	5e-05	0.000725288	Tetratricopeptide repeat (TPR)-like superfamily protein [Source:Projected from Arabidopsis thaliana (AT1G15290) TAIR;Acc:AT1G15290]		AT1G15290	Tetratricopeptide repeat (TPR)-like superfamily protein [Source:TAIR;Acc:AT1G15290]
Traes_3DL_8BE075ED9	3.23773	0.4633	2.80496	0.0074	0.0467063			AT5G25620	Indole-3-pyruvate monooxygenase YUCCA6 [Source:UniProtKB/Swiss-Prot;Acc:Q8VZ59]	YUC6
Traes_6AL_F099F366F	245.883	35.2111	2.80387	5e-05	0.000725288	Phosphoribosyltransferase family protein [Source:Projected from Arabidopsis thaliana (AT2G42910) TAIR;Acc:AT2G42910]		AT2G42910	Ribose-phosphate pyrophosphokinase 4 [Source:UniProtKB/Swiss-Prot;Acc:Q680A5]	PRS4
Traes_7AS_9BF829BBF	9.73093	1.39679	2.80046	0.0055	0.0374769			AT1G05820	Signal peptide peptidase-like 5 [Source:UniProtKB/Swiss-Prot;Acc:Q9MA44]	SPPL5
Traes_5BL_462E6AA25	90.9221	13.0776	2.79753	5e-05	0.000725288			AT1G76350	Protein NLP5 [Source:UniProtKB/Swiss-Prot;Acc:Q9SFW8]	NLP5
Traes_2BL_3C908C258	8.44793	1.21534	2.79724	0.0011	0.010369			AT3G20660	Organic cation/carnitine transporter 4 [Source:UniProtKB/Swiss-Prot;Acc:Q9LHQ6]	OCT4
Traes_1BS_58B4D7271	92.5564	13.3671	2.79165	5e-05	0.000725288
Traes_7DS_D11C7F86E	10.0645	1.45721	2.78799	0.00225	0.0184717
Traes_3AS_B3B799BFB	12.0057	1.74635	2.7813	0.0002	0.00252412			AT3G57520	Probable galactinol--sucrose galactosyltransferase 2 [Source:UniProtKB/Swiss-Prot;Acc:Q94A08]	RFS2
Traes_1BS_D5F7B2585	5.74689	0.838031	2.77771	0.0064	0.0418458
Traes_3AL_398647708	22.2931	3.25362	2.77648	5e-05	0.000725288
Traes_4DL_2090F9613	20.4577	2.99091	2.77399	5e-05	0.000725288			AT2G21180	unknown protein; BEST Arabidopsis thaliana protein match is: unknown protein (TAIR:AT5G19875.1); Has 124 Blast hits to 124 proteins in 12 species: Archae - 0; Bacteria - 0; Metazoa - 0; Fungi - 0; Plants - 124; Viruses - 0; Other Eukaryotes - 0 (sou /.../CBI BLink). [Source:TAIR;Acc:AT2G21180]
Traes_3DL_41ECD85B0	3.06942	0.449034	2.77307	0.00715	0.0454456
Traes_2BS_98815CE06	860.446	126.082	2.77072	5e-05	0.000725288			AT5G56080	Nicotianamine synthase 2 [Source:UniProtKB/Swiss-Prot;Acc:Q9FKT9]	NAS2
Traes_2AS_6C2F49AE0	94.0687	13.805	2.76852	5e-05	0.000725288			AT5G39660	Cyclic dof factor 2 [Source:UniProtKB/Swiss-Prot;Acc:Q93ZL5]	CDF2
Traes_5AL_481F73E59	7.76051	1.14309	2.76321	5e-05	0.000725288			AT2G27880	Protein argonaute 5 [Source:UniProtKB/Swiss-Prot;Acc:Q9SJK3]	AGO5
Traes_4BS_6BEA71161	2.57526	0.380626	2.75827	0.00075	0.00763428
Traes_7DL_96FFFB41E	8.77942	1.29803	2.7578	0.0057	0.0385403			AT5G06550	F-box protein At5g06550 [Source:UniProtKB/Swiss-Prot;Acc:Q67XX3]
Traes_5BL_1A9D2AC10	4.96394	0.734301	2.75704	0.0003	0.00356831
Traes_4AS_5C64449F8	11.2914	1.67062	2.75677	0.00025	0.00305651	Nodulin MtN3 family protein [Source:Projected from Arabidopsis thaliana (AT2G39060) TAIR;Acc:AT2G39060]		AT2G39060	Bidirectional sugar transporter SWEET9 [Source:UniProtKB/Swiss-Prot;Acc:Q9ZV02]	SWEET9
Traes_4AS_E6967DAA8	39.2344	5.8145	2.75439	0.00035	0.00403532
TRAES3BF016700120CFD_g	11.0821	1.64297	2.75385	0.00085	0.0084617			AT1G30840	Probable purine permease 4 [Source:UniProtKB/Swiss-Prot;Acc:Q9SY29]	PUP4
Traes_5BS_837C05E47	4.60589	0.683051	2.75341	5e-05	0.000725288			AT1G09620	ATP binding;leucine-tRNA ligases;aminoacyl-tRNA ligases;nucleotide binding;ATP binding;aminoacyl-tRNA ligases [Source:TAIR;Acc:AT1G09620]
Traes_3DL_304C8DD67	21.2437	3.1613	2.74845	5e-05	0.000725288			AT4G32940	Vacuolar-processing enzyme gamma-isozyme [Source:UniProtKB/Swiss-Prot;Acc:Q39119]	GAMMA-VPE
Traes_2AS_992E876B0	16.509	2.46073	2.74609	5e-05	0.000725288
Traes_2DS_A8043C04C	2.76914	0.41356	2.74327	0.00725	0.0459802			AT1G61820	Beta-glucosidase 46 [Source:UniProtKB/Swiss-Prot;Acc:O80690]	BGLU46
Traes_2BS_B4E477D65	7.56439	1.13222	2.74007	0.007	0.0446787
Traes_6AS_6CE103014	7.08037	1.06069	2.73882	0.00035	0.00403532
Traes_1AL_46E9FFE1F	10.4	1.56068	2.73634	0.0002	0.00252412
Traes_5AL_C7848DB36	2.424	0.364533	2.73327	0.00175	0.0150366
Traes_4BL_FCEA75450	24.7897	3.72898	2.73289	5e-05	0.000725288			AT1G21360	Glycolipid transfer protein 2 [Source:UniProtKB/Swiss-Prot;Acc:Q6NLQ3]	GLTP2
TRAES3BF132100010CFD_g	11.0576	1.66353	2.73272	0.00135	0.0121972			AT1G28670	GDSL esterase/lipase At1g28670 [Source:UniProtKB/Swiss-Prot;Acc:Q38894]	ARAB-1
Traes_1BL_7C7380133	4.36056	0.656235	2.73223	0.00705	0.0449284			AT3G27930	unknown protein; FUNCTIONS IN: molecular_function unknown; INVOLVED IN: N-terminal protein myristoylation; LOCATED IN: cellular_component unknown; EXPRESSED IN: 23 plant structures; EXPRESSED DURING: 14 growth stages; Has 35 Blast hits to 35 protein /.../2 species: Archae - 0; Bacteria - 0; Metazoa - 0; Fungi - 0; Plants - 35; Viruses - 0; Other Eukaryotes - 0 (source: NCBI BLink). [Source:TAIR;A…
Traes_7BS_BCFD2D21A	75.2674	11.3401	2.73059	5e-05	0.000725288			AT1G55760	BTB/POZ domain-containing protein At1g55760 [Source:UniProtKB/Swiss-Prot;Acc:Q680K8]
Traes_2BS_924D34AA1	3.84118	0.579294	2.72918	0.0061	0.0403585
Traes_7DL_9EF4354F6	6.70394	1.01441	2.72437	0.0072	0.0457433			AT1G22750	unknown protein; FUNCTIONS IN: molecular_function unknown; INVOLVED IN: biological_process unknown; LOCATED IN: vacuole; EXPRESSED IN: 23 plant structures; EXPRESSED DURING: 15 growth stages; CONTAINS InterPro DOMAIN/s: Protein of unknown function D /.../ (InterPro:IPR009943); Has 185 Blast hits to 155 proteins in 21 species: Archae - 0; Bacteria - 8; Metazoa - 3; Fungi - 0; Plants - 64; Viruses …
Traes_2AL_B6403BABA	39.454	5.98829	2.71996	5e-05	0.000725288	Tetratricopeptide repeat (TPR)-like superfamily protein [Source:Projected from Arabidopsis thaliana (AT1G15290) TAIR;Acc:AT1G15290]		AT1G15290	Tetratricopeptide repeat (TPR)-like superfamily protein [Source:TAIR;Acc:AT1G15290]
Traes_3AL_B0A5AA3FD	244.423	37.1008	2.71986	5e-05	0.000725288			AT2G41240	Transcription factor bHLH100 [Source:UniProtKB/Swiss-Prot;Acc:Q9ZVB5]	BHLH100
Traes_5BL_4DF9257BE	8.03457	1.22195	2.71704	5e-05	0.000725288			AT2G28780	unknown protein; INVOLVED IN: biological_process unknown; LOCATED IN: mitochondrion; EXPRESSED IN: inflorescence meristem, root, flower; EXPRESSED DURING: petal differentiation and expansion stage; CONTAINS InterPro DOMAIN/s: Protein of unknown func /.../UF939, bacterial (InterPro:IPR010343); BEST Arabidopsis thaliana protein match is: unknown protein (TAIR:AT3G09450.1); Has 671 Blast hits to 667…
Traes_4BL_8BE3C5B6A	13.9523	2.12419	2.71552	0.0005	0.00544991			AT5G24200	alpha/beta-Hydrolases superfamily protein [Source:TAIR;Acc:AT5G24200]
Traes_2AL_627614E7E	6.85572	1.04402	2.71516	0.00125	0.0114764			AT3G23510	Cyclopropane-fatty-acyl-phospholipid synthase [Source:TAIR;Acc:AT3G23510]
Traes_4AS_DBA84F2F7	32.7213	4.99102	2.71282	5e-05	0.000725288			AT2G02020	Protein NRT1/ PTR FAMILY 8.4 [Source:UniProtKB/Swiss-Prot;Acc:Q84WG0]	NPF8.4
Traes_2BL_9013488F3	4.23198	0.64674	2.71008	0.0004	0.00451115	C2 calcium/lipid-binding and GRAM domain containing protein [Source:Projected from Arabidopsis thaliana (AT5G50170) TAIR;Acc:AT5G50170]		AT5G50170	C2 and GRAM domain-containing protein At5g50170 [Source:UniProtKB/Swiss-Prot;Acc:Q9FGS8]
Traes_2AL_81C13DF27	35.9282	5.49075	2.71004	5e-05	0.000725288			AT1G60730	Probable aldo-keto reductase 5 [Source:UniProtKB/Swiss-Prot;Acc:Q9ASZ9]
Traes_7DS_E488AA1F2	318.652	48.9406	2.70288	5e-05	0.000725288
Traes_1AL_1F3DFA098	5.0857	0.781697	2.70176	0.0044	0.0314089	homogentisate prenyltransferase [Source:Projected from Arabidopsis thaliana (AT3G11945) TAIR;Acc:AT3G11945]		AT3G11945	Homogentisate solanesyltransferase, chloroplastic [Source:UniProtKB/Swiss-Prot;Acc:Q1ACB3]	HST
TRAES3BF127100010CFD_g	35.0219	5.40257	2.69654	5e-05	0.000725288
Traes_2BS_8A40B568C	76.7416	11.8647	2.69333	5e-05	0.000725288			AT3G47640	Transcription factor bHLH47 [Source:UniProtKB/Swiss-Prot;Acc:Q9SN74]	BHLH47
TRAES3BF011100100CFD_g	15.8777	2.45653	2.69231	0.00215	0.0177667
TRAES3BF045500280CFD_g	90.1594	13.9542	2.69178	5e-05	0.000725288
Traes_4BS_2A7D13468	4.98914	0.772565	2.69106	0.0014	0.0125705	Sulfite exporter TauE/SafE family protein [Source:Projected from Arabidopsis thaliana (AT2G36630) TAIR;Acc:AT2G36630]		AT2G36630	Sulfite exporter TauE/SafE family protein [Source:TAIR;Acc:AT2G36630]
Traes_1BL_843D97D6C	140.45	21.823	2.68614	5e-05	0.000725288			AT4G27900	CCT motif family protein [Source:TAIR;Acc:AT4G27900]
Traes_4DL_4EB63D200	6.37293	0.99071	2.68542	0.00065	0.00677606			AT3G18200	nodulin MtN21 /EamA-like transporter family protein [Source:TAIR;Acc:AT3G18200]
TRAES3BF099700040CFD_g	8.31601	1.2936	2.6845	0.00245	0.019766			AT1G08280	Glycosyltransferase family 29 (sialyltransferase) family protein [Source:TAIR;Acc:AT1G08280]
Traes_4BL_3035EBEFD	23.176	3.60612	2.68411	5e-05	0.000725288			AT5G04930	Phospholipid-transporting ATPase 1 [Source:UniProtKB/Swiss-Prot;Acc:P98204]	ALA1
Traes_3DS_735801C27	6.99376	1.08869	2.68348	5e-05	0.000725288
Traes_5AL_A7ADAD5C1	30.6591	4.78272	2.68041	0.00015	0.00194135			AT3G12300	unknown protein; FUNCTIONS IN: molecular_function unknown; INVOLVED IN: biological_process unknown; LOCATED IN: endomembrane system; EXPRESSED IN: 23 plant structures; EXPRESSED DURING: 15 growth stages; CONTAINS InterPro DOMAIN/s: Protein of unknow /.../tion DUF667 (InterPro:IPR007714); Has 373 Blast hits to 371 proteins in 116 species: Archae - 0; Bacteria - 0; Metazoa - 213; Fungi - 4; Plants …
Traes_4AL_77443F71A	8.41653	1.31566	2.67744	0.00075	0.00763428
Traes_6DL_365F9D5C8	15.2441	2.38644	2.67532	5e-05	0.000725288
Traes_5BL_5CF390AA8	57.0745	8.97029	2.66962	5e-05	0.000725288
TRAES3BF037300130CFD_g	9.15747	1.43935	2.66953	0.00055	0.00589717
TRAES3BF091300130CFD_g	29.6231	4.65926	2.66855	0.0074	0.0467063			AT5G41910	Mediator of RNA polymerase II transcription subunit 10a [Source:UniProtKB/Swiss-Prot;Acc:Q9FHZ2]	MED10A
Traes_3AS_8ACFB4CCE	161.518	25.4437	2.66631	5e-05	0.000725288
Traes_2BS_3379852DB1	88.5289	13.9765	2.66315	0.00285	0.022315
Traes_4DS_27CCFA657	7.15333	1.13028	2.66193	0.0005	0.00544991	Phototropic-responsive NPH3 family protein [Source:Projected from Arabidopsis thaliana (AT2G30520) TAIR;Acc:AT2G30520]		AT2G30520	Root phototropism protein 2 [Source:UniProtKB/Swiss-Prot;Acc:Q682S0]	RPT2
Traes_1BL_1A885E733	3.69678	0.584915	2.65997	0.003	0.0232317			AT3G51960	basic leucine zipper 24 [Source:TAIR;Acc:AT3G51960]	ATBZIP24
Traes_1BL_4FD5BD211	8.08131	1.27916	2.65939	0.00025	0.00305651	coenzyme F420 hydrogenase family / dehydrogenase, beta subunit family [Source:Projected from Arabidopsis thaliana (AT1G04620) TAIR;Acc:AT1G04620]		AT1G04620	7-hydroxymethyl chlorophyll a reductase, chloroplastic [Source:UniProtKB/Swiss-Prot;Acc:Q8GS60]	HCAR
Traes_4BS_D6A867844	6.4969	1.02952	2.65778	0.00145	0.0129272
Traes_2DL_64803388A	8.19376	1.30147	2.65438	0.00065	0.00677606			AT1G56340	Calreticulin-1 [Source:UniProtKB/Swiss-Prot;Acc:O04151]	CRT1
Traes_3DS_29943C262	3.91223	0.621703	2.65369	0.0003	0.00356831			AT5G39660	Cyclic dof factor 2 [Source:UniProtKB/Swiss-Prot;Acc:Q93ZL5]	CDF2
Traes_2BL_CFABAA335	11.4929	1.82775	2.6526	5e-05	0.000725288			AT2G24620	S-locus glycoprotein family protein [Source:TAIR;Acc:AT2G24620]
Traes_2BS_A95B28510	40.3506	6.43622	2.6483	5e-05	0.000725288			AT3G14020	Nuclear transcription factor Y subunit A-6 [Source:UniProtKB/Swiss-Prot;Acc:Q9LVJ7]	NFYA6
Traes_1BS_BB865E27A	39.5903	6.32927	2.64504	5e-05	0.000725288
Traes_2BS_738200B57	2.74376	0.440008	2.64055	0.0028	0.0220368
Traes_5BL_58CAE6F7B	20.105	3.22992	2.63798	5e-05	0.000725288
Traes_5BL_80841D5CB	11.3983	1.83561	2.63449	5e-05	0.000725288
EPlTAEG00000010135	240.403	38.7198	2.63431	5e-05	0.000725288	Putative ATP synthase protein YMF19 [Source:UniProtKB/Swiss-Prot;Acc:P43650]	YMF19	ATMG00480	ATP synthase protein YMF19 [Source:UniProtKB/Swiss-Prot;Acc:P93303]	YMF19
Traes_5DS_D359BE482	16.6035	2.67636	2.63314	0.0001	0.0013435	15-cis-zeta-carotene isomerase [Source:Projected from Arabidopsis thaliana (AT1G10830) TAIR;Acc:AT1G10830]		AT1G10830	15-cis-zeta-carotene isomerase, chloroplastic [Source:UniProtKB/Swiss-Prot;Acc:Q9SAC0]	Z-ISO
TRAES3BF043700080CFD_g	9.31357	1.50369	2.63083	5e-05	0.000725288			AT1G77410	Beta-galactosidase 16 [Source:UniProtKB/Swiss-Prot;Acc:Q8GX69]	BGAL16
Traes_2DS_352C4C75C	873.532	141.495	2.62611	5e-05	0.000725288
TRAES3BF050100010CFD_g	3.85155	0.623974	2.62588	0.00155	0.0136505			AT4G14670	Putative chaperone protein ClpB2, chloroplastic [Source:UniProtKB/Swiss-Prot;Acc:F4JVJ1]	CLPB2
Traes_4AS_906AA4054	42.2704	6.87344	2.62054	5e-05	0.000725288
Traes_1AS_8A91EA75B1	6.46507	1.05146	2.62027	0.00075	0.00763428	Tetratricopeptide repeat (TPR)-like superfamily protein [Source:Projected from Arabidopsis thaliana (AT1G11900) TAIR;Acc:AT1G11900]		AT1G11900	Pentatricopeptide repeat-containing protein At1g11900 [Source:UniProtKB/Swiss-Prot;Acc:Q5BIV3]
Traes_6DL_066298459	40.3545	6.57572	2.61751	5e-05	0.000725288	isoprenoid F [Source:Projected from Arabidopsis thaliana (AT1G63970) TAIR;Acc:AT1G63970]		AT1G63970	2-C-methyl-D-erythritol 2,4-cyclodiphosphate synthase, chloroplastic [Source:UniProtKB/Swiss-Prot;Acc:Q9CAK8]	ISPF
Traes_3DS_9C313E1BB	9.47739	1.54528	2.61662	0.0031	0.0238466
TRAES3BF060700010CFD_g	11.1266	1.81424	2.61658	5e-05	0.000725288
Traes_3AS_369BA30C6	10.0159	1.6367	2.61343	0.00075	0.00763428			AT5G39960	GTP binding;GTP binding [Source:TAIR;Acc:AT5G39960]
Traes_1AL_1360F98E7	15.2884	2.49829	2.61342	0.0001	0.0013435			AT2G38090	Duplicated homeodomain-like superfamily protein [Source:TAIR;Acc:AT2G38090]
Traes_1BL_019A334D8	11.0523	1.80774	2.61209	5e-05	0.000725288
Traes_3AL_0FE65F4A0	13.2692	2.17281	2.61045	5e-05	0.000725288
TRAES3BF019300060CFD_g	11.7181	1.91951	2.60993	0.00075	0.00763428
Traes_2AS_AD017927E	6.52109	1.06981	2.60776	5e-05	0.000725288
Traes_1DL_A890AB24C	2.287	0.375754	2.6056	0.0061	0.0403585			AT3G08860	Alanine--glyoxylate aminotransferase 2 homolog 3, mitochondrial [Source:UniProtKB/Swiss-Prot;Acc:Q9SR86]	PYD4
Traes_4AS_E0CF070BC	24.6384	4.05636	2.60265	5e-05	0.000725288	high chlorophyll fluorescent 107 [Source:Projected from Arabidopsis thaliana (AT3G17040) TAIR;Acc:AT3G17040]		AT3G17040	high chlorophyll fluorescent 107 [Source:TAIR;Acc:AT3G17040]	HCF107
Traes_6DL_3ED45AC7F	108.62	17.8886	2.60218	5e-05	0.000725288	Phosphoribosyltransferase family protein [Source:Projected from Arabidopsis thaliana (AT2G42910) TAIR;Acc:AT2G42910]		AT2G42910	Ribose-phosphate pyrophosphokinase 4 [Source:UniProtKB/Swiss-Prot;Acc:Q680A5]	PRS4
Traes_5BL_4CA786976	7.04107	1.16017	2.60146	5e-05	0.000725288	CRS1 / YhbY (CRM) domain-containing protein [Source:Projected from Arabidopsis thaliana (AT4G29750) TAIR;Acc:AT4G29750]		AT4G29750	CRS1 / YhbY (CRM) domain-containing protein [Source:TAIR;Acc:AT4G29750]
Traes_2DL_071CC70F4	13.8117	2.2892	2.59298	5e-05	0.000725288			AT5G08170	Agmatine deiminase [Source:UniProtKB/Swiss-Prot;Acc:Q8GWW7]	AIH
Traes_1AS_0A17777BA	38.3902	6.3703	2.5913	5e-05	0.000725288			AT1G59660	Nuclear pore complex protein NUP98B [Source:UniProtKB/Swiss-Prot;Acc:F4ID16]	NUP98B
Traes_6BL_088DC5D541	160.358	26.725	2.58503	0.00035	0.00403532			AT5G06000	eukaryotic translation initiation factor 3G2 [Source:TAIR;Acc:AT5G06000]	EIF3G2
TRAES3BF021600070CFD_g	14.6486	2.44242	2.58438	0.0002	0.00252412			AT1G17020	Protein SRG1 [Source:UniProtKB/Swiss-Prot;Acc:Q39224]	SRG1
Traes_4BL_E14AEE93E	6.36941	1.06348	2.58237	0.00265	0.0210336
Traes_3DL_C1FD5EB05	39.9479	6.6861	2.57888	5e-05	0.000725288			AT4G32940	Vacuolar-processing enzyme gamma-isozyme [Source:UniProtKB/Swiss-Prot;Acc:Q39119]	GAMMA-VPE
Traes_5BL_8965F0A35	9.09105	1.52354	2.57702	0.00295	0.0229366			AT3G02875	IAA-amino acid hydrolase ILR1 [Source:UniProtKB/Swiss-Prot;Acc:P54968]	ILR1
TRAES3BF048900080CFD_g	10.1128	1.69905	2.57338	5e-05	0.000725288			AT1G53090	Protein SPA1-RELATED 4 [Source:UniProtKB/Swiss-Prot;Acc:Q94BM7]	SPA4
Traes_1DL_F7AE109E2	848.378	142.879	2.56991	5e-05	0.000725288
Traes_7BS_7222935B8	793.029	133.778	2.56753	5e-05	0.000725288	formate dehydrogenase [Source:Projected from Arabidopsis thaliana (AT5G14780) TAIR;Acc:AT5G14780]		AT5G14780	Formate dehydrogenase, mitochondrial [Source:UniProtKB/Swiss-Prot;Acc:Q9S7E4]	FDH1
Traes_5BL_C83F945F6	3.72805	0.630254	2.56442	5e-05	0.000725288			AT4G09680	conserved telomere maintenance component 1 [Source:TAIR;Acc:AT4G09680]	CTC1
Traes_2BL_E198EA9E0	202.725	34.3702	2.56029	5e-05	0.000725288			AT1G71100	Probable ribose-5-phosphate isomerase 1 [Source:UniProtKB/Swiss-Prot;Acc:Q9C998]	RPI1
Traes_4DL_098691837	11.0511	1.87556	2.5588	5e-05	0.000725288	DA1-related protein 2 [Source:Projected from Arabidopsis thaliana (AT2G39830) TAIR;Acc:AT2G39830]		AT2G39830	Protein DA1-related 2 [Source:UniProtKB/Swiss-Prot;Acc:Q0WSN2]	DAR2
Traes_7AS_606ACFE0C	6.314	1.0746	2.55475	0.00415	0.029927
TRAES3BF102900020CFD_g	9.84224	1.67546	2.55443	5e-05	0.000725288			AT1G33420	PHD finger protein At1g33420 [Source:UniProtKB/Swiss-Prot;Acc:Q9C810]
Traes_2BS_6859C24E5	92.6236	15.768	2.55438	5e-05	0.000725288			AT5G39660	Cyclic dof factor 2 [Source:UniProtKB/Swiss-Prot;Acc:Q93ZL5]	CDF2
Traes_3DL_BEC429AFA	19.2429	3.27813	2.55338	0.00055	0.00589717			AT5G42970	COP9 signalosome complex subunit 4 [Source:UniProtKB/Swiss-Prot;Acc:Q8L5U0]	CSN4
Traes_2DL_032E190D9	4.99455	0.85128	2.55265	0.00205	0.0171163	DNA repair metallo-beta-lactamase family protein [Source:Projected from Arabidopsis thaliana (AT3G26680) TAIR;Acc:AT3G26680]		AT3G26680	DNA cross-link repair protein SNM1 [Source:UniProtKB/Swiss-Prot;Acc:Q38961]	SNM1
Traes_7BL_DBE5F112F	39.6667	6.76431	2.55191	5e-05	0.000725288			AT1G14660	Sodium/hydrogen exchanger 8 [Source:UniProtKB/Swiss-Prot;Acc:Q3YL57]	NHX8
Traes_7AS_D7A16AC96	10.7264	1.83256	2.54923	0.0001	0.0013435
Traes_5DL_8646D5EC5	6.55887	1.12076	2.54897	0.0001	0.0013435			AT3G02470	S-adenosylmethionine decarboxylase proenzyme 1 [Source:UniProtKB/Swiss-Prot;Acc:Q96286]	SAMDC1
Traes_5DL_E34967923	5.89413	1.00741	2.54863	0.00405	0.0293742	CAX-interacting protein 2 [Source:Projected from Arabidopsis thaliana (AT2G38270) TAIR;Acc:AT2G38270]		AT2G38270	Bifunctional monothiol glutaredoxin-S16, chloroplastic [Source:UniProtKB/Swiss-Prot;Acc:Q8H7F6]	GRXS16
TRAES3BF083000050CFD_g	6.99633	1.19734	2.54677	0.00365	0.0270285
Traes_1AL_3996E29ED	8.25832	1.41546	2.54458	5e-05	0.000725288			AT5G46050	Protein NRT1/ PTR FAMILY 5.2 [Source:UniProtKB/Swiss-Prot;Acc:Q9FNL7]	NPF5.2
Traes_1DS_F3F7B8AFE1	10.14	1.74012	2.5428	5e-05	0.000725288			AT4G08850	Probable LRR receptor-like serine/threonine-protein kinase At4g08850 [Source:UniProtKB/Swiss-Prot;Acc:Q8VZG8]
Traes_3AS_8424ABB06	1.8804	0.32311	2.54094	0.00475	0.0333885			AT5G10370	helicase domain-containing protein / IBR domain-containing protein / zinc finger protein-related [Source:TAIR;Acc:AT5G10370]
Traes_1AL_A970EBB27	10.2528	1.7627	2.54016	5e-05	0.000725288	MATE efflux family protein [Source:Projected from Arabidopsis thaliana (AT1G51340) TAIR;Acc:AT1G51340]		AT1G51340	MATE efflux family protein 1 [Source:UniProtKB/Swiss-Prot;Acc:Q9SYD6]	MATE
Traes_5BL_DFFA40472	12.1966	2.10118	2.53721	5e-05	0.000725288
Traes_6DS_1965FC73E	337.189	58.1734	2.53513	5e-05	0.000725288			AT5G56080	Nicotianamine synthase 2 [Source:UniProtKB/Swiss-Prot;Acc:Q9FKT9]	NAS2
Traes_5AL_2601E5FF4	3.88206	0.670268	2.53401	0.00055	0.00589717
Traes_3AS_FACB8A4C6	5.68482	0.984567	2.52955	0.0019	0.0161291			AT2G01170	Amino-acid permease BAT1 [Source:UniProtKB/Swiss-Prot;Acc:Q9ZU50]	BAT1
Traes_2BL_43F81300F	7.95474	1.38042	2.52671	0.0026	0.0206935
Traes_3AS_381EBE04B	2.91141	0.506399	2.52337	0.0032	0.0244147
TRAES3BF007300090CFD_g	5.54606	0.967351	2.51935	0.00415	0.029927
Traes_5BL_9B7B31989	39.8629	6.97819	2.51412	5e-05	0.000725288
Traes_5BL_5A648D29D	6.72402	1.18311	2.50674	0.0004	0.00451115			AT3G21690	MATE efflux family protein [Source:TAIR;Acc:AT3G21690]
Traes_4BS_FE55994BB	8.47129	1.49118	2.50613	0.0024	0.0194385			AT5G64240	Metacaspase-3 [Source:UniProtKB/Swiss-Prot;Acc:Q9FMG1]	AMC3
Traes_5BS_E42808E7F	27.6406	4.87919	2.50208	5e-05	0.000725288
TRAES3BF109900040CFD_g	13.5381	2.39004	2.50192	5e-05	0.000725288			AT5G64240	Metacaspase-3 [Source:UniProtKB/Swiss-Prot;Acc:Q9FMG1]	AMC3
Traes_4DS_D4B186E19	4.51619	0.798324	2.50006	0.0009	0.00884384
Traes_5DL_9880F89B4	11.5399	2.04058	2.49958	5e-05	0.000725288			AT5G27945	Cell division cycle 20.6, cofactor of APC complex [Source:UniProtKB/Swiss-Prot;Acc:F4K5R6]	CDC20-6
Traes_7BS_3622C9D4C	10.5918	1.87348	2.49916	0.0037	0.027287			AT2G22190	Probable trehalose-phosphate phosphatase E [Source:UniProtKB/Swiss-Prot;Acc:Q67X99]	TPPE
Traes_5DL_4BE6BE82E	2.79502	0.495035	2.49726	0.00075	0.00763428
Traes_4AL_E784B2E35	25.2115	4.46779	2.49645	0.0001	0.0013435
Traes_1BL_6F0399802	6.56508	1.16637	2.49279	0.00645	0.0420587	NAD+ transporter 1 [Source:Projected from Arabidopsis thaliana (AT2G47490) TAIR;Acc:AT2G47490]		AT2G47490	Nicotinamide adenine dinucleotide transporter 1, chloroplastic [Source:UniProtKB/Swiss-Prot;Acc:O22261]	NDT1
Traes_2BL_0899414CC	4.82116	0.85717	2.49173	0.00335	0.0252924
Traes_1BS_0067D0120	2.65584	0.473003	2.48925	0.00495	0.0344844			AT1G05120	Helicase protein with RING/U-box domain [Source:TAIR;Acc:AT1G05120]
Traes_5DL_CFFABFAA6	6.65825	1.1894	2.48491	0.0014	0.0125705			AT5G17310	UTP--glucose-1-phosphate uridylyltransferase 1 [Source:UniProtKB/Swiss-Prot;Acc:P57751]	UGP2
Traes_2AL_D79C9535C	18.9772	3.39355	2.4834	5e-05	0.000725288
Traes_2AL_D933E5F4A	18.1855	3.26212	2.47891	5e-05	0.000725288			AT1G51610	Metal tolerance protein C4 [Source:UniProtKB/Swiss-Prot;Acc:Q8H1G3]	MTPC4
Traes_4AL_96105BEBB	11.7862	2.11553	2.47801	5e-05	0.000725288			AT3G63210	Protein of unknown function (DUF581) [Source:TAIR;Acc:AT3G63210]	MARD1
Traes_4BS_12DCC4C9C	17.2343	3.09581	2.47689	0.0036	0.0267061			AT3G54930	Serine/threonine protein phosphatase 2A 57 kDa regulatory subunit B' epsilon isoform [Source:UniProtKB/Swiss-Prot;Acc:Q9SV41]	B'EPSILON
Traes_7BS_21452C8B9	5.45799	0.981045	2.47598	0.00455	0.0322648			AT5G04610	S-adenosyl-L-methionine-dependent methyltransferases superfamily protein [Source:TAIR;Acc:AT5G04610]
Traes_1AL_FD7448458	23.1235	4.15812	2.47536	0.001	0.00961429
Traes_7DL_1811689DC	5.4206	0.976687	2.47248	0.00075	0.00763428			AT4G12700	unknown protein; BEST Arabidopsis thaliana protein match is: unknown protein (TAIR:AT2G04280.1); Has 136 Blast hits to 136 proteins in 17 species: Archae - 0; Bacteria - 0; Metazoa - 0; Fungi - 0; Plants - 125; Viruses - 0; Other Eukaryotes - 11 (so /.../NCBI BLink). [Source:TAIR;Acc:AT4G12700]
Traes_5DL_EF92177BC	23.8105	4.29525	2.47078	5e-05	0.000725288			AT5G39040	ABC transporter B family member 27 [Source:UniProtKB/Swiss-Prot;Acc:Q0WML0]	ABCB27
Traes_4BS_D4B186E19	10.8692	1.96161	2.47014	0.0004	0.00451115
Traes_6AL_02A36B4FC	37.1417	6.71008	2.46864	5e-05	0.000725288			AT3G23430	Phosphate transporter PHO1 [Source:UniProtKB/Swiss-Prot;Acc:Q8S403]	PHO1
Traes_2DL_C5A0BDC60	165.687	30.066	2.46226	5e-05	0.000725288
Traes_6BL_C4530E4B7	55.2419	10.0412	2.45983	5e-05	0.000725288			AT4G24980	nodulin MtN21 /EamA-like transporter family protein [Source:TAIR;Acc:AT4G24980]
Traes_7AS_FB4D5B81E	9.73528	1.77434	2.45594	5e-05	0.000725288			AT1G31770	ABC transporter G family member 14 [Source:UniProtKB/Swiss-Prot;Acc:Q9C6W5]	ABCG14
Traes_2AS_5BA299224	47.4577	8.65623	2.45483	5e-05	0.000725288
Traes_4AL_FE0C5AEF4	174.418	31.8194	2.45457	5e-05	0.000725288
Traes_6DL_502CF6461	81.591	14.8918	2.45389	5e-05	0.000725288
Traes_7BS_3248E4560	48.3412	8.83518	2.45192	0.00015	0.00194135
Traes_7AS_300D88FD5	1.56834	0.286959	2.45032	0.0038	0.0279178
Traes_3AS_F0EAD2C11	2.6633	0.488011	2.44823	0.00115	0.0107251			AT5G46540	ABC transporter B family member 7 [Source:UniProtKB/Swiss-Prot;Acc:Q9FHF1]	ABCB7
Traes_2AL_510FE3192	8.49717	1.55819	2.44711	0.0003	0.00356831
Traes_4DL_50FEEF788	10.906	2.00096	2.44636	0.00035	0.00403532			AT2G36810	Protein SHOOT GRAVITROPISM 6 [Source:UniProtKB/Swiss-Prot;Acc:F4IP13]	SGR6
Traes_7BL_91C7CD5C5	66.042	12.1297	2.44484	5e-05	0.000725288
TRAES3BF182500020CFD_g	394.371	72.4531	2.44443	0.00075	0.00763428			AT1G73720	Suppressor of mec-8 and unc-52 protein homolog 1 [Source:UniProtKB/Swiss-Prot;Acc:Q8W117]	SMU1
Traes_5AL_9AA8A9036	618.311	113.74	2.44259	5e-05	0.000725288			AT3G43790	Probable peptide/nitrate transporter At3g43790 [Source:UniProtKB/Swiss-Prot;Acc:Q3EAQ5]	ZIFL2
TRAES3BF065800050CFD_g	30.3073	5.57986	2.44136	0.0001	0.0013435			AT3G53880	Aldo-keto reductase family 4 member C11 [Source:UniProtKB/Swiss-Prot;Acc:Q9M338]	AKR4C11
TRAES3BF278900040CFD_g	2.62373	0.483325	2.44055	0.00045	0.00497234
Traes_2DS_ADF8926CE	5.52612	1.01968	2.43815	5e-05	0.000725288
Traes_3AL_61D8E92DB	48.0503	8.8788	2.43611	5e-05	0.000725288			AT3G21690	MATE efflux family protein [Source:TAIR;Acc:AT3G21690]
Traes_7AS_F5EA3D498	3.56851	0.659707	2.43542	0.004	0.0291357
Traes_4AL_7C4C68FD0	24.9914	4.6239	2.43425	5e-05	0.000725288			AT3G20910	Nuclear transcription factor Y subunit A-9 [Source:UniProtKB/Swiss-Prot;Acc:Q945M9]	NFYA9
Traes_6BL_56D72F728	2.25537	0.417815	2.43243	0.00425	0.0305567			AT3G49060	U-box domain-containing protein 32 [Source:UniProtKB/Swiss-Prot;Acc:Q94A51]	PUB32
Traes_3DL_6BFD464C6	10.4215	1.9312	2.43199	0.00095	0.00922862			AT3G55580	Regulator of chromosome condensation (RCC1) family protein [Source:TAIR;Acc:AT3G55580]
Traes_1DL_7717523DF	51.2955	9.50831	2.43157	0.0004	0.00451115			AT5G24270	Calcineurin B-like protein 4 [Source:UniProtKB/Swiss-Prot;Acc:O81223]	CBL4
Traes_7BL_B725CC15A	6.58197	1.22301	2.42808	0.00565	0.0382737			AT5G19740	Peptidase M28 family protein [Source:TAIR;Acc:AT5G19740]
Traes_4AL_D00AB8CFA	22.1157	4.10938	2.42808	5e-05	0.000725288			AT5G52660	Protein REVEILLE 6 [Source:UniProtKB/Swiss-Prot;Acc:Q8H0W3]	RVE6
Traes_6AL_22F03E292	4.10182	0.762225	2.42798	0.0001	0.0013435
Traes_2DL_6ACC34788	8.6562	1.6107	2.42605	0.00135	0.0121972			AT5G06770	Zinc finger CCCH domain-containing protein 52 [Source:UniProtKB/Swiss-Prot;Acc:Q9FG30]
Traes_5BL_9C3DE77C6	4.24058	0.789499	2.42525	5e-05	0.000725288
Traes_7AL_88D4330E5	2.31099	0.430284	2.42515	0.00105	0.00998881			AT1G03370	C2 and GRAM domain-containing protein At1g03370 [Source:UniProtKB/Swiss-Prot;Acc:Q9ZVT9]
Traes_4DS_499BFBA36	5.17513	0.964123	2.42431	0.0002	0.00252412
Traes_4AL_AD17CDDAD	33.1781	6.18692	2.42294	5e-05	0.000725288			AT3G59910	Ankyrin repeat protein SKIP35 [Source:UniProtKB/Swiss-Prot;Acc:Q9M1Y3]	SKIP35
Traes_2DS_2CFCF2EB8	16.2504	3.04105	2.41783	5e-05	0.000725288
Traes_6AL_EF43B7A00	26.0022	4.91326	2.40388	5e-05	0.000725288			AT5G23810	Probable amino acid permease 7 [Source:UniProtKB/Swiss-Prot;Acc:Q9FF99]	AAP7
Traes_4AL_C4C082F05	170.329	32.2131	2.4026	5e-05	0.000725288
Traes_6AL_BE615A01E1	6.70279	1.2693	2.40073	0.00045	0.00497234	Mitochondrial transcription termination factor family protein [Source:Projected from Arabidopsis thaliana (AT3G60400) TAIR;Acc:AT3G60400]		AT3G60400	Mitochondrial transcription termination factor family protein [Source:TAIR;Acc:AT3G60400]
Traes_5BL_28BF0C835	2.6795	0.507747	2.39978	0.00625	0.0410785	Phototropic-responsive NPH3 family protein [Source:Projected from Arabidopsis thaliana (AT5G47800) TAIR;Acc:AT5G47800]		AT5G47800	BTB/POZ domain-containing protein At5g47800 [Source:UniProtKB/Swiss-Prot;Acc:Q9FIK1]
Traes_4BL_4F2FC2100	13.0069	2.46605	2.399	0.0005	0.00544991	CONTAINS InterPro DOMAIN/s: EGF-like (InterPro:IPR006210); Has 259 Blast hits to 234 proteins in 55 species: Archae - 0; Bacteria - 0; Metazoa - 184; Fungi - 0; Plants - 69; Viruses - 0; Other Eukaryotes - 6 (source: NCBI BLink). [Source:Projected from Arabidopsis thaliana (AT4G14746) TAIR;Acc:AT4G14746]		AT4G14746	CONTAINS InterPro DOMAIN/s: EGF-like (InterPro:IPR006210); Has 259 Blast hits to 234 proteins in 55 species: Archae - 0; Bacteria - 0; Metazoa - 184; Fungi - 0; Plants - 69; Viruses - 0; Other Eukaryotes - 6 (source: NCBI BLink). [Source:TAIR;Acc:AT4G14746]
Traes_7BL_BA181D2AD	21.9524	4.16246	2.39887	5e-05	0.000725288
Traes_1AL_8475A65E8	2.81692	0.534507	2.39784	0.00035	0.00403532			AT1G74260	Probable phosphoribosylformylglycinamidine synthase, chloroplastic/mitochondrial [Source:UniProtKB/Swiss-Prot;Acc:Q9M8D3]	PUR4
Traes_7DL_6DED82C73	2.95555	0.560947	2.39749	0.0059	0.0395232			AT1G71490	Pentatricopeptide repeat-containing protein At1g71490 [Source:UniProtKB/Swiss-Prot;Acc:Q9C9I6]	PCMP-E67
Traes_1AL_F6CEE3985	40.319	7.67159	2.39386	5e-05	0.000725288			AT5G46540	ABC transporter B family member 7 [Source:UniProtKB/Swiss-Prot;Acc:Q9FHF1]	ABCB7
Traes_2AL_9389AA77E	3.27401	0.62486	2.38945	0.0001	0.0013435
Traes_5DL_1B10D9E0E	17.4241	3.32605	2.3892	5e-05	0.000725288
Traes_2AS_6DF275227	7.39339	1.41699	2.38341	0.0003	0.00356831
Traes_2BS_FDABA21A7	2.49408	0.478072	2.38321	0.0065	0.04228			AT3G49950	Scarecrow-like protein 32 [Source:UniProtKB/Swiss-Prot;Acc:Q9SN22]	SCL32
Traes_2AL_1E1B67CF9	32.3504	6.20305	2.38273	5e-05	0.000725288
Traes_4BL_06F78B23C	61.4937	11.8019	2.38142	5e-05	0.000725288	MATE efflux family protein [Source:Projected from Arabidopsis thaliana (AT3G08040) TAIR;Acc:AT3G08040]		AT3G08040	MATE efflux family protein FRD3 [Source:UniProtKB/Swiss-Prot;Acc:Q9SFB0]	FRD3
Traes_6AL_78B3D730D	6.1656	1.18518	2.37914	0.0008	0.00806381			AT1G80570	F-box/LRR-repeat protein 14 [Source:UniProtKB/Swiss-Prot;Acc:Q3EC97]	FBL14
Traes_1AS_74635B7A6	13.5286	2.60111	2.37881	0.003	0.0232317	aluminum sensitive 3 [Source:Projected from Arabidopsis thaliana (AT2G37330) TAIR;Acc:AT2G37330]		AT2G37330	Protein ALUMINUM SENSITIVE 3 [Source:UniProtKB/Swiss-Prot;Acc:Q9ZUT3]	ALS3
Traes_1AL_F7D3D18D3	35.3921	6.81105	2.37748	5e-05	0.000725288			AT5G60800	Heavy metal transport/detoxification superfamily protein [Source:TAIR;Acc:AT5G60800]
Traes_5AL_5C76B79F3	13.565	2.61341	2.37588	5e-05	0.000725288
Traes_4AL_7B4A6F76A	6.49764	1.25264	2.37494	5e-05	0.000725288			AT2G23760	BEL1-like homeodomain protein 4 [Source:UniProtKB/Swiss-Prot;Acc:Q94KL5]	BLH4
Traes_7AS_8D22F29A0	126.259	24.3647	2.37352	5e-05	0.000725288
Traes_3DS_FB1CE2622	19.6798	3.79813	2.37335	0.00425	0.0305567
Traes_6AL_E77037FF1	5.60717	1.08394	2.37099	0.00115	0.0107251			AT3G04560	unknown protein; FUNCTIONS IN: molecular_function unknown; INVOLVED IN: biological_process unknown; EXPRESSED IN: 22 plant structures; EXPRESSED DURING: 16 growth stages; Has 227 Blast hits to 225 proteins in 83 species: Archae - 0; Bacteria - 17; M /.../ - 98; Fungi - 29; Plants - 51; Viruses - 1; Other Eukaryotes - 31 (source: NCBI BLink). [Source:TAIR;Acc:AT3G04560]
Traes_1DS_2536BE700	80.3355	15.5362	2.3704	5e-05	0.000725288	carotenoid isomerase [Source:Projected from Arabidopsis thaliana (AT1G06820) TAIR;Acc:AT1G06820]		AT1G06820	Prolycopene isomerase, chloroplastic [Source:UniProtKB/Swiss-Prot;Acc:Q9M9Y8]	CRTISO
Traes_6DL_1B9FBE0921	52.7877	10.2417	2.36575	5e-05	0.000725288	RAB GTPase homolog E1B [Source:Projected from Arabidopsis thaliana (AT4G20360) TAIR;Acc:AT4G20360]		AT4G20360	Elongation factor Tu, chloroplastic [Source:UniProtKB/Swiss-Prot;Acc:P17745]	TUFA
Traes_1BL_F65DE7954	15.3768	2.98379	2.36554	5e-05	0.000725288
Traes_2BL_46B62416A	7.14574	1.38831	2.36375	5e-05	0.000725288
Traes_6AL_47AD03CFD	7.32142	1.4239	2.36228	0.0077	0.0481379			AT2G33510	CONTAINS InterPro DOMAIN/s: WW/Rsp5/WWP (InterPro:IPR001202); BEST Arabidopsis thaliana protein match is: unknown protein (TAIR:AT1G28070.1); Has 3898 Blast hits to 1138 proteins in 179 species: Archae - 0; Bacteria - 40; Metazoa - 2353; Fungi - 242 /.../ts - 298; Viruses - 92; Other Eukaryotes - 873 (source: NCBI BLink). [Source:TAIR;Acc:AT2G33510]
Traes_6BL_99361B2E9	6.9308	1.34956	2.36053	0.0054	0.0368998
Traes_2AS_7339C00EB	7.01171	1.36628	2.35951	0.00215	0.0177667			AT5G23790	Galactinol synthase 5 [Source:UniProtKB/Swiss-Prot;Acc:Q9FFA1]	GOLS5
Traes_3AL_98ACEB0BF	3.24054	0.632577	2.35692	0.006	0.0398792
Traes_5DL_DE7C465BF	7.94026	1.55196	2.35509	0.00455	0.0322648			AT4G38920	V-type proton ATPase subunit c1 [Source:UniProtKB/Swiss-Prot;Acc:P0DH92]	VHA-C3
Traes_5BL_E294922A9	9.01504	1.76287	2.35441	0.0041	0.0296699
TRAES3BF093200090CFD_g	18.4989	3.61966	2.35351	5e-05	0.000725288			AT2G27690	Cytochrome P450 94C1 [Source:UniProtKB/Swiss-Prot;Acc:Q9ZUX1]	CYP94C1
Traes_7AS_F43EAD264	188.931	36.9989	2.35231	5e-05	0.000725288
Traes_2BL_BFDD17553	8.62258	1.68978	2.35128	0.00405	0.0293742
Traes_4DS_DAC58A2DC	2.69912	0.529458	2.3499	0.00115	0.0107251			AT1G72180	Leucine-rich receptor-like protein kinase family protein [Source:TAIR;Acc:AT1G72180]
Traes_3DL_BE884863B	12.0249	2.35905	2.34975	5e-05	0.000725288			AT3G13080	ABC transporter C family member 3 [Source:UniProtKB/Swiss-Prot;Acc:Q9LK64]	ABCC3
TRAES3BF076300070CFD_g	10.5825	2.07648	2.34947	0.0014	0.0125705
Traes_2AL_D67C1DAE7	3.62551	0.713166	2.34587	0.0062	0.0408985	Nuclear transport factor 2 (NTF2) family protein [Source:Projected from Arabidopsis thaliana (AT2G46100) TAIR;Acc:AT2G46100]		AT2G46100	Nuclear transport factor 2 (NTF2) family protein [Source:TAIR;Acc:AT2G46100]
Traes_5AL_9C9E55228	41.2979	8.14072	2.34284	5e-05	0.000725288			AT1G55850	Cellulose synthase-like protein E1 [Source:UniProtKB/Swiss-Prot;Acc:Q8VZK9]	CSLE1
Traes_5AL_A767FDC45	32.7707	6.46323	2.34208	5e-05	0.000725288			AT1G04490	Protein of unknown function (DUF3527) [Source:TAIR;Acc:AT1G04490]
Traes_3DL_93E3B91EA	32.8849	6.49098	2.34092	5e-05	0.000725288			AT1G09660	KH domain-containing protein At1g09660/At1g09670 [Source:UniProtKB/Swiss-Prot;Acc:Q8GWR3]
Traes_1DS_3F43D98D3	21.1661	4.18381	2.33887	5e-05	0.000725288	ACT domain-containing protein [Source:Projected from Arabidopsis thaliana (AT2G39570) TAIR;Acc:AT2G39570]		AT2G39570	ACT domain-containing protein ACR9 [Source:UniProtKB/Swiss-Prot;Acc:O80644]	ACR9
Traes_6AL_55A2DB2C6	107.562	21.2726	2.3381	5e-05	0.000725288	Cysteine proteinases superfamily protein [Source:Projected from Arabidopsis thaliana (AT5G04250) TAIR;Acc:AT5G04250]		AT5G04250	Cysteine proteinases superfamily protein [Source:TAIR;Acc:AT5G04250]
Traes_4AL_FB1F95CD6	8.24034	1.6355	2.33297	0.00665	0.0430236			AT1G18890	Calcium-dependent protein kinase 10 [Source:UniProtKB/Swiss-Prot;Acc:Q9M9V8]	CPK10
Traes_5BL_2ACDA9218	4.77466	0.948323	2.33195	0.0003	0.00356831			AT2G24130	Putative leucine-rich repeat receptor-like serine/threonine-protein kinase At2g24130 [Source:UniProtKB/Swiss-Prot;Acc:Q9ZUI0]
Traes_6DL_E2E8047EE	4.44477	0.884902	2.32852	0.0064	0.0418458
Traes_3AL_FB93D403D	11.5123	2.29337	2.32764	5e-05	0.000725288			AT1G65320	CBS domain-containing protein CBSX6 [Source:UniProtKB/Swiss-Prot;Acc:Q8GZA4]	CBSX6
Traes_4DS_C01120EF1	15.4979	3.08798	2.32734	0.00165	0.0143219			AT3G02870	Inositol-phosphate phosphatase [Source:UniProtKB/Swiss-Prot;Acc:Q9M8S8]	VTC4
Traes_6DL_5EDB25BE1	2.30247	0.458952	2.32677	0.00625	0.0410785			AT1G02260	Divalent ion symporter [Source:TAIR;Acc:AT1G02260]
Traes_7AL_AE0A638CD	47.1344	9.41395	2.32391	5e-05	0.000725288			AT4G04210	Plant UBX domain-containing protein 4 [Source:UniProtKB/Swiss-Prot;Acc:Q8RWU7]	PUX4
Traes_2AL_CC6133527	58.4078	11.6718	2.32313	5e-05	0.000725288			AT1G48370	Probable metal-nicotianamine transporter YSL8 [Source:UniProtKB/Swiss-Prot;Acc:Q6R3K4]	YSL8
Traes_2BL_393505A69	8.1417	1.62785	2.32236	0.0018	0.0153976
Traes_4BS_11E793FF9	10.9268	2.18566	2.32173	0.00015	0.00194135	2-oxoglutarate (2OG) and Fe(II)-dependent oxygenase superfamily protein [Source:Projected from Arabidopsis thaliana (AT2G36690) TAIR;Acc:AT2G36690]		AT2G36690	2-oxoglutarate (2OG) and Fe(II)-dependent oxygenase superfamily protein [Source:TAIR;Acc:AT2G36690]
Traes_7BL_797FAB3B3	16.6827	3.34551	2.31805	0.0029	0.0226147			AT2G02390	Glutathione S-transferase Z1 [Source:UniProtKB/Swiss-Prot;Acc:Q9ZVQ3]	GSTZ1
Traes_4BS_6E9FDF39C	14.363	2.88602	2.3152	0.00025	0.00305651
Traes_4BS_7C3C149B6	11.9881	2.41333	2.31251	0.00655	0.0425001
Traes_7DL_3A17EF777	6.31636	1.27227	2.31169	0.002	0.0167811			AT5G20200	nucleoporin-related [Source:TAIR;Acc:AT5G20200]
Traes_6AL_B67CE5EBD	51.46	10.3956	2.30748	5e-05	0.000725288
Traes_3DS_37F4174C4	14.6027	2.95122	2.30685	0.00655	0.0425001
Traes_4DL_A4D4A24AF	3.21821	0.650745	2.30609	0.0033	0.0249931	Auxin-responsive family protein [Source:Projected from Arabidopsis thaliana (AT2G04850) TAIR;Acc:AT2G04850]		AT2G04850	Cytochrome b561 and DOMON domain-containing protein At2g04850 [Source:UniProtKB/Swiss-Prot;Acc:Q9SJ74]
Traes_7BS_37AA60A70	12.5946	2.54839	2.30515	0.00705	0.0449284
Traes_2AS_1FA413046	12.3718	2.51149	2.30044	5e-05	0.000725288
Traes_4BS_43C44F47B	23.0438	4.67807	2.30039	5e-05	0.000725288			AT3G59580	Protein NLP9 [Source:UniProtKB/Swiss-Prot;Acc:Q9M1B0]	NLP9
Traes_1BS_6D6CC9154	24.1111	4.90067	2.29865	0.0004	0.00451115			AT3G08650	Putative zinc transporter At3g08650 [Source:UniProtKB/Swiss-Prot;Acc:Q9C9Z1]
Traes_7BS_EC453C646	73.643	14.9742	2.29807	5e-05	0.000725288
Traes_1AS_A81221E1D	13.2587	2.69639	2.29784	5e-05	0.000725288			AT4G08850	Probable LRR receptor-like serine/threonine-protein kinase At4g08850 [Source:UniProtKB/Swiss-Prot;Acc:Q8VZG8]
Traes_4AL_BDE58EA71	49.6211	10.0995	2.29667	5e-05	0.000725288			MLOC_35002	Ammonium transporter	Ammonium transporter 3 member 1-like
Traes_6AL_35D97E777	4.25482	0.867158	2.29473	0.00355	0.0264777
Traes_5DL_ACE40E8ED	14.4822	2.95363	2.29372	5e-05	0.000725288			AT4G19960	Potassium transporter 9 [Source:UniProtKB/Swiss-Prot;Acc:O49423]	POT9
Traes_5DL_5102E4BB3	4.74599	0.968193	2.29334	0.0064	0.0418458			AT1G06870	Probable thylakoidal processing peptidase 2, chloroplastic [Source:UniProtKB/Swiss-Prot;Acc:Q9M9Z2]	TPP2
Traes_1BL_9B5FE2F9C	6.23907	1.27557	2.29019	0.0078	0.0486265			AT2G43190	ribonuclease P family protein [Source:TAIR;Acc:AT2G43190]
Traes_5BL_DADEB5D90	66.1103	13.5429	2.28734	5e-05	0.000725288
Traes_4BS_95007B0FF	122.4	25.0778	2.28712	5e-05	0.000725288			AT3G43790	Probable peptide/nitrate transporter At3g43790 [Source:UniProtKB/Swiss-Prot;Acc:Q3EAQ5]	ZIFL2
Traes_6BS_8E4629F77	6.83459	1.40309	2.28425	0.00065	0.00677606			AT3G26370	O-fucosyltransferase family protein [Source:TAIR;Acc:AT3G26370]
Traes_3DL_F0CE8210F	12.5961	2.59198	2.28085	5e-05	0.000725288			AT5G53450	Probable plastid-lipid-associated protein 14, chloroplastic [Source:UniProtKB/Swiss-Prot;Acc:Q9LV04]	PAP14
Traes_2BS_42BB38B51	7.62878	1.57171	2.27912	0.0004	0.00451115			AT2G22190	Probable trehalose-phosphate phosphatase E [Source:UniProtKB/Swiss-Prot;Acc:Q67X99]	TPPE
Traes_4AL_F5C91EC4A	22.3253	4.60132	2.27856	5e-05	0.000725288			AT3G59580	Protein NLP9 [Source:UniProtKB/Swiss-Prot;Acc:Q9M1B0]	NLP9
Traes_1AL_041EBB4A6	45.9804	9.48279	2.27764	5e-05	0.000725288
Traes_5BL_2667F80B61	5.91988	1.22174	2.27663	0.0008	0.00806381
Traes_7AS_25F9FEF52	12.6686	2.61626	2.27568	0.007	0.0446787			AT1G59900	Pyruvate dehydrogenase E1 component subunit alpha-1, mitochondrial [Source:UniProtKB/Swiss-Prot;Acc:P52901]	E1 ALPHA
Traes_1BL_05EB7AD97	2.96016	0.612381	2.27317	0.0001	0.0013435			AT5G04560	Transcriptional activator DEMETER [Source:UniProtKB/Swiss-Prot;Acc:Q8LK56]	DME
EPlTAEG00000003459	40.6821	8.41715	2.27299	5e-05	0.000725288	28S_rRNA [Source:RNAMMER;Acc:28S_rRNA]	28S_rRNA
Traes_7AS_6041D0C1C	1.74405	0.361395	2.27079	0.00585	0.0393248
Traes_6AS_AA9004965	3.79187	0.786261	2.26983	0.00055	0.00589717			AT3G55320	ABC transporter B family member 20 [Source:UniProtKB/Swiss-Prot;Acc:Q9M3B9]	ABCB20
Traes_1AL_F4FE96E3B	53.4773	11.0893	2.26976	5e-05	0.000725288			AT4G27900	CCT motif family protein [Source:TAIR;Acc:AT4G27900]
Traes_3DS_4D86C4E28	5.58723	1.15883	2.26946	0.0017	0.0146636
Traes_4DS_1FDE78C1A	2.19327	0.455591	2.26727	0.0021	0.0174331			AT2G22795	unknown protein; BEST Arabidopsis thaliana protein match is: unknown protein (TAIR:AT4G37820.1); Has 799854 Blast hits to 188815 proteins in 4452 species: Archae - 4529; Bacteria - 144236; Metazoa - 287749; Fungi - 87083; Plants - 43826; Viruses - 3 /.../ther Eukaryotes - 228769 (source: NCBI BLink). [Source:TAIR;Acc:AT2G22795]
Traes_4BS_180FFCDDF	9.2721	1.92722	2.26637	0.002	0.0167811			AT1G50200	Alanine--tRNA ligase [Source:UniProtKB/Swiss-Prot;Acc:P36428]	ALATS
Traes_6DL_FF2824756	18.8726	3.93258	2.26275	5e-05	0.000725288	glutathione-disulfide reductase [Source:Projected from Arabidopsis thaliana (AT3G24170) TAIR;Acc:AT3G24170]		AT3G24170	Glutathione reductase, cytosolic [Source:UniProtKB/Swiss-Prot;Acc:P48641]	ATGR1
TRAES3BF053100180CFD_g	15.9955	3.33729	2.26092	0.00175	0.0150366
Traes_3AL_DC23EE09E	76.1306	15.8976	2.25967	5e-05	0.000725288			AT5G53450	Probable plastid-lipid-associated protein 14, chloroplastic [Source:UniProtKB/Swiss-Prot;Acc:Q9LV04]	PAP14
Traes_2AL_4648E752E	15.3332	3.20309	2.25912	0.0005	0.00544991
Traes_2BL_FD8F6184B	218.793	45.7694	2.25711	5e-05	0.000725288			AT2G42490	Copper amine oxidase family protein [Source:TAIR;Acc:AT2G42490]
TRAES3BF051300010CFD_g	32.742	6.85711	2.25547	5e-05	0.000725288	OBP3-responsive gene 1 [Source:Projected from Arabidopsis thaliana (AT5G53450) TAIR;Acc:AT5G53450]		AT5G53450	Probable plastid-lipid-associated protein 14, chloroplastic [Source:UniProtKB/Swiss-Prot;Acc:Q9LV04]	PAP14
Traes_6DS_7469142ED	8.28167	1.73464	2.25529	5e-05	0.000725288			AT5G58050	Glycerophosphodiester phosphodiesterase GDPDL6 [Source:UniProtKB/Swiss-Prot;Acc:Q9FGT9]	GDPDL6
Traes_2AS_BDB982457	47.4142	9.93137	2.25525	5e-05	0.000725288
Traes_7DS_F5A240B02	70.7078	14.8207	2.25426	5e-05	0.000725288	BTB/POZ domain-containing protein [Source:Projected from Arabidopsis thaliana (AT1G55760) TAIR;Acc:AT1G55760]		AT1G55760	BTB/POZ domain-containing protein At1g55760 [Source:UniProtKB/Swiss-Prot;Acc:Q680K8]
Traes_4BS_B7B7EFF37	31.9108	6.69569	2.25274	5e-05	0.000725288			AT3G20910	Nuclear transcription factor Y subunit A-9 [Source:UniProtKB/Swiss-Prot;Acc:Q945M9]	NFYA9
Traes_4AL_23F5325B3	3.28616	0.690121	2.25148	0.00075	0.00763428
Traes_4BS_F49948B7B	9.60825	2.01893	2.25068	5e-05	0.000725288			AT5G25780	eukaryotic translation initiation factor 3B-2 [Source:TAIR;Acc:AT5G25780]	EIF3B-2
Traes_6AS_C1AD027FA	736.354	154.735	2.2506	5e-05	0.000725288			AT5G56080	Nicotianamine synthase 2 [Source:UniProtKB/Swiss-Prot;Acc:Q9FKT9]	NAS2
Traes_6DL_798ECBDE2	53.9293	11.3716	2.24563	5e-05	0.000725288			AT4G08290	WAT1-related protein At4g08290 [Source:UniProtKB/Swiss-Prot;Acc:Q9SUF1]
TRAES3BF036500020CFD_g	9.0444	1.90924	2.24403	5e-05	0.000725288	Leucine-rich repeat protein kinase family protein [Source:Projected from Arabidopsis thaliana (AT2G41820) TAIR;Acc:AT2G41820]		AT2G41820	Leucine-rich repeat receptor-like tyrosine-protein kinase PXC3 [Source:UniProtKB/Swiss-Prot;Acc:O22938]	PXC3
Traes_6BS_A8901EA1F	19.6923	4.15779	2.24374	0.0004	0.00451115
Traes_3DL_591AEA108	8.81375	1.86609	2.23974	0.0065	0.04228
Traes_4AS_3075D8D45	24.5864	5.20582	2.23966	5e-05	0.000725288			AT2G21180	unknown protein; BEST Arabidopsis thaliana protein match is: unknown protein (TAIR:AT5G19875.1); Has 124 Blast hits to 124 proteins in 12 species: Archae - 0; Bacteria - 0; Metazoa - 0; Fungi - 0; Plants - 124; Viruses - 0; Other Eukaryotes - 0 (sou /.../CBI BLink). [Source:TAIR;Acc:AT2G21180]
Traes_2AL_1855F06E3	26.4175	5.59421	2.23949	5e-05	0.000725288			AT2G25680	Molybdate transporter 1 [Source:UniProtKB/Swiss-Prot;Acc:Q9SL95]	MOT1
Traes_2BL_01B6E9C54	6.62727	1.40365	2.23923	0.00735	0.0464718			AT1G80500	SNARE-like superfamily protein [Source:TAIR;Acc:AT1G80500]
Traes_7BL_E4DE2F59A	4.32902	0.91774	2.23788	0.0026	0.0206935
Traes_1AL_9D6B86169	274.723	58.4611	2.23243	5e-05	0.000725288
Traes_2BS_519074A91	12.7877	2.73181	2.22683	5e-05	0.000725288
Traes_4BL_985CBED5D	15.3232	3.27534	2.226	5e-05	0.000725288			AT2G02020	Protein NRT1/ PTR FAMILY 8.4 [Source:UniProtKB/Swiss-Prot;Acc:Q84WG0]	NPF8.4
Traes_4BL_7BFE58ED9	98.2746	21.0327	2.22418	5e-05	0.000725288			AT1G07350	Serine/arginine-rich splicing factor SR45a [Source:UniProtKB/Swiss-Prot;Acc:Q84TH4]	SR45A
Traes_7BL_56B80DB6F	29.5997	6.34306	2.22233	0.00155	0.0136505
Traes_2BS_65836FEE4	52.3279	11.2189	2.22165	5e-05	0.000725288			AT4G12280	copper amine oxidase family protein [Source:TAIR;Acc:AT4G12280]
Traes_4DL_8156B39DF	16.6267	3.56607	2.22109	5e-05	0.000725288			AT3G14020	Nuclear transcription factor Y subunit A-6 [Source:UniProtKB/Swiss-Prot;Acc:Q9LVJ7]	NFYA6
Traes_4AL_9FC6CA3EF	4.1116	0.882015	2.22082	0.0014	0.0125705
Traes_4BL_E2397195B	37.4284	8.03405	2.21993	5e-05	0.000725288			AT2G38640	Protein LURP-one-related 8 [Source:UniProtKB/Swiss-Prot;Acc:Q9ZVI6]
TRAES3BF093600220CFD_g	15.4675	3.32032	2.21985	0.0021	0.0174331
Traes_5DS_79F3C97A8	44.4696	9.55527	2.21845	0.00025	0.00305651			AT5G53850	Probable bifunctional methylthioribulose-1-phosphate dehydratase/enolase-phosphatase E1 [Source:UniProtKB/Swiss-Prot;Acc:Q9FN41]
TRAES3BF046600010CFD_g	14.3362	3.08061	2.21837	0.0002	0.00252412			AT1G64760	Glucan endo-1,3-beta-glucosidase 8 [Source:UniProtKB/Swiss-Prot;Acc:Q6NKW9]
TRAES3BF035200010CFD_g	8.26763	1.77812	2.21712	0.00015	0.00194135
Traes_2BL_7816EA24E	8.45833	1.82259	2.21438	0.0022	0.0181178			AT5G20660	Zn-dependent exopeptidases superfamily protein [Source:TAIR;Acc:AT5G20660]
Traes_3DL_4ED8BF525	5.71146	1.23073	2.21435	0.0004	0.00451115			AT1G01320	Tetratricopeptide repeat (TPR)-like superfamily protein [Source:TAIR;Acc:AT1G01320]
TRAES3BF137900040CFD_g	3.69671	0.79739	2.21288	0.00065	0.00677606			AT4G21700	Protein of unknown function (DUF2921) [Source:TAIR;Acc:AT4G21700]
Traes_5DL_F13C5B5C6	6.00907	1.29625	2.2128	0.0008	0.00806381			AT5G55490	Protein GAMETE EXPRESSED 1 [Source:UniProtKB/Swiss-Prot;Acc:Q681K7]	GEX1
Traes_6DL_5772E9F01	4.28669	0.926354	2.21023	0.0031	0.0238466			AT4G32600	RING/U-box superfamily protein [Source:TAIR;Acc:AT4G32600]
Traes_6BL_B5F9019C7	132.66	28.6967	2.20878	5e-05	0.000725288
TRAES3BF077500020CFD_g	12.9885	2.81507	2.20599	0.0001	0.0013435
Traes_7BL_752E6EC40	10.5219	2.28526	2.20297	0.0069	0.0441866
Traes_6DL_01CB4256D	62.3708	13.5473	2.20287	0.00025	0.00305651			AT1G31940	unknown protein; LOCATED IN: plasma membrane; EXPRESSED IN: 22 plant structures; EXPRESSED DURING: 13 growth stages; BEST Arabidopsis thaliana protein match is: unknown protein (TAIR:AT2G35585.1); Has 67 Blast hits to 67 proteins in 17 species: Arch /.../; Bacteria - 0; Metazoa - 0; Fungi - 0; Plants - 67; Viruses - 0; Other Eukaryotes - 0 (source: NCBI BLink). [Source:TAIR;Acc:AT1G31940]
Traes_3AL_789182F31	12.4768	2.71786	2.1987	0.0032	0.0244147			AT4G32940	Vacuolar-processing enzyme gamma-isozyme [Source:UniProtKB/Swiss-Prot;Acc:Q39119]	GAMMA-VPE
Traes_7DL_F71DA020E	7.78351	1.69796	2.19662	0.00165	0.0143219
Traes_2BL_E4FEA073B	12.7475	2.78259	2.19571	5e-05	0.000725288			AT3G43600	Indole-3-acetaldehyde oxidase [Source:UniProtKB/Swiss-Prot;Acc:Q7G192]	AAO2
Traes_7AL_BF25E1084	9.41662	2.05621	2.19522	0.00055	0.00589717	Protein kinase superfamily protein [Source:Projected from Arabidopsis thaliana (AT5G57670) TAIR;Acc:AT5G57670]		AT5G57670	Probable receptor-like serine/threonine-protein kinase At5g57670 [Source:UniProtKB/Swiss-Prot;Acc:Q5XF57]
Traes_1AS_12E6CDE73	11.8285	2.58415	2.19451	0.00075	0.00763428
Traes_7AL_E8659A8A6	6.29906	1.37679	2.19383	0.0016	0.0140013			AT1G71490	Pentatricopeptide repeat-containing protein At1g71490 [Source:UniProtKB/Swiss-Prot;Acc:Q9C9I6]	PCMP-E67
Traes_5BL_004D266B2	16.7697	3.6664	2.19342	0.0002	0.00252412			AT5G16490	CRIB domain-containing protein RIC4 [Source:UniProtKB/Swiss-Prot;Acc:Q9FFD5]	RIC4
Traes_2DL_80BB9F72E	11.1516	2.44503	2.18933	0.00195	0.0164762			AT2G24190	Short-chain dehydrogenase/reductase 2b [Source:UniProtKB/Swiss-Prot;Acc:Q9ZUH5]	SDR2B
Traes_5BL_85A753B5D	6.00134	1.31645	2.18863	0.0022	0.0181178			AT2G01710	Chaperone DnaJ-domain superfamily protein [Source:TAIR;Acc:AT2G01710]
Traes_1AS_D930B0312	88.6723	19.4663	2.1875	5e-05	0.000725288
Traes_4DL_F35F2675C	38.25	8.41406	2.18459	5e-05	0.000725288
Traes_1AL_BE4FF7D92	20.2094	4.45236	2.18238	0.00025	0.00305651
Traes_2BL_B1883A8FA	653.644	144.524	2.1772	5e-05	0.000725288
Traes_5DL_9E99E3A1E	18.4075	4.07616	2.17501	0.0003	0.00356831			AT2G27550	Protein CENTRORADIALIS-like [Source:UniProtKB/Swiss-Prot;Acc:Q9ZNV5]	CEN
Traes_1AL_6EF583CEF	10.2225	2.2645	2.17448	0.001	0.00961429	Protein-tyrosine phosphatase-like, PTPLA [Source:Projected from Arabidopsis thaliana (AT5G59770) TAIR;Acc:AT5G59770]		AT5G59770	Protein-tyrosine phosphatase-like, PTPLA [Source:TAIR;Acc:AT5G59770]
Traes_7DS_3D49B9F9B	162.913	36.094	2.17427	0.0001	0.0013435			AT2G25210	Ribosomal protein L39 family protein [Source:TAIR;Acc:AT2G25210]
TRAES3BF057400040CFD_g	10.2127	2.26667	2.17172	0.00035	0.00403532
Traes_5AS_D42C83AB8	22.8754	5.09304	2.1672	5e-05	0.000725288			AT1G13750	Probable inactive purple acid phosphatase 1 [Source:UniProtKB/Swiss-Prot;Acc:Q9LMX4]	PAP1
Traes_2BL_C908AF039	22.3545	4.98842	2.16391	5e-05	0.000725288			AT3G52720	Alpha carbonic anhydrase 1, chloroplastic [Source:UniProtKB/Swiss-Prot;Acc:O04846]	ACA1
Traes_6AL_1DAFF2711	182.187	40.7273	2.16135	5e-05	0.000725288	4-hydroxy-3-methylbut-2-enyl diphosphate synthase [Source:Projected from Arabidopsis thaliana (AT5G60600) TAIR;Acc:AT5G60600]		AT5G60600	4-hydroxy-3-methylbut-2-en-1-yl diphosphate synthase (ferredoxin), chloroplastic [Source:UniProtKB/Swiss-Prot;Acc:F4K0E8]	ISPG
Traes_5BL_EA85CB6BC	36.5389	8.18483	2.15841	5e-05	0.000725288			MLOC_35002	Ammonium transporter	Ammonium transporter 3 member 1-like
TRAES3BF265700010CFD_g	8.26114	1.85205	2.15722	0.001	0.00961429
TRAES3BF044200080CFD_g	104.584	23.4715	2.15568	5e-05	0.000725288			MLOC_56891*	Nitrate transporter	Quan et al. 2016
Traes_6AS_25F3EA61F	5.81277	1.30477	2.15543	0.00285	0.022315
Traes_4AL_8C4927CF5	15.4074	3.45997	2.15479	5e-05	0.000725288
Traes_1AS_E961B6124	21.4142	4.81365	2.15336	0.0074	0.0467063
Traes_5BL_EF4C578F2	31.8422	7.16708	2.15148	5e-05	0.000725288			AT5G27945	Cell division cycle 20.6, cofactor of APC complex [Source:UniProtKB/Swiss-Prot;Acc:F4K5R6]	CDC20-6
Traes_7DL_EC875DB5D	15.9304	3.58887	2.15018	0.00185	0.0157741			AT1G14520	Inositol oxygenase 1 [Source:UniProtKB/Swiss-Prot;Acc:Q8L799]	MIOX1
Traes_7DL_C276851A5	14.0207	3.163	2.14819	0.0007	0.00721671
Traes_1AS_2FAA0ACCE	6.79449	1.53327	2.14775	0.00015	0.00194135			AT4G27970	S-type anion channel SLAH2 [Source:UniProtKB/Swiss-Prot;Acc:Q9ASQ7]	SLAH2
TRAES3BF118700010CFD_g	13.7096	3.09745	2.14603	5e-05	0.000725288
Traes_1BL_DCD58B6C1	6.39994	1.44605	2.14594	0.0043	0.0308625
Traes_3AS_7E9A63553	3.83614	0.866828	2.14584	0.0033	0.0249931			AT5G45840	Leucine-rich repeat protein kinase family protein [Source:TAIR;Acc:AT5G45840]
Traes_5BS_3D622CF05	2.79147	0.630964	2.1454	0.00735	0.0464718			AT4G19191	Pentatricopeptide repeat-containing protein At4g19191, mitochondrial [Source:UniProtKB/Swiss-Prot;Acc:P0C8Q2]	PCMP-E1
Traes_2AS_422EC3691	27.419	6.20134	2.14452	5e-05	0.000725288	reversibly glycosylated polypeptide 3 [Source:Projected from Arabidopsis thaliana (AT3G08900) TAIR;Acc:AT3G08900]		AT3G08900	UDP-arabinopyranose mutase 3 [Source:UniProtKB/Swiss-Prot;Acc:O22666]	RGP3
Traes_4AL_1CA990EDF	3.23936	0.732683	2.14445	0.00095	0.00922862			AT5G26910	unknown protein; BEST Arabidopsis thaliana protein match is: unknown protein (TAIR:AT3G58650.1); Has 1322 Blast hits to 684 proteins in 162 species: Archae - 4; Bacteria - 497; Metazoa - 157; Fungi - 101; Plants - 155; Viruses - 0; Other Eukaryotes /.../(source: NCBI BLink). [Source:TAIR;Acc:AT5G26910]
Traes_5BL_A8D70AA38	7.36228	1.6679	2.14212	0.0009	0.00884384			AT4G24900	TITAN-like protein [Source:UniProtKB/Swiss-Prot;Acc:F4JRR5]	TTL
Traes_7BL_A38105EC0	58.0372	13.1519	2.14171	5e-05	0.000725288			AT1G16300	Glyceraldehyde-3-phosphate dehydrogenase GAPCP2, chloroplastic [Source:UniProtKB/Swiss-Prot;Acc:Q5E924]	GAPCP2
Traes_4BL_F6781000E	17.7687	4.03005	2.14047	0.0001	0.0013435			AT2G25737	Sulfite exporter TauE/SafE family protein [Source:TAIR;Acc:AT2G25737]
Traes_2AL_9BBB083B7	4.9497	1.12391	2.13881	0.00095	0.00922862			AT5G27945	Cell division cycle 20.6, cofactor of APC complex [Source:UniProtKB/Swiss-Prot;Acc:F4K5R6]	CDC20-6
Traes_5AL_DB9B36ACF	75.9525	17.2583	2.13781	5e-05	0.000725288			AT4G38520	Probable protein phosphatase 2C 64 [Source:UniProtKB/Swiss-Prot;Acc:Q5PNS9]
TRAES3BF057400060CFD_g	47.9784	10.915	2.13607	0.0001	0.0013435
Traes_4AS_86FF10C36	56.1365	12.7962	2.13322	5e-05	0.000725288			AT1G26790	Dof-type zinc finger DNA-binding family protein [Source:TAIR;Acc:AT1G26790]	DOF1.3
Traes_1AL_4A02A66B5	7.16032	1.63227	2.13314	0.00105	0.00998881			AT4G31210	DNA topoisomerase, type IA, core [Source:TAIR;Acc:AT4G31210]
Traes_5AL_BBEF740F0	16.9797	3.87765	2.13056	0.0076	0.0476775			AT3G61260	Uncharacterized protein At3g61260 [Source:UniProtKB/Swiss-Prot;Acc:Q9M2D8]
TRAES3BF081300080CFD_g	80.0308	18.2838	2.12999	5e-05	0.000725288
Traes_2DL_6E75354B9	11.2197	2.56686	2.12796	5e-05	0.000725288			AT1G11720	Starch synthase 3, chloroplastic/amyloplastic [Source:UniProtKB/Swiss-Prot;Acc:F4IAG2]	SS3
TRAES3BF182900010CFD_g	25.6504	5.86964	2.12764	5e-05	0.000725288			AT3G13810	Protein indeterminate-domain 11 [Source:UniProtKB/Swiss-Prot;Acc:Q9LRW7]	IDD11
Traes_4AL_3268F1390	19.6338	4.5083	2.12268	0.00765	0.0479392			AT3G54930	Serine/threonine protein phosphatase 2A 57 kDa regulatory subunit B' epsilon isoform [Source:UniProtKB/Swiss-Prot;Acc:Q9SV41]	B'EPSILON
Traes_5BL_25FBD2334	9.64723	2.2158	2.12229	0.00165	0.0143219			AT3G04440	Plasma-membrane choline transporter family protein [Source:TAIR;Acc:AT3G04440]
Traes_2AL_46A17F0C9	12.1397	2.79236	2.12018	0.0003	0.00356831
Traes_7DS_56B2542B8	4.84732	1.11854	2.11557	0.0036	0.0267061			AT5G18390	Pentatricopeptide repeat-containing protein At5g18390, mitochondrial [Source:UniProtKB/Swiss-Prot;Acc:Q94JX6]
Traes_1BS_2D29D1179	7.18922	1.66313	2.11193	0.00035	0.00403532
Traes_7DL_866535B0E	11.1512	2.58273	2.11023	0.00125	0.0114764	sporulation 11-2 [Source:Projected from Arabidopsis thaliana (AT1G63990) TAIR;Acc:AT1G63990]		AT1G63990	Meiotic recombination protein SPO11-2 [Source:UniProtKB/Swiss-Prot;Acc:Q9M4A1]	SPO11-2
Traes_7BL_CA6B7C9E6	63.0263	14.6034	2.10965	5e-05	0.000725288			AT1G80830	Metal transporter Nramp1 [Source:UniProtKB/Swiss-Prot;Acc:Q9SAH8]	NRAMP1
Traes_4BS_A0F08C214	317.011	73.5918	2.10692	5e-05	0.000725288	NagB/RpiA/CoA transferase-like superfamily protein [Source:Projected from Arabidopsis thaliana (AT2G05830) TAIR;Acc:AT2G05830]		AT2G05830	Methylthioribose-1-phosphate isomerase [Source:UniProtKB/Swiss-Prot;Acc:Q9ZUG4]
Traes_2AL_208CBF7C1	11.4518	2.66292	2.10449	0.00035	0.00403532	cytochrome P450, family 724, subfamily A, polypeptide 1 [Source:Projected from Arabidopsis thaliana (AT5G14400) TAIR;Acc:AT5G14400]		AT5G14400	cytochrome P450, family 724, subfamily A, polypeptide 1 [Source:TAIR;Acc:AT5G14400]	CYP724A1
Traes_6BS_4B49621A7	14.966	3.48024	2.10443	5e-05	0.000725288
Traes_4BS_23E4739D7	28.5984	6.66556	2.10114	0.0003	0.00356831			AT2G20390	unknown protein; Has 50 Blast hits to 50 proteins in 18 species: Archae - 0; Bacteria - 2; Metazoa - 0; Fungi - 0; Plants - 48; Viruses - 0; Other Eukaryotes - 0 (source: NCBI BLink). [Source:TAIR;Acc:AT2G20390]
TRAES3BF021100050CFD_g	42.7951	9.98541	2.09955	5e-05	0.000725288
Traes_2BL_BB1972F6D	15.2517	3.56074	2.09872	0.00035	0.00403532
Traes_7DL_9019A28FC	6.51643	1.52169	2.09841	0.0039	0.0285366			AT3G27220	Kelch repeat-containing protein At3g27220 [Source:UniProtKB/Swiss-Prot;Acc:Q9LK31]
Traes_2BL_2A661DF3C	8.11708	1.9	2.09496	0.00335	0.0252924
Traes_5BL_EDA6C077E	5.34533	1.25138	2.09476	0.00165	0.0143219	RNA-binding (RRM/RBD/RNP motifs) family protein [Source:Projected from Arabidopsis thaliana (AT2G43370) TAIR;Acc:AT2G43370]		AT2G43370	U11/U12 small nuclear ribonucleoprotein 35 kDa protein [Source:UniProtKB/Swiss-Prot;Acc:Q8VY74]	SNRNP35
Traes_7DS_38657213B	20.8148	4.8754	2.09402	5e-05	0.000725288
Traes_4BL_20E1038D7	73.8304	17.3066	2.09289	5e-05	0.000725288	phytoene desaturase 3 [Source:Projected from Arabidopsis thaliana (AT4G14210) TAIR;Acc:AT4G14210]		AT4G14210	15-cis-phytoene desaturase, chloroplastic/chromoplastic [Source:UniProtKB/Swiss-Prot;Acc:Q07356]	PDS
Traes_6BS_779505481	13.4286	3.15289	2.09056	5e-05	0.000725288			AT4G14570	acylaminoacyl-peptidase-related [Source:TAIR;Acc:AT4G14570]
TRAES3BF041600020CFD_g	8.76195	2.06038	2.08834	0.00115	0.0107251
Traes_4DL_CDE30207B	9.76531	2.29815	2.08719	5e-05	0.000725288			AT3G12360	Ankyrin repeat-containing protein At3g12360 [Source:UniProtKB/Swiss-Prot;Acc:Q9C7A2]	ITN1
Traes_7DL_7C8896E04	1.53922	0.362532	2.08602	0.0033	0.0249931			AT2G01390	Pentatricopeptide repeat-containing protein At2g01390 [Source:UniProtKB/Swiss-Prot;Acc:Q9ZU29]
Traes_6AL_DDE511CE5	9.78878	2.30555	2.08602	0.00055	0.00589717
Traes_6AS_75A558486	70.36	16.5793	2.08537	5e-05	0.000725288
Traes_7BL_1D7C441C5	79.8941	18.8322	2.08489	5e-05	0.000725288			AT3G14640	cytochrome P450, family 72, subfamily A, polypeptide 10 [Source:TAIR;Acc:AT3G14640]	CYP72A10
Traes_5AL_6DA3E0A67	26.1494	6.1674	2.08404	0.0075	0.0472139
Traes_5BL_FC28B66D8	23.853	5.63278	2.08225	5e-05	0.000725288
TRAES3BF087100020CFD_g	18.6221	4.40215	2.08074	0.0002	0.00252412
TRAES3BF053100050CFD_g	13.5107	3.19464	2.08038	0.00045	0.00497234
Traes_3AL_FECFAE18D	298.184	70.522	2.08006	5e-05	0.000725288			AT1G72680	Probable cinnamyl alcohol dehydrogenase 1 [Source:UniProtKB/Swiss-Prot;Acc:Q9CAI3]	CAD1
Traes_7DS_6A4519319	12.4431	2.94406	2.07947	0.0003	0.00356831
Traes_2AL_8EE7F34F6	5.7788	1.36824	2.07845	0.00415	0.029927			AT1G71930	NAC domain-containing protein 30 [Source:UniProtKB/Swiss-Prot;Acc:Q9C8W9]	NAC030
Traes_5DL_47EBFD46B	7.01124	1.66231	2.07648	0.0006	0.00633932			AT5G19160	Protein trichome birefringence-like 11 [Source:UniProtKB/Swiss-Prot;Acc:Q5BPJ0]	TBL11
Traes_6BL_316A32034	82.2119	19.5037	2.0756	5e-05	0.000725288
Traes_7AL_955F54182	8.84714	2.09925	2.07534	0.00125	0.0114764
Traes_7DL_BD9F3F3CD	11.9534	2.84282	2.07203	5e-05	0.000725288
Traes_5BS_F00ABC488	16.6974	3.97158	2.07184	0.0001	0.0013435			AT1G45050	Ubiquitin-conjugating enzyme 15 [Source:UniProtKB/Swiss-Prot;Acc:P42743]	UBC15
Traes_1DL_7DAE45FD41	10.1018	2.40291	2.07176	0.0015	0.0133073			AT1G60170	pre-mRNA processing ribonucleoprotein binding region-containing protein [Source:TAIR;Acc:AT1G60170]	emb1220
Traes_4BS_ED5BCA38E	6.79011	1.61669	2.07039	0.00055	0.00589717
Traes_2AL_E5DCB4E2E	2.29505	0.546529	2.07016	0.00525	0.036105			AT5G66760	Succinate dehydrogenase [ubiquinone] flavoprotein subunit 1, mitochondrial [Source:UniProtKB/Swiss-Prot;Acc:O82663]	SDH1-1
Traes_3AL_D6A5594B5	13.3259	3.17476	2.06951	0.00035	0.00403532			AT5G25800	Small RNA degrading nuclease 5 [Source:UniProtKB/Swiss-Prot;Acc:Q8L7M4]	SDN5
Traes_6DL_3D278E90B	250.785	59.7749	2.06884	5e-05	0.000725288			AT5G24380	Metal-nicotianamine transporter YSL2 [Source:UniProtKB/Swiss-Prot;Acc:Q6R3K9]	YSL2
Traes_6AS_AB7CDF374	49.9467	11.9313	2.06564	5e-05	0.000725288			AT1G77760	Nitrate reductase [NADH] 1 [Source:UniProtKB/Swiss-Prot;Acc:P11832]	NIA1
Traes_1AS_1E22B5174	14.0101	3.34914	2.0646	0.00025	0.00305651			AT1G80570	F-box/LRR-repeat protein 14 [Source:UniProtKB/Swiss-Prot;Acc:Q3EC97]	FBL14
Traes_6DL_3E5249DE3	11.0901	2.65343	2.06334	5e-05	0.000725288			AT1G09930	Oligopeptide transporter 2 [Source:UniProtKB/Swiss-Prot;Acc:O04514]	OPT2
Traes_6DL_45112D17D	43.1555	10.3637	2.05801	0.00015	0.00194135			AT3G54860	Vacuolar protein-sorting-associated protein 33 homolog [Source:UniProtKB/Swiss-Prot;Acc:Q94KJ7]	VPS33
Traes_1AL_00A8A2030	2.90413	0.69787	2.05708	0.00095	0.00922862	basic leucine zipper 24 [Source:Projected from Arabidopsis thaliana (AT3G51960) TAIR;Acc:AT3G51960]		AT3G51960	basic leucine zipper 24 [Source:TAIR;Acc:AT3G51960]	ATBZIP24
TRAES3BF057800100CFD_g	156.542	37.6199	2.05698	0.0062	0.0408985
Traes_5BL_C3C55741F	6.58192	1.58252	2.05628	0.00295	0.0229366			AT5G10190	Major facilitator superfamily protein [Source:TAIR;Acc:AT5G10190]
Traes_1AL_6EE3AB1BA	10.4765	2.51935	2.05603	0.00465	0.0328371
Traes_7AS_8CC30284A	33.8225	8.13949	2.05497	5e-05	0.000725288			AT3G59140	ABC transporter C family member 10 [Source:UniProtKB/Swiss-Prot;Acc:Q9LYS2]	ABCC10
Traes_6DL_3E7AA2990	12.9128	3.10879	2.05438	5e-05	0.000725288
Traes_7AL_90073BBB2	3.49195	0.840993	2.05387	0.0001	0.0013435
TRAES3BF045500270CFD_g	242.14	58.4249	2.05119	5e-05	0.000725288			AT4G32940	Vacuolar-processing enzyme gamma-isozyme [Source:UniProtKB/Swiss-Prot;Acc:Q39119]	GAMMA-VPE
Traes_7AL_0CC1128B6	16.5466	3.99342	2.05084	0.0001	0.0013435			AT1G10170	NF-X1-type zinc finger protein NFXL1 [Source:UniProtKB/Swiss-Prot;Acc:Q9SY59]	NFXL1
Traes_4BL_74AFCFF05	79.4603	19.1798	2.05065	0.0001	0.0013435			AT4G38540	FAD/NAD(P)-binding oxidoreductase family protein [Source:TAIR;Acc:AT4G38540]
Traes_2BL_95D9A2D20	2.60671	0.630674	2.04726	0.0051	0.0353168
Traes_4DL_23DEFF069	21.2156	5.1408	2.04506	5e-05	0.000725288
Traes_5BL_C152AE1EA	19.6832	4.77369	2.04379	5e-05	0.000725288			AT5G18810	Serine/arginine-rich SC35-like splicing factor SCL28 [Source:UniProtKB/Swiss-Prot;Acc:Q1PDV2]	SCL28
Traes_3AL_DE8B8B3A5	5.17724	1.25592	2.04344	0.00435	0.0311057			AT3G02360	6-phosphogluconate dehydrogenase, decarboxylating 3 [Source:UniProtKB/Swiss-Prot;Acc:Q9FWA3]
Traes_5BL_0E631C9F8	571.402	138.667	2.04288	5e-05	0.000725288	Pyridoxal phosphate (PLP)-dependent transferases superfamily protein [Source:Projected from Arabidopsis thaliana (AT1G77670) TAIR;Acc:AT1G77670]		AT1G77670	Pyridoxal phosphate (PLP)-dependent transferases superfamily protein [Source:TAIR;Acc:AT1G77670]
Traes_7DL_6F30AD134	13.7916	3.34834	2.04227	5e-05	0.000725288
Traes_3AL_096A543E1	10.657	2.58737	2.04224	0.0048	0.0336582			AT1G05690	BTB/POZ and TAZ domain-containing protein 3 [Source:UniProtKB/Swiss-Prot;Acc:Q9SYL0]	BT3
Traes_5BL_92E9B7394	4.06221	0.986555	2.04179	0.0001	0.0013435			AT2G47090	zinc ion binding;nucleic acid binding [Source:TAIR;Acc:AT2G47090]
Traes_7BS_BEFE5C040	5.12719	1.24615	2.04069	0.0053	0.0363624			AT5G60510	Dehydrodolichyl diphosphate synthase 8 [Source:UniProtKB/Swiss-Prot;Acc:Q8LAR7]
Traes_4DL_010F1233D	10.8461	2.64255	2.03717	0.00015	0.00194135			AT2G01900	DNAse I-like superfamily protein [Source:TAIR;Acc:AT2G01900]
Traes_7DL_574D8C8D0	12.5346	3.05401	2.03714	0.0013	0.0118379			AT2G22690	zinc ion binding [Source:TAIR;Acc:AT2G22690]
Traes_2AL_66A17401A	23.0428	5.6145	2.03709	0.0001	0.0013435			AT1G11720	Starch synthase 3, chloroplastic/amyloplastic [Source:UniProtKB/Swiss-Prot;Acc:F4IAG2]	SS3
TRAES3BF279900010CFD_g	20.4649	4.98974	2.03612	5e-05	0.000725288
TRAES3BF077700020CFD_g	16.782	4.09403	2.03532	0.0006	0.00633932	S-adenosyl-L-methionine-dependent methyltransferases superfamily protein [Source:Projected from Arabidopsis thaliana (AT4G36470) TAIR;Acc:AT4G36470]		AT4G36470	S-adenosyl-L-methionine-dependent methyltransferases superfamily protein [Source:TAIR;Acc:AT4G36470]
Traes_5BL_667D47F86	13.9677	3.419	2.03045	0.0006	0.00633932			AT5G17230	Phytoene synthase, chloroplastic [Source:UniProtKB/Swiss-Prot;Acc:P37271]	PSY1
TRAES3BF097800010CFD_g	7.75973	1.8995	2.03039	0.0033	0.0249931
Traes_4AS_F4613A030	8.54177	2.09565	2.02714	0.00065	0.00677606			AT5G49430	WD40/YVTN repeat-like-containing domain;Bromodomain [Source:TAIR;Acc:AT5G49430]
Traes_2BL_665441563	5.55196	1.36305	2.02616	0.00545	0.03718			AT4G36945	PLC-like phosphodiesterases superfamily protein [Source:TAIR;Acc:AT4G36945]
TRAES3BF066900050CFD_g	22.8258	5.60671	2.02544	5e-05	0.000725288
TRAES3BF091400070CFD_g	51.3313	12.6378	2.02209	5e-05	0.000725288
Traes_2BL_9A491FFCB	3.22271	0.79389	2.02126	0.0045	0.0319886			AT1G79710	Probable folate-biopterin transporter 3 [Source:UniProtKB/Swiss-Prot;Acc:Q9SQN2]
Traes_6AL_B79748FE8	37.9394	9.34948	2.02074	5e-05	0.000725288
TRAES3BF007300500CFD_g	8.97198	2.21354	2.01907	0.00335	0.0252924
Traes_5BL_36B4733ED	8.29187	2.04783	2.0176	0.0006	0.00633932			AT1G12780	Bifunctional UDP-glucose 4-epimerase and UDP-xylose 4-epimerase 1 [Source:UniProtKB/Swiss-Prot;Acc:Q42605]	UGE1
Traes_6AL_E36FCEF64	974.944	241.012	2.01621	5e-05	0.000725288			AT5G24380	Metal-nicotianamine transporter YSL2 [Source:UniProtKB/Swiss-Prot;Acc:Q6R3K9]	YSL2
Traes_5AL_9CC6A4C42	3.36463	0.83208	2.01565	0.0063	0.0413696	Tetratricopeptide repeat (TPR)-like superfamily protein [Source:Projected from Arabidopsis thaliana (AT1G77360) TAIR;Acc:AT1G77360]		AT1G77360	Pentatricopeptide repeat-containing protein At1g77360, mitochondrial [Source:UniProtKB/Swiss-Prot;Acc:Q9FVX2]
Traes_1AS_09B08479A	10.1539	2.51211	2.01506	0.00045	0.00497234
Traes_2DL_7C5521A9F	2.83851	0.702294	2.01499	0.00405	0.0293742	nuclear pore complex protein-related [Source:Projected from Arabidopsis thaliana (AT5G05680) TAIR;Acc:AT5G05680]		AT5G05680	Nuclear pore complex protein NUP88 [Source:UniProtKB/Swiss-Prot;Acc:Q9FFK6]	NUP88
Traes_7DL_EAB06993F	6.64118	1.64323	2.01491	0.00085	0.0084617			AT1G69850	Protein NRT1/ PTR FAMILY 4.6 [Source:UniProtKB/Swiss-Prot;Acc:Q8H157]	NPF4.6
Traes_6AL_7251A188A	13.1612	3.25921	2.0137	5e-05	0.000725288
Traes_4AS_E25E6A2F8	5.09992	1.26635	2.0098	0.001	0.00961429			AT4G33810	Glycosyl hydrolase superfamily protein [Source:TAIR;Acc:AT4G33810]
Traes_4AS_8610A0310	6.29945	1.56596	2.00818	0.0023	0.0188075			AT3G53520	UDP-glucuronic acid decarboxylase 1 [Source:UniProtKB/Swiss-Prot;Acc:Q8VZC0]	UXS1
Traes_2AS_9F8E6C111	41.6897	10.3666	2.00775	5e-05	0.000725288			AT1G79460	Ent-kaur-16-ene synthase, chloroplastic [Source:UniProtKB/Swiss-Prot;Acc:Q9SAK2]	GA2
Traes_6DS_92693EC0A	50.0678	12.4699	2.00543	5e-05	0.000725288			AT5G56080	Nicotianamine synthase 2 [Source:UniProtKB/Swiss-Prot;Acc:Q9FKT9]	NAS2
Traes_1BS_118D12EED	3.10978	0.774884	2.00476	0.00635	0.0416035			AT1G63330	Pentatricopeptide repeat-containing protein At1g63330 [Source:UniProtKB/Swiss-Prot;Acc:Q9C8T7]
Traes_4AL_A1480F9DF	17.1347	4.2745	2.00309	0.00025	0.00305651	Transducin/WD40 repeat-like superfamily protein [Source:Projected from Arabidopsis thaliana (AT4G29830) TAIR;Acc:AT4G29830]		AT4G29830	WD repeat-containing protein VIP3 [Source:UniProtKB/Swiss-Prot;Acc:Q9SZQ5]	VIP3
Traes_2AL_12CDCE03A	21.5401	5.37772	2.00196	0.0003	0.00356831
Traes_2AL_507BEFA86	2.15658	0.540648	1.99598	0.00495	0.0344844	Tetratricopeptide repeat (TPR)-like superfamily protein [Source:Projected from Arabidopsis thaliana (AT5G08490) TAIR;Acc:AT5G08490]		AT5G08490	Putative pentatricopeptide repeat-containing protein At5g08490 [Source:UniProtKB/Swiss-Prot;Acc:Q9FNN9]	PCMP-E32
Traes_2BL_43261FCED	18.2458	4.57603	1.9954	5e-05	0.000725288			AT2G45510	cytochrome P450, family 704, subfamily A, polypeptide 2 [Source:TAIR;Acc:AT2G45510]	CYP704A2
Traes_5DL_5E1EF029C	10.2611	2.57643	1.99374	5e-05	0.000725288			AT1G69040	ACT domain-containing protein ACR4 [Source:UniProtKB/Swiss-Prot;Acc:Q8LJW3]	ACR4
Traes_1AL_F0C907DA1	37.7588	9.49546	1.9915	0.001	0.00961429			AT3G24420	alpha/beta-Hydrolases superfamily protein [Source:TAIR;Acc:AT3G24420]
TRAES3BF057400050CFD_g	19.3293	4.86544	1.99015	5e-05	0.000725288
Traes_1AL_CC4463EB5	33.3438	8.40161	1.98868	5e-05	0.000725288			AT1G28240	Protein of unknown function (DUF616) [Source:TAIR;Acc:AT1G28240]
Traes_6AS_A64807DD2	6.31234	1.59339	1.98608	5e-05	0.000725288
Traes_6BS_4512B96C4	7.76997	1.96144	1.986	0.0001	0.0013435
Traes_6DS_E40C08883	15.7859	3.98643	1.98547	5e-05	0.000725288	P-loop containing nucleoside triphosphate hydrolases superfamily protein [Source:Projected from Arabidopsis thaliana (AT5G62760) TAIR;Acc:AT5G62760]		AT5G62760	P-loop containing nucleoside triphosphate hydrolases superfamily protein [Source:TAIR;Acc:AT5G62760]
Traes_5AL_82A5A56F0	10.0243	2.53412	1.98394	0.0009	0.00884384
TRAES3BF058700100CFD_g	7.50338	1.89697	1.98384	0.0003	0.00356831
Traes_6BS_D40CD86F0	7.05205	1.78789	1.97978	0.00065	0.00677606			AT1G79460	Ent-kaur-16-ene synthase, chloroplastic [Source:UniProtKB/Swiss-Prot;Acc:Q9SAK2]	GA2
Traes_2AS_505DF386F	13.8645	3.52414	1.97605	5e-05	0.000725288			AT5G67470	Formin-like protein 6 [Source:UniProtKB/Swiss-Prot;Acc:Q9FJX6]	FH6
Traes_2BL_29B0866AD	10.7054	2.72247	1.97535	0.001	0.00961429	DIE2/ALG10 family [Source:Projected from Arabidopsis thaliana (AT5G02410) TAIR;Acc:AT5G02410]		AT5G02410	DIE2/ALG10 family [Source:TAIR;Acc:AT5G02410]
Traes_6AS_5F0F9C287	4.7694	1.21335	1.97481	5e-05	0.000725288
Traes_7DL_E5E646E96	350.154	89.1209	1.97415	0.0017	0.0146636
Traes_5BL_5117B3E2A	15.3641	3.91245	1.97342	0.00025	0.00305651			AT5G60120	AP2-like ethylene-responsive transcription factor TOE2 [Source:UniProtKB/Swiss-Prot;Acc:Q9LVG2]	TOE2
Traes_4BL_9DF168FFB	6.89362	1.7556	1.9733	0.0038	0.0279178			AT4G33490	Eukaryotic aspartyl protease family protein [Source:TAIR;Acc:AT4G33490]
Traes_6BL_C8ED6D1AF	501.429	127.701	1.97328	5e-05	0.000725288			AT1G06490	Callose synthase 7 [Source:UniProtKB/Swiss-Prot;Acc:Q9SHJ3]	CALS7
Traes_4AS_2A6E14AAE	7.98784	2.03943	1.96964	0.0037	0.027287			AT4G36390	CDK5RAP1-like protein [Source:UniProtKB/Swiss-Prot;Acc:Q8H0V1]
Traes_2BL_5DC746FBB	41.1888	10.5259	1.96831	5e-05	0.000725288
Traes_3AL_290AB6DBA	18.0981	4.62612	1.96796	5e-05	0.000725288			AT1G10910	Pentatricopeptide repeat-containing protein At1g10910, chloroplastic [Source:UniProtKB/Swiss-Prot;Acc:Q0WVV0]
Traes_6DS_211935E65	23.3535	5.97123	1.96754	0.0003	0.00356831			AT3G19450	Cinnamyl alcohol dehydrogenase 4 [Source:UniProtKB/Swiss-Prot;Acc:P48523]	CAD4
Traes_2AL_2F3943F2C	14.47	3.70323	1.96621	5e-05	0.000725288			AT3G03770	Probable inactive leucine-rich repeat receptor-like protein kinase At3g03770 [Source:UniProtKB/Swiss-Prot;Acc:Q8LFN2]
Traes_2BS_300A220C8	33.3634	8.56046	1.96251	5e-05	0.000725288
Traes_7AS_86392D8DF	62.5867	16.0657	1.96187	5e-05	0.000725288			AT3G59140	ABC transporter C family member 10 [Source:UniProtKB/Swiss-Prot;Acc:Q9LYS2]	ABCC10
Traes_6BL_6D7561359	182.5	46.8741	1.96103	5e-05	0.000725288			AT3G23430	Phosphate transporter PHO1 [Source:UniProtKB/Swiss-Prot;Acc:Q8S403]	PHO1
Traes_5AL_CDD4A02E7	18.2844	4.70115	1.95953	5e-05	0.000725288
TRAES3BF063600050CFD_g	23.0298	5.92497	1.95862	5e-05	0.000725288
Traes_1AS_92A698B19	3.5865	0.923415	1.95753	0.0002	0.00252412			AT1G63330	Pentatricopeptide repeat-containing protein At1g63330 [Source:UniProtKB/Swiss-Prot;Acc:Q9C8T7]
TRAES3BF096900070CFD_g	15.1032	3.88867	1.95751	0.0029	0.0226147			AT4G29230	NAC domain containing protein 75 [Source:TAIR;Acc:AT4G29230]	anac075
Traes_2BS_9CB52FFC4	83.5739	21.5318	1.95658	5e-05	0.000725288	zeta-carotene desaturase [Source:Projected from Arabidopsis thaliana (AT3G04870) TAIR;Acc:AT3G04870]		AT3G04870	Zeta-carotene desaturase, chloroplastic/chromoplastic [Source:UniProtKB/Swiss-Prot;Acc:Q38893]	ZDS1
Traes_2DS_5EDDE822C	51.3749	13.2402	1.95614	0.00245	0.019766
Traes_4BL_251BFBC07	358.417	92.3772	1.95603	5e-05	0.000725288			AT3G43790	Probable peptide/nitrate transporter At3g43790 [Source:UniProtKB/Swiss-Prot;Acc:Q3EAQ5]	ZIFL2
TRAES3BF271100020CFD_g	3.66504	0.945222	1.9551	0.00165	0.0143219
Traes_7AS_BD8D181CB	24.4439	6.30821	1.95417	0.0025	0.0201133			AT1G05060	unknown protein; Has 34 Blast hits to 34 proteins in 13 species: Archae - 0; Bacteria - 0; Metazoa - 0; Fungi - 0; Plants - 34; Viruses - 0; Other Eukaryotes - 0 (source: NCBI BLink). [Source:TAIR;Acc:AT1G05060]
Traes_1BL_0647D743D	6.3374	1.63637	1.95339	0.00375	0.0276065
Traes_2BS_C8FB3060D	49.0566	12.6894	1.95082	5e-05	0.000725288
Traes_5AL_97F9273FA	251.81	65.1438	1.95064	5e-05	0.000725288			AT1G77670	Pyridoxal phosphate (PLP)-dependent transferases superfamily protein [Source:TAIR;Acc:AT1G77670]
Traes_7BS_24D3F72D8	35.8849	9.28695	1.9501	5e-05	0.000725288
Traes_7DL_7EB6DE0EA	14.6349	3.7884	1.94975	0.00015	0.00194135	F-box family protein [Source:Projected from Arabidopsis thaliana (AT5G45360) TAIR;Acc:AT5G45360]		AT5G45360	F-box protein SKIP31 [Source:UniProtKB/Swiss-Prot;Acc:Q9FHK0]	SKIP31
Traes_5DL_05C72D2BB	6.72849	1.7418	1.9497	0.0001	0.0013435	Chaperone DnaJ-domain superfamily protein [Source:Projected from Arabidopsis thaliana (AT5G49580) TAIR;Acc:AT5G49580]		AT5G49580	Chaperone DnaJ-domain superfamily protein [Source:TAIR;Acc:AT5G49580]
Traes_5BL_FEA4A3A6E	11.3202	2.93613	1.94691	0.0002	0.00252412			AT3G13880	Pentatricopeptide repeat-containing protein At3g13880 [Source:UniProtKB/Swiss-Prot;Acc:Q9LRV9]	PCMP-E89
Traes_5BL_7575A8789	4.66531	1.21074	1.94608	0.00205	0.0171163			AT5G58370	P-loop containing nucleoside triphosphate hydrolases superfamily protein [Source:TAIR;Acc:AT5G58370]
Traes_7DS_748C4CFCA	9.22877	2.3952	1.94599	0.00025	0.00305651			AT4G10770	Oligopeptide transporter 7 [Source:UniProtKB/Swiss-Prot;Acc:O82485]	OPT7
Traes_1AS_24BED23E7	5.70765	1.48172	1.94562	0.00015	0.00194135
Traes_5DL_5BDB79C19	3.35847	0.872242	1.945	0.0055	0.0374769			AT3G11760	unknown protein; FUNCTIONS IN: molecular_function unknown; INVOLVED IN: biological_process unknown; LOCATED IN: cellular_component unknown; EXPRESSED IN: 23 plant structures; EXPRESSED DURING: 14 growth stages; BEST Arabidopsis thaliana protein matc /.../unknown protein (TAIR:AT5G04860.1); Has 84 Blast hits to 73 proteins in 13 species: Archae - 0; Bacteria - 0; Metazoa - 0; Fungi - 0; Plants - 8…
Traes_4DS_49F441BFF	7.38421	1.92133	1.94234	0.00025	0.00305651			AT3G05030	Sodium/hydrogen exchanger 2 [Source:UniProtKB/Swiss-Prot;Acc:Q56XP4]	NHX2
Traes_6DL_506278E82	2.80026	0.72933	1.94092	0.00615	0.0406243
Traes_6DL_D764400441	12.6034	3.28303	1.94071	0.00245	0.019766
Traes_1AL_746797AE4	12.3779	3.22525	1.94028	0.0065	0.04228			AT5G24270	Calcineurin B-like protein 4 [Source:UniProtKB/Swiss-Prot;Acc:O81223]	CBL4
Traes_3AS_03619C77C1	11.8007	3.07873	1.93847	5e-05	0.000725288
Traes_4AL_2EBB63DBA	6.63017	1.73563	1.93359	0.00525	0.036105
Traes_6AS_13F1FB61C	59.4569	15.6056	1.92978	5e-05	0.000725288			AT4G31410	Protein of unknown function (DUF1644) [Source:TAIR;Acc:AT4G31410]
Traes_1DS_08DB46EF9	156.73	41.1865	1.92804	5e-05	0.000725288			AT1G64710	GroES-like zinc-binding dehydrogenase family protein [Source:TAIR;Acc:AT1G64710]
Traes_2BS_BEECCA499	10.2147	2.68493	1.92769	5e-05	0.000725288			AT2G46930	Pectin acetylesterase 3 [Source:UniProtKB/Swiss-Prot;Acc:O80731]	PAE3
Traes_5AL_BC5E82162	2.81716	0.740565	1.92754	0.0076	0.0476775
Traes_6BL_F44E00093	8.58179	2.25632	1.92731	0.0043	0.0308625
Traes_2BL_6C5206B6D	307.175	80.814	1.92638	5e-05	0.000725288			AT5G24380	Metal-nicotianamine transporter YSL2 [Source:UniProtKB/Swiss-Prot;Acc:Q6R3K9]	YSL2
Traes_4BS_7581BABEA	3.45299	0.908916	1.92563	0.00505	0.0350376			AT1G47550	Exocyst complex component SEC3A [Source:UniProtKB/Swiss-Prot;Acc:Q9SX85]	SEC3A
Traes_4BS_0ECAB85C2	21.5899	5.69043	1.92375	0.00425	0.0305567			AT1G77750	Small ribosomal subunit protein S13, mitochondrial [Source:UniProtKB/Swiss-Prot;Acc:Q9CA19]	RPS13
Traes_1BS_350F9F493	6.21305	1.63946	1.92208	0.00245	0.019766			AT3G51320	Pentatricopeptide repeat-containing protein At3g51320 [Source:UniProtKB/Swiss-Prot;Acc:Q0WVU0]
Traes_6DS_69570DBE2	61.5365	16.2417	1.92174	5e-05	0.000725288			AT1G77760	Nitrate reductase [NADH] 1 [Source:UniProtKB/Swiss-Prot;Acc:P11832]	NIA1
Traes_5BL_BCEB326F1	7.71095	2.03626	1.92099	0.0007	0.00721671			AT4G18160	Two-pore potassium channel 3 [Source:UniProtKB/Swiss-Prot;Acc:Q9SVV6]	TPK3
Traes_3AS_BA74468D1	12.0228	3.17654	1.92024	5e-05	0.000725288
Traes_2DL_0F42DC919	506.58	133.907	1.91956	5e-05	0.000725288			AT1G49820	Methylthioribose kinase [Source:UniProtKB/Swiss-Prot;Acc:Q9C6D2]	MTK
Traes_4BL_F3DBEB2A2	60.5453	16.0237	1.91781	5e-05	0.000725288			AT4G02715	unknown protein; Has 30201 Blast hits to 17322 proteins in 780 species: Archae - 12; Bacteria - 1396; Metazoa - 17338; Fungi - 3422; Plants - 5037; Viruses - 0; Other Eukaryotes - 2996 (source: NCBI BLink). [Source:TAIR;Acc:AT4G02715]
Traes_1AL_479B78FFC	6.0111	1.59388	1.91509	0.0004	0.00451115			AT1G06440	Ubiquitin carboxyl-terminal hydrolase family protein [Source:TAIR;Acc:AT1G06440]
Traes_4BL_D22A2BABC	6.61483	1.75568	1.91367	0.00735	0.0464718	uroporphyrinogen-III synthase family protein [Source:Projected from Arabidopsis thaliana (AT2G26540) TAIR;Acc:AT2G26540]		AT2G26540	Uroporphyrinogen-III synthase, chloroplastic [Source:UniProtKB/Swiss-Prot;Acc:O48721]	UROS
Traes_4AS_060E22DA0	63.1715	16.7853	1.91208	5e-05	0.000725288			AT1G07350	Serine/arginine-rich splicing factor SR45a [Source:UniProtKB/Swiss-Prot;Acc:Q84TH4]	SR45A
Traes_7AS_65D30728D	12.7912	3.40409	1.90981	0.0015	0.0133073
Traes_3DS_B1BEC16FE	33.0198	8.79491	1.90859	0.0015	0.0133073
Traes_7DL_659883F3D	5.21617	1.38945	1.90848	0.00525	0.036105	Intron maturase, type II family protein [Source:Projected from Arabidopsis thaliana (AT1G30010) TAIR;Acc:AT1G30010]		AT1G30010	Intron maturase, type II family protein [Source:TAIR;Acc:AT1G30010]
Traes_4DL_8C6108857	20.1752	5.37429	1.90844	0.00035	0.00403532			AT2G35610	xyloglucanase 113 [Source:TAIR;Acc:AT2G35610]	XEG113
Traes_6BL_8F8D7DC38	49.8559	13.2839	1.90809	5e-05	0.000725288			AT5G60600	4-hydroxy-3-methylbut-2-en-1-yl diphosphate synthase (ferredoxin), chloroplastic [Source:UniProtKB/Swiss-Prot;Acc:F4K0E8]	ISPG
Traes_6AS_7FB8F9A66	20.8254	5.56387	1.90418	5e-05	0.000725288
Traes_2BL_B4617BCC1	11.9441	3.19973	1.90028	0.0001	0.0013435			AT5G27945	Cell division cycle 20.6, cofactor of APC complex [Source:UniProtKB/Swiss-Prot;Acc:F4K5R6]	CDC20-6
TRAES3BF059300010CFD_g	13.0307	3.49359	1.89913	0.00275	0.0217082
Traes_6AS_EFA364140	5.95814	1.59763	1.89893	0.00235	0.0191191			AT1G11460	WAT1-related protein At1g11460 [Source:UniProtKB/Swiss-Prot;Acc:F4I8W6]
Traes_4BS_78BF31566	12.6604	3.39635	1.89827	0.0001	0.0013435	Phototropic-responsive NPH3 family protein [Source:Projected from Arabidopsis thaliana (AT2G30520) TAIR;Acc:AT2G30520]		AT2G30520	Root phototropism protein 2 [Source:UniProtKB/Swiss-Prot;Acc:Q682S0]	RPT2
Traes_5DL_E07254662	3.8042	1.02091	1.89774	0.00245	0.019766			AT1G08420	Serine/threonine-protein phosphatase BSL2 [Source:UniProtKB/Swiss-Prot;Acc:Q9SJF0]	BSL2
Traes_6AL_182AC0B59	20.0666	5.39302	1.89563	5e-05	0.000725288			AT5G03900	Uncharacterized protein At5g03900, chloroplastic [Source:UniProtKB/Swiss-Prot;Acc:Q8GW20]
Traes_4DS_5FF031B15	58.3193	15.6798	1.89507	5e-05	0.000725288			AT1G77330	1-aminocyclopropane-1-carboxylate oxidase 5 [Source:UniProtKB/Swiss-Prot;Acc:Q0WPW4]
Traes_4DS_A751A891F	2.15272	0.579211	1.894	0.0067	0.0432214			AT1G43770	RING/FYVE/PHD zinc finger superfamily protein [Source:TAIR;Acc:AT1G43770]
TRAES3BF026100070CFD_g	9.72333	2.62065	1.89153	0.0055	0.0374769	dihydroflavonol 4-reductase [Source:Projected from Arabidopsis thaliana (AT5G42800) TAIR;Acc:AT5G42800]
Traes_5DL_C48FC795E	11.1655	3.00948	1.89146	0.0026	0.0206935			AT2G32700	LEUNIG_homolog [Source:TAIR;Acc:AT2G32700]	LUH
Traes_6DS_FFEA7560F	4.45583	1.20147	1.89089	0.0026	0.0206935
Traes_1AS_BDF0CD21A	10.6545	2.87568	1.88949	0.0002	0.00252412			AT5G27650	Tudor/PWWP/MBT superfamily protein [Source:TAIR;Acc:AT5G27650]
Traes_6BS_4984B5639	6.59689	1.78052	1.88949	0.00045	0.00497234			AT1G34360	translation initiation factor 3 (IF-3) family protein [Source:TAIR;Acc:AT1G34360]
TRAES3BF184200030CFD_g	15.5463	4.19954	1.88827	0.0001	0.0013435			AT4G13110	BSD domain-containing protein [Source:TAIR;Acc:AT4G13110]
Traes_2AL_01E90E61A	7.53801	2.03671	1.88794	0.00165	0.0143219
Traes_6DL_6CD3FD566	6.52918	1.76485	1.88736	5e-05	0.000725288	Protein kinase superfamily protein [Source:Projected from Arabidopsis thaliana (AT2G39190) TAIR;Acc:AT2G39190]		AT2G39190	Protein kinase superfamily protein [Source:TAIR;Acc:AT2G39190]	ATATH8
Traes_5BS_C460CEDFB	6.4362	1.74137	1.88599	0.00075	0.00763428	P-loop containing nucleoside triphosphate hydrolases superfamily protein [Source:Projected from Arabidopsis thaliana (AT3G57180) TAIR;Acc:AT3G57180]		AT3G57180	P-loop containing nucleoside triphosphate hydrolases superfamily protein [Source:TAIR;Acc:AT3G57180]	BPG2
Traes_6AL_60AFB444B	51.6445	13.9832	1.88492	5e-05	0.000725288			AT5G22300	Bifunctional nitrilase/nitrile hydratase NIT4 [Source:UniProtKB/Swiss-Prot;Acc:P46011]	NIT4
Traes_5BL_051A88B95	28.3293	7.6738	1.88428	5e-05	0.000725288			AT1G17170	Glutathione S-transferase U24 [Source:UniProtKB/Swiss-Prot;Acc:Q9SHH6]	GSTU24
Traes_6AL_871180BEC	15.9287	4.31838	1.88307	0.0001	0.0013435
Traes_3AS_99F12C4B8	51.8392	14.0715	1.88127	5e-05	0.000725288			AT2G48060	Piezo-type mechanosensitive ion channel homolog [Source:UniProtKB/Swiss-Prot;Acc:F4IN58]
Traes_4AL_5DBC8A862	10.3574	2.81516	1.87937	0.00195	0.0164762			AT4G01570	Pentatricopeptide repeat-containing protein At4g01570 [Source:UniProtKB/Swiss-Prot;Acc:Q8VZE4]
Traes_2BL_92B5311B5	9.88887	2.68938	1.87853	0.00045	0.00497234
Traes_4BS_9FFE89D57	4.50044	1.22436	1.87804	5e-05	0.000725288
Traes_1BL_C8E81CE39	10.4791	2.85191	1.87751	0.0026	0.0206935			AT1G53930	Ubiquitin-like superfamily protein [Source:TAIR;Acc:AT1G53930]
TRAES3BF060500370CFD_g	73.9572	20.1476	1.87608	0.00135	0.0121972			AT4G10450	60S ribosomal protein L9-2 [Source:UniProtKB/Swiss-Prot;Acc:Q9SZX9]	RPL9D
Traes_7BS_898CB9C0A	5.7007	1.55307	1.87602	0.0008	0.00806381			AT2G35140	DCD (Development and Cell Death) domain protein [Source:TAIR;Acc:AT2G35140]
Traes_1AS_E4F5DAE83	7.87617	2.15449	1.87015	0.00655	0.0425001			AT1G16610	Serine/arginine-rich splicing factor SR45 [Source:UniProtKB/Swiss-Prot;Acc:Q9SEE9]	SR45
Traes_6AL_00EDAC7DB	448.217	122.678	1.86932	5e-05	0.000725288			AT1G01620	Aquaporin PIP1-3 [Source:UniProtKB/Swiss-Prot;Acc:Q08733]	PIP1-3
Traes_4BS_DB1F844C4	11.817	3.23478	1.86912	5e-05	0.000725288
Traes_6AS_2FC18A5B9	12.5841	3.44698	1.8682	5e-05	0.000725288
Traes_4AL_1CD626203	11.3842	3.12038	1.86724	0.0067	0.0432214			AT1G48470	Glutamine synthetase cytosolic isozyme 1-5 [Source:UniProtKB/Swiss-Prot;Acc:Q8GXW5]	GLN1-5
Traes_5AL_BBFBC2F48	12.2677	3.36318	1.86697	5e-05	0.000725288			AT2G29100	Glutamate receptor 2.9 [Source:UniProtKB/Swiss-Prot;Acc:O81078]	GLR2.9
Traes_7AL_043F7AE3F	16.0683	4.40529	1.86691	0.00075	0.00763428
Traes_5BL_035F15D8B	3.78677	1.0384	1.86661	0.00095	0.00922862			AT1G13940	Plant protein of unknown function (DUF863) [Source:TAIR;Acc:AT1G13940]
Traes_4AS_910FE216D1	6.63227	1.81882	1.8665	0.00215	0.0177667			AT1G63410	Protein of unknown function (DUF567) [Source:TAIR;Acc:AT1G63410]
Traes_1DS_72E1108B6	58.0908	15.9395	1.8657	5e-05	0.000725288
Traes_2BL_DCAB32D3D	12.8063	3.51423	1.86557	0.00025	0.00305651
Traes_7BL_8492576A6	11.4196	3.13878	1.86324	0.0008	0.00806381
TRAES3BF279900050CFD_g	51.7013	14.2175	1.86253	5e-05	0.000725288
Traes_2BL_96EED9058	28.7406	7.9073	1.86183	0.0017	0.0146636
Traes_6BS_9CFC59D85	9.84499	2.71158	1.86026	5e-05	0.000725288
Traes_7AL_554AA053B	5.09219	1.40326	1.8595	0.00505	0.0350376	Tetratricopeptide repeat (TPR)-like superfamily protein [Source:Projected from Arabidopsis thaliana (AT4G33990) TAIR;Acc:AT4G33990]
Traes_5BL_AEAB140B2	11.9471	3.29454	1.85851	0.00325	0.0247374
Traes_5BS_D1C03C165	503.843	138.941	1.8585	5e-05	0.000725288			AT3G46130	Transcription factor MYB48 [Source:UniProtKB/Swiss-Prot;Acc:Q9LX82]	MYB48
Traes_7AS_F8E5ECB63	10.9346	3.01556	1.8584	0.00295	0.0229366			AT2G22190	Probable trehalose-phosphate phosphatase E [Source:UniProtKB/Swiss-Prot;Acc:Q67X99]	TPPE
Traes_4BL_097D9E8A8	36.4198	10.0533	1.85705	5e-05	0.000725288			AT1G26790	Dof-type zinc finger DNA-binding family protein [Source:TAIR;Acc:AT1G26790]	DOF1.3
Traes_6BL_A23DE404D	157.503	43.485	1.85679	5e-05	0.000725288			AT5G60600	4-hydroxy-3-methylbut-2-en-1-yl diphosphate synthase (ferredoxin), chloroplastic [Source:UniProtKB/Swiss-Prot;Acc:F4K0E8]	ISPG
Traes_7DL_6AC3E4622	47.5738	13.1597	1.85404	5e-05	0.000725288	Eukaryotic initiation factor 4A [Source:UniProtKB/Swiss-Prot;Acc:P41378]		AT3G13920	Eukaryotic initiation factor 4A-1 [Source:UniProtKB/Swiss-Prot;Acc:P41376]	TIF4A-1
Traes_6BS_AA1E9D2FB	18.1193	5.01717	1.85258	0.00095	0.00922862
Traes_1BS_FD6D1A66A	74.1193	20.5337	1.85186	5e-05	0.000725288	ACT domain-containing protein [Source:Projected from Arabidopsis thaliana (AT2G39570) TAIR;Acc:AT2G39570]		AT2G39570	ACT domain-containing protein ACR9 [Source:UniProtKB/Swiss-Prot;Acc:O80644]	ACR9
Traes_2AS_FCD1A74F3	123.769	34.2979	1.85146	5e-05	0.000725288			AT2G44280	Major facilitator superfamily protein [Source:TAIR;Acc:AT2G44280]
Traes_4AL_2416286BE	9.55843	2.64919	1.85122	0.0034	0.0256097			AT3G57610	Adenylosuccinate synthetase, chloroplastic [Source:UniProtKB/Swiss-Prot;Acc:Q96529]	PURA
TRAES3BF091400080CFD_g	54.8818	15.2223	1.85014	5e-05	0.000725288
Traes_4BS_FC16221A2	19.2787	5.34797	1.84994	5e-05	0.000725288
Traes_4BL_4D5151A6B	44.3834	12.3179	1.84926	5e-05	0.000725288			AT2G26290	root-specific kinase 1 [Source:TAIR;Acc:AT2G26290]	ARSK1
Traes_1AS_814AE1377	7.78872	2.16344	1.84806	0.0045	0.0319886
Traes_4AL_27C235951	8.47533	2.35893	1.84514	0.00085	0.0084617			AT5G03940	Signal recognition particle 54 kDa protein, chloroplastic [Source:UniProtKB/Swiss-Prot;Acc:P37107]	FFC
Traes_7BL_9BCF391CF	29.3101	8.16644	1.84362	0.00495	0.0344844			AT1G71692	Agamous-like MADS-box protein AGL12 [Source:UniProtKB/Swiss-Prot;Acc:Q38841]	AGL12
Traes_6BS_6473CFA6C	9.5324	2.65713	1.84297	0.0008	0.00806381
Traes_2AS_54C0F6864	36.5043	10.1863	1.84144	5e-05	0.000725288
Traes_7AL_FF70DC7CF	14.8181	4.14005	1.83964	0.0002	0.00252412
Traes_2AL_DBFE40E94	4.00102	1.11858	1.8387	0.0013	0.0118379			AT4G38780	Pre-mRNA-processing-splicing factor [Source:TAIR;Acc:AT4G38780]
Traes_4BL_12BDBA2B4	17.682	4.94539	1.83813	5e-05	0.000725288			AT1G29970	60S ribosomal protein L18a-like protein [Source:UniProtKB/Swiss-Prot;Acc:Q8L9S1]	RPL18AA
Traes_2AL_54BA1A73C	9.75082	2.72793	1.83772	0.00095	0.00922862
Traes_7AS_C32D78F36	28.833	8.07119	1.83687	0.00045	0.00497234			AT4G33410	Signal peptide peptidase-like 1 [Source:UniProtKB/Swiss-Prot;Acc:Q93Z32]	SPPL1
Traes_6DL_E84B04F49	4.2608	1.1928	1.83677	0.0032	0.0244147
TRAES3BF076300040CFD_g	8.94132	2.50385	1.83634	0.00045	0.00497234			AT3G24690	BEST Arabidopsis thaliana protein match is: glycine-rich protein (TAIR:AT1G27090.1); Has 51 Blast hits to 50 proteins in 15 species: Archae - 0; Bacteria - 2; Metazoa - 0; Fungi - 0; Plants - 47; Viruses - 0; Other Eukaryotes - 2 (source: NCBI BLink). [Source:TAIR;Acc:AT3G24690]
TRAES3BF053300040CFD_g	13.872	3.88539	1.83604	5e-05	0.000725288			AT5G56790	Protein kinase superfamily protein [Source:TAIR;Acc:AT5G56790]
Traes_3AL_E95E3E278	15.4023	4.31694	1.83506	0.0003	0.00356831			AT2G01170	Amino-acid permease BAT1 [Source:UniProtKB/Swiss-Prot;Acc:Q9ZU50]	BAT1
Traes_6AS_466C52F9E	4.30303	1.2072	1.83369	0.00525	0.036105			AT5G57200	Putative clathrin assembly protein At5g57200 [Source:UniProtKB/Swiss-Prot;Acc:Q9LVD8]
Traes_5BL_1625E3789	10.8138	3.03525	1.83299	0.0001	0.0013435
Traes_6AL_2DA33314A	28.4671	7.99333	1.83243	0.0002	0.00252412	Vacuolar protein sorting 55 (VPS55) family protein [Source:Projected from Arabidopsis thaliana (AT1G32410) TAIR;Acc:AT1G32410]		AT1G32410	Vacuolar protein sorting-associated protein 55 homolog [Source:UniProtKB/Swiss-Prot;Acc:Q9AST6]
Traes_5DL_548E591F2	30.3841	8.53304	1.83218	5e-05	0.000725288			AT3G07720	Galactose oxidase/kelch repeat superfamily protein [Source:TAIR;Acc:AT3G07720]
Traes_7BS_F8AD94CC4	11.5302	3.23846	1.83204	5e-05	0.000725288			AT4G31210	DNA topoisomerase, type IA, core [Source:TAIR;Acc:AT4G31210]
Traes_6AL_850660AC3	7.30318	2.05404	1.83006	0.004	0.0291357			AT5G24380	Metal-nicotianamine transporter YSL2 [Source:UniProtKB/Swiss-Prot;Acc:Q6R3K9]	YSL2
Traes_3DL_0BAE401F0	80.6169	22.6748	1.82999	5e-05	0.000725288
TRAES3BF057600020CFD_g	26.1244	7.34865	1.82985	5e-05	0.000725288
Traes_2BL_13568B867	6.53605	1.83884	1.82962	0.0012	0.0111055			AT1G32340	NDR1/HIN1-like 8 [Source:TAIR;Acc:AT1G32340]	NHL8
TRAES3BF186800050CFD_g	40.3356	11.3626	1.82776	5e-05	0.000725288	Homeodomain-like superfamily protein [Source:Projected from Arabidopsis thaliana (AT3G16350) TAIR;Acc:AT3G16350]		AT3G16350	Homeodomain-like superfamily protein [Source:TAIR;Acc:AT3G16350]
TRAES3BF027700220CFD_g	118.067	33.2601	1.82774	5e-05	0.000725288	pyrimidine 2 [Source:Projected from Arabidopsis thaliana (AT5G12200) TAIR;Acc:AT5G12200]		AT5G12200	Dihydropyrimidinase [Source:UniProtKB/Swiss-Prot;Acc:Q9FMP3]	PYD2
Traes_4BS_4BC02509F	173.979	49.0268	1.82727	5e-05	0.000725288
Traes_1BS_61AA2C94D	22.7214	6.40313	1.8272	5e-05	0.000725288			AT1G48040	Probable protein phosphatase 2C 13 [Source:UniProtKB/Swiss-Prot;Acc:Q9LNF4]
Traes_2DS_82ADEF407	4.26711	1.20291	1.82673	0.0011	0.010369			AT1G09620	ATP binding;leucine-tRNA ligases;aminoacyl-tRNA ligases;nucleotide binding;ATP binding;aminoacyl-tRNA ligases [Source:TAIR;Acc:AT1G09620]
Traes_2BS_76D09BC77	25.929	7.31061	1.8265	0.00015	0.00194135
Traes_5BL_679C187B0	500.248	141.099	1.82594	5e-05	0.000725288			AT4G16190	Papain family cysteine protease [Source:TAIR;Acc:AT4G16190]
Traes_3DS_5347A0F47	33.9425	9.58082	1.82487	5e-05	0.000725288
TRAES3BF093600150CFD_g	107.681	30.4073	1.82427	5e-05	0.000725288			AT1G34060	Tryptophan aminotransferase-related protein 4 [Source:UniProtKB/Swiss-Prot;Acc:Q93Z38]	TAR4
Traes_3DL_B0B3ED0D8	5.66926	1.60155	1.82369	0.0033	0.0249931
Traes_5BL_78AA45906	3.08963	0.872829	1.82366	0.005	0.0347657			AT5G10190	Major facilitator superfamily protein [Source:TAIR;Acc:AT5G10190]
Traes_6DL_3E32C59D2	6.0747	1.71655	1.8233	0.00335	0.0252924			AT1G53750	26S protease regulatory subunit 7 homolog A [Source:UniProtKB/Swiss-Prot;Acc:Q9SSB5]	RPT1A
Traes_1DS_F9ADC72F6	4.75276	1.34393	1.82231	0.0077	0.0481379	P-loop containing nucleoside triphosphate hydrolases superfamily protein [Source:Projected from Arabidopsis thaliana (AT2G40700) TAIR;Acc:AT2G40700]		AT2G40700	DEAD-box ATP-dependent RNA helicase 17 [Source:UniProtKB/Swiss-Prot;Acc:Q7XJN0]	RH17
Traes_2AL_C8CBB1EA4	16.3908	4.64563	1.81894	0.003	0.0232317	Trypsin family protein with PDZ domain [Source:Projected from Arabidopsis thaliana (AT5G39830) TAIR;Acc:AT5G39830]		AT5G39830	Protease Do-like 8, chloroplastic [Source:UniProtKB/Swiss-Prot;Acc:Q9LU10]	DEGP8
Traes_6DL_58620B158	12.7769	3.62317	1.81821	5e-05	0.000725288			AT1G48410	Protein argonaute 1 [Source:UniProtKB/Swiss-Prot;Acc:O04379]	AGO1
Traes_1BS_FEA181281	6.22916	1.76776	1.81712	0.002	0.0167811			AT3G07990	Serine carboxypeptidase-like 27 [Source:UniProtKB/Swiss-Prot;Acc:Q9SFB5]	SCPL27
Traes_5BL_97E563E6B	11.0325	3.13467	1.81537	5e-05	0.000725288
TRAES3BF066400020CFD_g	93.6029	26.5958	1.81535	5e-05	0.000725288			AT3G24503	Aldehyde dehydrogenase family 2 member C4 [Source:UniProtKB/Swiss-Prot;Acc:Q56YU0]	ALDH2C4
Traes_1DL_0616D9443	6.1039	1.73442	1.81528	0.0009	0.00884384
Traes_3AS_42421B9A3	21.7787	6.19002	1.8149	0.00595	0.0396836			AT3G16310	Nuclear pore complex protein NUP35 [Source:UniProtKB/Swiss-Prot;Acc:O04326]	NUP35
Traes_7DL_AF47AD87E	22.3081	6.34226	1.8145	5e-05	0.000725288			AT1G70300	Potassium transporter 6 [Source:UniProtKB/Swiss-Prot;Acc:Q8W4I4]	POT6
Traes_5BL_E16C03227	35.8907	10.2212	1.81205	0.0003	0.00356831			AT1G76640	Calcium-binding protein CML39 [Source:UniProtKB/Swiss-Prot;Acc:Q9SRE7]	CML39
Traes_1BS_613E9DBA6	5.00835	1.42639	1.81197	0.0023	0.0188075
Traes_6DL_4C3122052	467.168	133.099	1.81144	5e-05	0.000725288			AT5G50200	High-affinity nitrate transporter 3.1 [Source:UniProtKB/Swiss-Prot;Acc:Q9FGS5]	NRT3.1
Traes_3AS_EE9F8BE17	24.4905	6.97754	1.81143	0.0009	0.00884384
Traes_7DL_C77C7894B	35.5326	10.1251	1.81121	5e-05	0.000725288			AT2G32070	Probable CCR4-associated factor 1 homolog 7 [Source:UniProtKB/Swiss-Prot;Acc:Q9SKZ2]	CAF1-7
Traes_6BL_D9F3AF4C9	22.7488	6.48368	1.81091	5e-05	0.000725288			AT4G08920	Cryptochrome-1 [Source:UniProtKB/Swiss-Prot;Acc:Q43125]	CRY1
Traes_6AL_D16774F7A	12.4025	3.53626	1.81033	0.00285	0.022315			AT3G19830	Calcium-dependent lipid-binding (CaLB domain) family protein [Source:TAIR;Acc:AT3G19830]	NTMC2TYPE5.2
Traes_7BL_9760727EA	54.4635	15.5525	1.80814	0.0004	0.00451115			AT2G22690	zinc ion binding [Source:TAIR;Acc:AT2G22690]
Traes_2BL_300163FDC	11.6576	3.32993	1.80771	0.00635	0.0416035			AT1G79350	RING/FYVE/PHD zinc finger superfamily protein [Source:TAIR;Acc:AT1G79350]	EMB1135
Traes_1BL_241A3B9EF	1079.86	308.457	1.8077	5e-05	0.000725288			AT2G33770	Probable ubiquitin-conjugating enzyme E2 24 [Source:UniProtKB/Swiss-Prot;Acc:Q8VY10]	UBC24
Traes_2BL_B28389816	18.826	5.37847	1.80746	5e-05	0.000725288			AT1G75640	Leucine-rich receptor-like protein kinase family protein [Source:TAIR;Acc:AT1G75640]
Traes_4BS_DB47471FB	12.7617	3.65594	1.80351	5e-05	0.000725288			AT5G04280	Glycine-rich RNA-binding protein RZ1C [Source:UniProtKB/Swiss-Prot;Acc:Q8RWN5]	RZ1C
TRAES3BF058100160CFD_g	11.8862	3.4076	1.80246	0.0068	0.0437009	Peptidase family M48 family protein [Source:Projected from Arabidopsis thaliana (AT3G27110) TAIR;Acc:AT3G27110]		AT3G27110	Peptidase family M48 family protein [Source:TAIR;Acc:AT3G27110]
Traes_6AL_169819CDF	21.419	6.14377	1.8017	5e-05	0.000725288			AT5G40640	unknown protein; LOCATED IN: plasma membrane; EXPRESSED IN: 19 plant structures; EXPRESSED DURING: 7 growth stages; BEST Arabidopsis thaliana protein match is: unknown protein (TAIR:AT3G27390.1); Has 104 Blast hits to 102 proteins in 14 species: Arc /.../0; Bacteria - 0; Metazoa - 2; Fungi - 0; Plants - 101; Viruses - 0; Other Eukaryotes - 1 (source: NCBI BLink). [Source:TAIR;Acc:AT5G40640]
Traes_2BL_FCAE67A28	55.0794	15.8143	1.80028	5e-05	0.000725288			AT5G47060	Protein of unknown function (DUF581) [Source:TAIR;Acc:AT5G47060]
Traes_5DS_27BF60D68	2.95284	0.847962	1.80003	0.00505	0.0350376	Leucine-rich repeat transmembrane protein kinase family protein [Source:Projected from Arabidopsis thaliana (AT5G49660) TAIR;Acc:AT5G49660]		AT5G49660	Leucine-rich repeat transmembrane protein kinase family protein [Source:TAIR;Acc:AT5G49660]
TRAES3BF128500170CFD_g	6.89364	1.97987	1.79986	5e-05	0.000725288
Traes_4AL_89EAC5E10	18.7836	5.39779	1.79903	0.00055	0.00589717			AT4G34050	Caffeoyl-CoA O-methyltransferase 1 [Source:UniProtKB/Swiss-Prot;Acc:O49499]	CCOAOMT1
Traes_4DL_B8215DE3A	13.8364	3.98725	1.795	5e-05	0.000725288	phytoene desaturase 3 [Source:Projected from Arabidopsis thaliana (AT4G14210) TAIR;Acc:AT4G14210]		AT4G14210	15-cis-phytoene desaturase, chloroplastic/chromoplastic [Source:UniProtKB/Swiss-Prot;Acc:Q07356]	PDS
Traes_1BL_858B71505	12.2466	3.52946	1.79486	5e-05	0.000725288			AT5G07920	Diacylglycerol kinase 1 [Source:UniProtKB/Swiss-Prot;Acc:Q39017]	DGK1
Traes_2BL_38D3AC22D	22.9507	6.61561	1.79459	5e-05	0.000725288
Traes_6AS_99C6A3B0B	22.4505	6.47237	1.79438	5e-05	0.000725288
Traes_1DL_F122253A3	597.003	172.137	1.79418	5e-05	0.000725288	phosphate 2 [Source:Projected from Arabidopsis thaliana (AT2G33770) TAIR;Acc:AT2G33770]		AT2G33770	Probable ubiquitin-conjugating enzyme E2 24 [Source:UniProtKB/Swiss-Prot;Acc:Q8VY10]	UBC24
Traes_7DL_91E866850	23.7307	6.85513	1.7915	5e-05	0.000725288			AT5G40650	Succinate dehydrogenase [ubiquinone] iron-sulfur subunit 2, mitochondrial [Source:UniProtKB/Swiss-Prot;Acc:Q8LB02]	SDH2-2
Traes_7AL_E3F67A0861	7.46989	2.1606	1.78965	5e-05	0.000725288
Traes_7BS_B6D10760B	5.03513	1.45658	1.78944	0.0041	0.0296699			AT5G16850	Telomerase reverse transcriptase [Source:UniProtKB/Swiss-Prot;Acc:Q9SPU7]	TERT
Traes_6DL_B99906102	23.5134	6.80501	1.78881	5e-05	0.000725288			AT3G02470	S-adenosylmethionine decarboxylase proenzyme 1 [Source:UniProtKB/Swiss-Prot;Acc:Q96286]	SAMDC1
Traes_6AS_9C1448815	5.1987	1.5053	1.7881	0.00775	0.0483878			AT5G56290	Peroxisome biogenesis protein 5 [Source:UniProtKB/Swiss-Prot;Acc:Q9FMA3]	PEX5
Traes_3AL_67BEA8DDA	7.40324	2.14633	1.78628	0.00655	0.0425001			AT1G72770	Protein phosphatase 2C 16 [Source:UniProtKB/Swiss-Prot;Acc:Q9CAJ0]	HAB1
Traes_4AS_894CED0DA	4.74768	1.37755	1.78512	0.00565	0.0382737			AT1G16030	Heat shock 70 kDa protein 5 [Source:UniProtKB/Swiss-Prot;Acc:Q9S9N1]	HSP70-5
Traes_2BS_B0C8595DF	57.7526	16.7602	1.78485	5e-05	0.000725288			AT1G53730	Protein STRUBBELIG-RECEPTOR FAMILY 6 [Source:UniProtKB/Swiss-Prot;Acc:Q9C8M9]	SRF6
TRAES3BF016200050CFD_g	16.1015	4.67487	1.7842	5e-05	0.000725288	NADP-malic enzyme 4 [Source:Projected from Arabidopsis thaliana (AT1G79750) TAIR;Acc:AT1G79750]		AT5G11670	NADP-dependent malic enzyme 2 [Source:UniProtKB/Swiss-Prot;Acc:Q9LYG3]	NADP-ME2
Traes_6BL_724171B65	82.4689	23.958	1.78334	5e-05	0.000725288			AT3G02470	S-adenosylmethionine decarboxylase proenzyme 1 [Source:UniProtKB/Swiss-Prot;Acc:Q96286]	SAMDC1
Traes_1BL_00542B4BA	5.08415	1.47716	1.78318	0.0073	0.0462467	UDP-glucose pyrophosphorylase 3 [Source:Projected from Arabidopsis thaliana (AT3G56040) TAIR;Acc:AT3G56040]		AT3G56040	UDP-glucose pyrophosphorylase 3 [Source:TAIR;Acc:AT3G56040]	UGP3
TRAES3BF021600170CFD_g	25.8312	7.5113	1.78198	5e-05	0.000725288
Traes_4AS_A97064408	7.20079	2.09775	1.77931	0.00325	0.0247374			AT5G50990	Pentatricopeptide repeat-containing protein At5g50990 [Source:UniProtKB/Swiss-Prot;Acc:Q9FI49]	PCMP-H59
Traes_4BL_727DD93ED	12.4245	3.62188	1.77838	0.0001	0.0013435
Traes_2BS_14CA35D5D	11.4427	3.33681	1.77789	0.0032	0.0244147
Traes_4BL_265DBC64A	11.2363	3.2767	1.77785	0.0003	0.00356831
Traes_1BS_C7A401682	23.5986	6.88196	1.77781	5e-05	0.000725288
TRAES3BF041000160CFD_g	6.73702	1.9653	1.77736	0.0051	0.0353168			AT3G18180	Glycosyltransferase family 61 protein [Source:TAIR;Acc:AT3G18180]
Traes_2AL_348024E5D	3.31119	0.965953	1.77732	0.0004	0.00451115
Traes_6AL_1577B6A97	40.9777	11.9566	1.77703	5e-05	0.000725288			AT5G66480	unknown protein; FUNCTIONS IN: molecular_function unknown; INVOLVED IN: biological_process unknown; LOCATED IN: chloroplast; BEST Arabidopsis thaliana protein match is: unknown protein (TAIR:AT3G50910.1); Has 30201 Blast hits to 17322 proteins in 78 /.../ies: Archae - 12; Bacteria - 1396; Metazoa - 17338; Fungi - 3422; Plants - 5037; Viruses - 0; Other Eukaryotes - 2996 (source: NCBI BLink). [Sou…
Traes_4BL_D798484B0	10.5259	3.07212	1.77664	0.00595	0.0396836			AT3G25520	60S ribosomal protein L5-1 [Source:UniProtKB/Swiss-Prot;Acc:Q8LBI1]	ATL5
Traes_1AS_DAB28B0FA	4.43979	1.29753	1.77472	0.00355	0.0264777			AT4G26540	Probable LRR receptor-like serine/threonine-protein kinase At4g26540 [Source:UniProtKB/Swiss-Prot;Acc:C0LGR3]
Traes_6AL_188EFD35C	19.8191	5.79301	1.77451	0.0007	0.00721671			AT5G54200	Transducin/WD40 repeat-like superfamily protein [Source:TAIR;Acc:AT5G54200]
Traes_6AL_0F20F0088	16.3995	4.80033	1.77245	5e-05	0.000725288
Traes_1AL_053F6B12B	20.8542	6.11945	1.76886	5e-05	0.000725288			AT3G51820	Chlorophyll synthase, chloroplastic [Source:UniProtKB/Swiss-Prot;Acc:Q38833]	CHLG
Traes_2BL_6FFD5A5E0	52.6567	15.4617	1.76792	5e-05	0.000725288			AT3G60160	ABC transporter C family member 9 [Source:UniProtKB/Swiss-Prot;Acc:Q9M1C7]	ABCC9
Traes_6DS_0BF81EADB	1071.05	314.753	1.76674	5e-05	0.000725288			AT5G56080	Nicotianamine synthase 2 [Source:UniProtKB/Swiss-Prot;Acc:Q9FKT9]	NAS2
Traes_4AS_EF48BBCCF	20.111	5.91674	1.76511	5e-05	0.000725288			AT4G02280	Sucrose synthase 3 [Source:UniProtKB/Swiss-Prot;Acc:Q9M111]	SUS3
Traes_4AS_031757A2A	23.8062	7.01138	1.76357	5e-05	0.000725288			AT3G08680	Probable inactive receptor kinase At3g08680 [Source:UniProtKB/Swiss-Prot;Acc:Q9C9Y8]
Traes_7BS_C08F5C14D	2.73891	0.80678	1.76335	0.00045	0.00497234			AT5G47560	Tonoplast dicarboxylate transporter [Source:UniProtKB/Swiss-Prot;Acc:Q8LG88]	TDT
Traes_5BS_580CC3E5F	14.0767	4.1528	1.76115	0.0002	0.00252412			AT4G33280	B3 domain-containing protein REM16 [Source:UniProtKB/Swiss-Prot;Acc:Q8RYD1]	REM16
Traes_5DL_C10A6C491	205.386	60.5971	1.76102	5e-05	0.000725288
Traes_5BL_0E6C69914	5.11892	1.51127	1.76008	0.0032	0.0244147			AT2G47860	BTB/POZ domain-containing protein SETH6 [Source:UniProtKB/Swiss-Prot;Acc:O82253]	SETH6
Traes_6AL_CC6FB041A	9.17288	2.70839	1.75994	0.00055	0.00589717
Traes_3AL_627510E36	19.1985	5.68259	1.75637	0.00245	0.019766			AT3G02220	unknown protein; CONTAINS InterPro DOMAIN/s: Protein of unknown function DUF2039 (InterPro:IPR019351); Has 215 Blast hits to 215 proteins in 94 species: Archae - 2; Bacteria - 2; Metazoa - 125; Fungi - 4; Plants - 38; Viruses - 0; Other Eukaryotes - /.../ource: NCBI BLink). [Source:TAIR;Acc:AT3G02220]
Traes_2AL_E34A4C731	54.8945	16.2509	1.75614	5e-05	0.000725288			AT2G02220	Phytosulfokine receptor 1 [Source:UniProtKB/Swiss-Prot;Acc:Q9ZVR7]	PSKR1
Traes_5DS_7722ED6BA	48.2955	14.3252	1.75333	5e-05	0.000725288			AT5G40010	AAA-ATPase 1 [Source:TAIR;Acc:AT5G40010]	AATP1
Traes_6DL_0CA95BBB9	14.5447	4.3144	1.75326	0.0016	0.0140013			AT5G23810	Probable amino acid permease 7 [Source:UniProtKB/Swiss-Prot;Acc:Q9FF99]	AAP7
TRAES3BF089900020CFD_g	27.9179	8.28159	1.75321	0.00015	0.00194135
Traes_6AS_22DD82F24	4.09504	1.21696	1.7506	0.00425	0.0305567
Traes_6DL_24A8AB125	139.831	41.5561	1.75055	5e-05	0.000725288			AT5G37600	Glutamine synthetase cytosolic isozyme 1-1 [Source:UniProtKB/Swiss-Prot;Acc:Q56WN1]	GLN1-1
Traes_1AS_860F1C549	4.97532	1.4792	1.74997	0.0001	0.0013435
Traes_6BL_0D19C4D9D	31.711	9.42847	1.74989	0.0001	0.0013435
TRAES3BF051200060CFD_g	250.315	74.5775	1.74693	0.0041	0.0296699			AT3G08690	Ubiquitin-conjugating enzyme E2 11 [Source:UniProtKB/Swiss-Prot;Acc:P35134]	UBC11
TRAES3BF067800280CFD_g	50.0746	14.9332	1.74556	5e-05	0.000725288
Traes_3AS_1DEBF1E8B	7.63428	2.27753	1.74502	0.0001	0.0013435			AT5G39660	Cyclic dof factor 2 [Source:UniProtKB/Swiss-Prot;Acc:Q93ZL5]	CDF2
Traes_6AS_A52CF52D3	5.13027	1.53342	1.74228	0.00255	0.020436			AT1G80740	Putative DNA (cytosine-5)-methyltransferase CMT1 [Source:UniProtKB/Swiss-Prot;Acc:O49139]	CMT1
Traes_1BS_039F236C8	28.8319	8.61991	1.74192	5e-05	0.000725288
Traes_7BL_3FF5B5972	22.4502	6.7133	1.74163	5e-05	0.000725288
Traes_1BS_EDF594647	11.916	3.5683	1.73959	5e-05	0.000725288			AT5G27650	Tudor/PWWP/MBT superfamily protein [Source:TAIR;Acc:AT5G27650]
TRAES3BF020300040CFD_g	99.9382	29.9309	1.7394	5e-05	0.000725288			AT5G45910	GDSL esterase/lipase At5g45910 [Source:UniProtKB/Swiss-Prot;Acc:Q9FJ45]
Traes_6AS_C378DA2B91	16.9198	5.06839	1.73911	5e-05	0.000725288			AT4G14570	acylaminoacyl-peptidase-related [Source:TAIR;Acc:AT4G14570]
Traes_7BL_F7E8408A5	23.1462	6.93731	1.73833	0.00595	0.0396836
Traes_2AS_25AACE7BC	23.9118	7.17013	1.73765	5e-05	0.000725288			AT3G59500	Integral membrane HRF1 family protein [Source:TAIR;Acc:AT3G59500]
Traes_4DS_8DA279F0E	66.3024	19.8891	1.73708	0.00025	0.00305651
Traes_6BL_407AE593D	17.1582	5.14706	1.73708	0.0014	0.0125705
Traes_4DS_84845C743	9.38765	2.81712	1.73654	0.0028	0.0220368			AT2G47600	Magnesium/proton exchanger [Source:UniProtKB/Swiss-Prot;Acc:O22252]	MHX
Traes_1BS_30079BCB0	14.4768	4.34778	1.73539	0.00045	0.00497234			AT1G14660	Sodium/hydrogen exchanger 8 [Source:UniProtKB/Swiss-Prot;Acc:Q3YL57]	NHX8
TRAES3BF084500020CFD_g	9.61406	2.8884	1.73488	0.0011	0.010369	Pentatricopeptide repeat (PPR) superfamily protein [Source:Projected from Arabidopsis thaliana (AT4G14820) TAIR;Acc:AT4G14820]		AT4G14820	Pentatricopeptide repeat-containing protein At4g14820 [Source:UniProtKB/Swiss-Prot;Acc:O23337]	PCMP-H3
Traes_5BL_17F1F28B6	383.352	115.24	1.73403	5e-05	0.000725288	Aluminium induced protein with YGL and LRDR motifs [Source:Projected from Arabidopsis thaliana (AT5G19140) TAIR;Acc:AT5G19140]		AT5G19140	Aluminium induced protein with YGL and LRDR motifs [Source:TAIR;Acc:AT5G19140]	ATAILP1
Traes_6AS_C82AD356A	7.85027	2.36166	1.73294	5e-05	0.000725288
Traes_2BS_3B65D4EE0	3.43446	1.03462	1.73098	0.00435	0.0311057
Traes_4BL_03EF0DD06	9.01714	2.7175	1.73039	0.0034	0.0256097			AT3G19650	cyclin-related [Source:TAIR;Acc:AT3G19650]
Traes_4BS_18D43D3ED	20.4241	6.15981	1.72931	0.00375	0.0276065			AT2G47830	Metal tolerance protein C1 [Source:UniProtKB/Swiss-Prot;Acc:Q8L725]	MTPC1
Traes_5BL_FCDAFE3CC	7.89301	2.38151	1.7287	5e-05	0.000725288			AT2G30720	Thioesterase/thiol ester dehydrase-isomerase superfamily protein [Source:TAIR;Acc:AT2G30720]
Traes_3AS_A7027CC25	6.13872	1.85234	1.72859	0.0007	0.00721671	Tetratricopeptide repeat (TPR)-like superfamily protein [Source:Projected from Arabidopsis thaliana (AT5G16860) TAIR;Acc:AT5G16860]		AT5G16860	Pentatricopeptide repeat-containing protein At5g16860 [Source:UniProtKB/Swiss-Prot;Acc:Q9LFL5]	PCMP-H92
Traes_7DS_CB456F5FF	4.44015	1.33989	1.72849	0.00335	0.0252924			AT5G45113	mitochondrial transcription termination factor-related / mTERF-related [Source:TAIR;Acc:AT5G45113]
Traes_2AS_1B34E0345	30.2369	9.13861	1.72626	0.0012	0.0111055
Traes_5DL_7A6519141	8.83613	2.67413	1.72435	0.0016	0.0140013			AT2G16660	Major facilitator superfamily protein [Source:TAIR;Acc:AT2G16660]
Traes_3DS_F163515C2	3.07222	0.929787	1.72431	0.00235	0.0191191			AT4G32920	glycine-rich protein [Source:TAIR;Acc:AT4G32920]
Traes_2DS_28D8638F5	42.1196	12.7542	1.72352	5e-05	0.000725288			AT1G79460	Ent-kaur-16-ene synthase, chloroplastic [Source:UniProtKB/Swiss-Prot;Acc:Q9SAK2]	GA2
Traes_7AS_2635B1D26	22.5505	6.82914	1.72338	5e-05	0.000725288	multidrug resistance-associated protein 11 [Source:Projected from Arabidopsis thaliana (AT2G07680) TAIR;Acc:AT2G07680]		AT2G07680	multidrug resistance-associated protein 11 [Source:TAIR;Acc:AT2G07680]	ATMRP11
Traes_3AL_DF3A2FC93	13.9531	4.22804	1.72252	0.0005	0.00544991
Traes_4BS_E51D6FDDA	37.8298	11.4634	1.72249	5e-05	0.000725288			AT1G65790	Receptor-like serine/threonine-protein kinase SD1-7 [Source:UniProtKB/Swiss-Prot;Acc:Q39086]	SD17
Traes_2DS_64EC7E533	6.12912	1.85828	1.72171	0.00765	0.0479392			AT5G15610	Proteasome component (PCI) domain protein [Source:TAIR;Acc:AT5G15610]
TRAES3BF179600010CFD_g	11.1025	3.3674	1.72118	0.0009	0.00884384			AT2G01170	Amino-acid permease BAT1 [Source:UniProtKB/Swiss-Prot;Acc:Q9ZU50]	BAT1
Traes_7DL_2C70F034C	4.84141	1.46854	1.72104	0.0019	0.0161291			AT4G38180	Protein FAR1-RELATED SEQUENCE 5 [Source:UniProtKB/Swiss-Prot;Acc:Q9SZL8]	FRS5
Traes_5BL_8A99D83A5	10.4693	3.17741	1.72024	0.007	0.0446787
Traes_7DL_11C7D9696	19.0748	5.79152	1.71965	5e-05	0.000725288			AT3G61420	Probable RNA polymerase II transcription factor B subunit 1-3 [Source:UniProtKB/Swiss-Prot;Acc:Q9M322]	TFB1-3
Traes_4DL_C6FD904F8	3.20207	0.973137	1.71829	0.00475	0.0333885			AT5G01730	Protein SCAR4 [Source:UniProtKB/Swiss-Prot;Acc:Q5XPJ6]	SCAR4
Traes_4DL_DB910AB91	7.03119	2.13719	1.71805	0.0045	0.0319886			AT3G17040	high chlorophyll fluorescent 107 [Source:TAIR;Acc:AT3G17040]	HCF107
Traes_6BL_8122C28A7	27.3348	8.31029	1.71777	0.0008	0.00806381
Traes_3DL_B04ECA285	76.4259	23.2437	1.71722	5e-05	0.000725288			AT5G18610	Protein kinase superfamily protein [Source:TAIR;Acc:AT5G18610]
TRAES3BF007300580CFD_g	122.957	37.3959	1.7172	5e-05	0.000725288			AT3G61830	Auxin response factor 18 [Source:UniProtKB/Swiss-Prot;Acc:Q9C5W9]	ARF18
Traes_5DL_632A98E9C	15.5066	4.72282	1.71516	0.00035	0.00403532
Traes_4AS_A18EF31BC	39.1961	11.9455	1.71424	0.00415	0.029927			AT4G38540	FAD/NAD(P)-binding oxidoreductase family protein [Source:TAIR;Acc:AT4G38540]
Traes_2AL_E73F95980	3.53452	1.07762	1.71367	0.00285	0.022315	CONTAINS InterPro DOMAIN/s: Protein of unknown function DUF482 (InterPro:IPR007434), Acyl-CoA N-acyltransferase (InterPro:IPR016181); Has 2165 Blast hits to 2163 proteins in 543 species: Archae - 0; Bacteria - 1044; Metazoa - 0; Fungi - 0; Plants - /.../ruses - 0; Other Eukaryotes - 1088 (source: NCBI BLink). [Source:Projected from Arabidopsis thaliana (AT2G23390) TAIR;Acc:AT2G23390]		AT2G23390	CONTAINS InterPro DOMAIN/s: Protein of unknown function DUF482 (InterPro:IPR007434), Acyl-CoA N-acyltransferase (InterPro:IPR016181); Has 2165 Blast hits to 2163 proteins in 543 species: Archae - 0; Bacteria - 1044; Metazoa - 0; Fungi - 0; Plants - /.../ruses - 0; Other Eukaryotes - 1088 (source: NCBI BLink). [Source:TAIR;Acc:AT2G23390]
Traes_4DL_D49E6F6C8	12.7066	3.8777	1.7123	0.0006	0.00633932
Traes_5BL_B098BF807	138.664	42.3172	1.71228	0.00285	0.022315			AT4G32470	Cytochrome b-c1 complex subunit 7-1 [Source:UniProtKB/Swiss-Prot;Acc:Q9SUU5]	QCR7-1
Traes_2BS_B04945FFC	21.1279	6.44895	1.71201	5e-05	0.000725288
Traes_4AL_CF66B7BE2	25.471	7.77662	1.71164	0.00085	0.0084617			AT5G61560	U-box domain-containing protein 51 [Source:UniProtKB/Swiss-Prot;Acc:Q9FKG5]	PUB51
Traes_7DL_11C20FC1B	7.83116	2.39208	1.71096	0.00205	0.0171163			AT1G54280	Phospholipid-transporting ATPase 6 [Source:UniProtKB/Swiss-Prot;Acc:Q9SLK6]	ALA6
Traes_6BL_B2C1502D0	26.9659	8.25226	1.70828	0.0001	0.0013435
Traes_2DL_D3D9D6D06	25.8581	7.91393	1.70815	0.00615	0.0406243			AT4G06676	Protein EI24 homolog [Source:UniProtKB/Swiss-Prot;Acc:Q5BPL5]
Traes_5BL_D64910DA2	8.90749	2.73177	1.70518	0.00075	0.00763428	N-acetylglucosaminyl transferase component family protein / Gpi1 family protein [Source:Projected from Arabidopsis thaliana (AT3G57170) TAIR;Acc:AT3G57170]		AT3G57170	N-acetylglucosaminyl transferase component family protein / Gpi1 family protein [Source:TAIR;Acc:AT3G57170]
TRAES3BF037300010CFD_g	12.8768	3.95004	1.70483	5e-05	0.000725288
Traes_6BL_98F3C9404	237.544	72.8994	1.70422	5e-05	0.000725288			AT5G50200	High-affinity nitrate transporter 3.1 [Source:UniProtKB/Swiss-Prot;Acc:Q9FGS5]	NRT3.1
Traes_2AL_BEA1F515B	6.31741	1.93917	1.70389	0.005	0.0347657			AT1G10010	Amino acid permease 8 [Source:UniProtKB/Swiss-Prot;Acc:O80592]	AAP8
Traes_5BS_48F73E4F8	7.21837	2.21782	1.70253	0.00075	0.00763428	Folylpolyglutamate synthetase family protein [Source:Projected from Arabidopsis thaliana (AT5G41480) TAIR;Acc:AT5G41480]		AT5G41480	Folylpolyglutamate synthetase family protein [Source:TAIR;Acc:AT5G41480]	EMB9
Traes_6AL_2A7DFCD46	34.7787	10.6903	1.7019	5e-05	0.000725288
Traes_6AL_CA27B1396	6.77155	2.08168	1.70174	5e-05	0.000725288			AT4G08920	Cryptochrome-1 [Source:UniProtKB/Swiss-Prot;Acc:Q43125]	CRY1
Traes_7DL_A95F658D8	26.4632	8.14443	1.7001	5e-05	0.000725288	multidrug resistance-associated protein 6 [Source:Projected from Arabidopsis thaliana (AT3G21250) TAIR;Acc:AT3G21250]		AT3G21250	ABC transporter C family member 8 [Source:UniProtKB/Swiss-Prot;Acc:Q8LGU1]	ABCC8
Traes_2DS_F20630B9F	6.91098	2.12954	1.69835	5e-05	0.000725288
Traes_1AL_7861D05C0	11.2815	3.47853	1.69741	0.0047	0.0331094
Traes_2DL_AE9C5933A	79.6907	24.5843	1.69667	5e-05	0.000725288	zeaxanthin epoxidase (ZEP) (ABA1) [Source:Projected from Arabidopsis thaliana (AT5G67030) TAIR;Acc:AT5G67030]		AT5G67030	Zeaxanthin epoxidase, chloroplastic [Source:UniProtKB/Swiss-Prot;Acc:Q9FGC7]	ZEP
Traes_1BL_F439F0D99	14.6769	4.53363	1.69481	5e-05	0.000725288			AT3G62860	alpha/beta-Hydrolases superfamily protein [Source:TAIR;Acc:AT3G62860]
Traes_5BL_73C3585C3	3.76628	1.1634	1.69479	0.002	0.0167811			AT3G47770	ABC2 homolog 5 [Source:TAIR;Acc:AT3G47770]	ATATH5
Traes_5BS_7E415C89A	32.6077	10.0924	1.69194	5e-05	0.000725288			AT4G16440	ferredoxin hydrogenases [Source:TAIR;Acc:AT4G16440]
Traes_5AL_32C87EDAF	258.851	80.1724	1.69094	5e-05	0.000725288			AT5G39040	ABC transporter B family member 27 [Source:UniProtKB/Swiss-Prot;Acc:Q0WML0]	ABCB27
Traes_7AL_3F2C16688	42.7146	13.2309	1.69082	5e-05	0.000725288
Traes_4BS_E502A9C54	36.8357	11.4161	1.69003	0.00025	0.00305651
TRAES3BF053100290CFD_g	8.44477	2.61784	1.68968	0.0014	0.0125705
Traes_1BL_408EABE70	8.09344	2.51157	1.68816	0.0014	0.0125705
Traes_1DL_B4003A4A6	4.40658	1.37096	1.68447	0.00275	0.0217082			AT4G38092	unknown protein; FUNCTIONS IN: molecular_function unknown; INVOLVED IN: biological_process unknown; LOCATED IN: endomembrane system; BEST Arabidopsis thaliana protein match is: unknown protein (TAIR:AT3G04490.1); Has 30201 Blast hits to 17322 protei /.../780 species: Archae - 12; Bacteria - 1396; Metazoa - 17338; Fungi - 3422; Plants - 5037; Viruses - 0; Other Eukaryotes - 2996 (source: NCBI BLin…
TRAES3BF021600180CFD_g	15.2431	4.74265	1.68439	0.00065	0.00677606
Traes_4BL_9BBBB873C	17.2414	5.36947	1.68303	0.00095	0.00922862			AT5G47400	unknown protein; FUNCTIONS IN: molecular_function unknown; LOCATED IN: endomembrane system; EXPRESSED IN: 23 plant structures; EXPRESSED DURING: 13 growth stages; Has 1807 Blast hits to 1807 proteins in 277 species: Archae - 0; Bacteria - 0; Metazoa /.../; Fungi - 347; Plants - 385; Viruses - 0; Other Eukaryotes - 339 (source: NCBI BLink). [Source:TAIR;Acc:AT5G47400]
Traes_4AS_E41A94443	25.84	8.05471	1.6817	5e-05	0.000725288	DA1-related protein 2 [Source:Projected from Arabidopsis thaliana (AT2G39830) TAIR;Acc:AT2G39830]		AT2G39830	Protein DA1-related 2 [Source:UniProtKB/Swiss-Prot;Acc:Q0WSN2]	DAR2
Traes_5BL_2230EBD7F	20.7866	6.48738	1.67995	5e-05	0.000725288			AT3G49060	U-box domain-containing protein 32 [Source:UniProtKB/Swiss-Prot;Acc:Q94A51]	PUB32
Traes_4AL_316A6A39E	48.7178	15.2073	1.67968	5e-05	0.000725288	ARM repeat superfamily protein [Source:Projected from Arabidopsis thaliana (AT2G36810) TAIR;Acc:AT2G36810]		AT2G36810	Protein SHOOT GRAVITROPISM 6 [Source:UniProtKB/Swiss-Prot;Acc:F4IP13]	SGR6
TRAES3BF055300070CFD_g	53.6023	16.7352	1.67941	5e-05	0.000725288			AT2G04080	MATE efflux family protein 7 [Source:UniProtKB/Swiss-Prot;Acc:Q8GXM8]	DTXL3
Traes_2BL_8FB3BFBD7	30.6956	9.60522	1.67614	5e-05	0.000725288
Traes_4BS_639A25FE8	3.76068	1.17875	1.67374	0.0003	0.00356831			AT3G02060	DEAD/DEAH box helicase, putative [Source:TAIR;Acc:AT3G02060]
Traes_5AL_76DC44E77	16.755	5.25214	1.67361	5e-05	0.000725288			AT3G49060	U-box domain-containing protein 32 [Source:UniProtKB/Swiss-Prot;Acc:Q94A51]	PUB32
Traes_1AL_1A9EB2CBB	18.0349	5.65745	1.67257	0.00095	0.00922862
Traes_7DL_9A5183D4A	7.69357	2.41429	1.67205	0.00085	0.0084617			AT4G38360	Protein LAZ1 [Source:UniProtKB/Swiss-Prot;Acc:F4JTN2]	LAZ1
Traes_7AS_8F6CCF684	27.3241	8.58401	1.67045	0.00195	0.0164762			AT2G23840	HNH endonuclease [Source:TAIR;Acc:AT2G23840]
Traes_4AL_2EBA96358	6.96584	2.18851	1.67035	0.00155	0.0136505
Traes_2BL_FA400699E	15.3339	4.82209	1.66899	0.0004	0.00451115			AT4G15760	monooxygenase 1 [Source:TAIR;Acc:AT4G15760]	MO1
Traes_7BS_216795505	39.2645	12.3558	1.66804	5e-05	0.000725288			AT5G37500	Potassium channel GORK [Source:UniProtKB/Swiss-Prot;Acc:Q94A76]	GORK
Traes_2AL_FC9127430	31.0296	9.76771	1.66755	0.0002	0.00252412			AT1G63220	C2 domain-containing protein At1g63220 [Source:UniProtKB/Swiss-Prot;Acc:Q9C8S6]
Traes_2BL_4CF076AAB	9.01996	2.84154	1.66645	0.0007	0.00721671
Traes_1BL_709B74768	11.4356	3.60313	1.66621	5e-05	0.000725288	starch synthase 4 [Source:Projected from Arabidopsis thaliana (AT4G18240) TAIR;Acc:AT4G18240]		AT4G18240	Probable starch synthase 4, chloroplastic/amyloplastic [Source:UniProtKB/Swiss-Prot;Acc:Q0WVX5]	SS4
Traes_7DL_54B2A4017	68.0848	21.4679	1.66515	5e-05	0.000725288			AT5G57710	Double Clp-N motif-containing P-loop nucleoside triphosphate hydrolases superfamily protein [Source:TAIR;Acc:AT5G57710]
Traes_6AL_C0E74F959	33.741	10.6425	1.66467	5e-05	0.000725288			AT3G14020	Nuclear transcription factor Y subunit A-6 [Source:UniProtKB/Swiss-Prot;Acc:Q9LVJ7]	NFYA6
Traes_5AL_80CF1975F	3.48778	1.10035	1.66435	0.00275	0.0217082
Traes_2BL_80A16ECFD	13.0912	4.1336	1.66313	0.0003	0.00356831			AT3G19480	D-3-phosphoglycerate dehydrogenase 3, chloroplastic [Source:UniProtKB/Swiss-Prot;Acc:Q9LT69]	PGDH3
TRAES3BF014100060CFD_g	27.4438	8.67007	1.66236	0.00015	0.00194135	protein kinase family protein / C-type lectin domain-containing protein [Source:Projected from Arabidopsis thaliana (AT1G52310) TAIR;Acc:AT1G52310]		AT1G52310	C-type lectin receptor-like tyrosine-protein kinase At1g52310 [Source:UniProtKB/Swiss-Prot;Acc:Q9C823]
Traes_4AL_8B52D54FD	192.362	60.7807	1.66214	5e-05	0.000725288			AT3G46130	Transcription factor MYB48 [Source:UniProtKB/Swiss-Prot;Acc:Q9LX82]	MYB48
Traes_4BS_61B30E3E4	128.282	40.5519	1.66148	5e-05	0.000725288			AT3G46130	Transcription factor MYB48 [Source:UniProtKB/Swiss-Prot;Acc:Q9LX82]	MYB48
Traes_5DL_5DF1A8809	9.14563	2.89205	1.66099	0.00265	0.0210336	Amino acid dehydrogenase family protein [Source:Projected from Arabidopsis thaliana (AT2G38660) TAIR;Acc:AT2G38660]		AT2G38660	Bifunctional protein FolD 1, mitochondrial [Source:UniProtKB/Swiss-Prot;Acc:A2RVV7]	FOLD1
Traes_5AL_BDBFCA20F	9.62144	3.04429	1.66015	0.00625	0.0410785
Traes_4AL_85BCB2AF3	5.89935	1.86678	1.66	0.0055	0.0374769	NAD(P)-linked oxidoreductase superfamily protein [Source:Projected from Arabidopsis thaliana (AT2G27680) TAIR;Acc:AT2G27680]		AT2G27680	NAD(P)-linked oxidoreductase superfamily protein [Source:TAIR;Acc:AT2G27680]
Traes_6DL_6992E0D32	13.2278	4.1876	1.65938	0.00125	0.0114764	Mitochondrial transcription termination factor family protein [Source:Projected from Arabidopsis thaliana (AT4G14605) TAIR;Acc:AT4G14605]		AT4G14605	Mitochondrial transcription termination factor family protein [Source:TAIR;Acc:AT4G14605]
Traes_4BL_B34CB245B	19.0886	6.04337	1.65929	5e-05	0.000725288			AT4G38520	Probable protein phosphatase 2C 64 [Source:UniProtKB/Swiss-Prot;Acc:Q5PNS9]
Traes_6BL_4B189C2D11	13.179	4.17306	1.65906	5e-05	0.000725288
Traes_2DS_61CC66F24	10.1738	3.22302	1.65837	0.0017	0.0146636			AT1G11170	Protein of unknown function (DUF707) [Source:TAIR;Acc:AT1G11170]
Traes_2BL_3A840DB921	20.7882	6.58909	1.65761	0.0052	0.0358548			AT1G67100	LOB domain-containing protein 40 [Source:UniProtKB/Swiss-Prot;Acc:Q9ZW96]	LBD40
Traes_6AL_EB83CBF47	15.7835	5.00824	1.65604	0.0001	0.0013435
Traes_1AL_10E6CD523	31.8387	10.1038	1.65588	5e-05	0.000725288
Traes_5BL_F27D43734	5.4486	1.73072	1.65451	0.00125	0.0114764			AT1G67890	PAS domain-containing protein tyrosine kinase family protein [Source:TAIR;Acc:AT1G67890]
Traes_7AS_9DEA62A9E	39.0334	12.399	1.65449	5e-05	0.000725288			AT3G46920	Protein kinase superfamily protein with octicosapeptide/Phox/Bem1p domain [Source:TAIR;Acc:AT3G46920]
Traes_6DS_C768527A4	34.8276	11.0659	1.65411	5e-05	0.000725288			AT2G18915	Adagio protein 2 [Source:UniProtKB/Swiss-Prot;Acc:Q8W420]	ADO2
TRAES3BF032000060CFD_g	13.0327	4.14439	1.6529	0.005	0.0347657
TRAES3BF053100390CFD_g	68.4453	21.7724	1.65245	5e-05	0.000725288			AT3G49200	O-acyltransferase (WSD1-like) family protein [Source:TAIR;Acc:AT3G49200]
Traes_4AL_E05EAE2CD	8.30655	2.64254	1.65232	0.0012	0.0111055
Traes_1BL_5EBE999F6	3.13976	0.999184	1.65183	0.0014	0.0125705
Traes_5DL_EDD32BD0B	41.0338	13.0648	1.65113	5e-05	0.000725288			AT1G10320	Zinc finger CCCH domain-containing protein 5 [Source:UniProtKB/Swiss-Prot;Acc:Q9SY74]
Traes_7DL_1211AEDF2	115.9	36.9622	1.64876	5e-05	0.000725288
Traes_5AL_DFFECF8C5	113.018	36.0502	1.64847	5e-05	0.000725288			AT3G11760	unknown protein; FUNCTIONS IN: molecular_function unknown; INVOLVED IN: biological_process unknown; LOCATED IN: cellular_component unknown; EXPRESSED IN: 23 plant structures; EXPRESSED DURING: 14 growth stages; BEST Arabidopsis thaliana protein matc /.../unknown protein (TAIR:AT5G04860.1); Has 84 Blast hits to 73 proteins in 13 species: Archae - 0; Bacteria - 0; Metazoa - 0; Fungi - 0; Plants - 8…
Traes_3AS_BAEAABA02	13.6547	4.35571	1.64842	0.00225	0.0184717			AT2G47060	Probable receptor-like protein kinase At2g47060 [Source:UniProtKB/Swiss-Prot;Acc:O80719]
Traes_6AS_2B943BE9C	8.94397	2.8556	1.64712	0.00065	0.00677606			AT3G42170	Zinc finger BED domain-containing protein DAYSLEEPER [Source:UniProtKB/Swiss-Prot;Acc:Q9M2N5]	HAT
Traes_2BL_6A1CBAB60	9.74369	3.11321	1.64607	0.0015	0.0133073			AT3G48760	Probable protein S-acyltransferase 5 [Source:UniProtKB/Swiss-Prot;Acc:Q9M306]	PAT05
Traes_6DL_3CF5E0410	28.6955	9.1766	1.64479	5e-05	0.000725288
Traes_6BL_205A0D282	19.2225	6.14739	1.64475	0.00035	0.00403532			AT1G70330	Equilibrative nucleotide transporter 1 [Source:UniProtKB/Swiss-Prot;Acc:Q8VXY7]	ENT1
Traes_7BS_38174E7FD	19.0275	6.08598	1.64452	0.0001	0.0013435			AT3G07260	FHA domain-containing protein FHA1 [Source:UniProtKB/Swiss-Prot;Acc:Q9SFV6]	FHA1
Traes_2AL_C2E96D8E0	22.4937	7.19521	1.64441	5e-05	0.000725288
Traes_2BL_094926B66	44.8926	14.3809	1.64232	5e-05	0.000725288			AT2G26670	Heme oxygenase 1, chloroplastic [Source:UniProtKB/Swiss-Prot;Acc:O48782]	HO1
Traes_5AL_0CFF03836	108.66	34.857	1.6403	5e-05	0.000725288			AT2G21320	B-box zinc finger protein 18 [Source:UniProtKB/Swiss-Prot;Acc:Q9SJU5]	BBX18
Traes_4DL_D5B206B21	7.10395	2.27926	1.64006	0.00665	0.0430236			AT1G73930	unknown protein; CONTAINS InterPro DOMAIN/s: Protein of unknown function DUF1630 (InterPro:IPR012860); Has 290 Blast hits to 263 proteins in 104 species: Archae - 0; Bacteria - 0; Metazoa - 148; Fungi - 30; Plants - 49; Viruses - 0; Other Eukaryotes /.../(source: NCBI BLink). [Source:TAIR;Acc:AT1G73930]
Traes_4BL_F0D2B09D9	55.3979	17.848	1.63407	5e-05	0.000725288			AT2G36810	Protein SHOOT GRAVITROPISM 6 [Source:UniProtKB/Swiss-Prot;Acc:F4IP13]	SGR6
Traes_2BS_40E324D13	66.6888	21.5236	1.63153	5e-05	0.000725288			AT2G37170	Aquaporin PIP2-2 [Source:UniProtKB/Swiss-Prot;Acc:P43287]	PIP2-2
Traes_1AL_FE1097B22	4.74902	1.53437	1.62998	0.00665	0.0430236	Tyrosyl-tRNA synthetase, class Ib, bacterial/mitochondrial [Source:Projected from Arabidopsis thaliana (AT3G02660) TAIR;Acc:AT3G02660]		AT3G02660	Tyrosyl-tRNA synthetase, class Ib, bacterial/mitochondrial [Source:TAIR;Acc:AT3G02660]	emb2768
Traes_4BS_F7359FA2E	11.5266	3.72462	1.6298	0.00065	0.00677606			AT4G26850	GDP-L-galactose phosphorylase 1 [Source:UniProtKB/Swiss-Prot;Acc:Q8RWE8]	VTC2
Traes_1BL_C8C8B0E77	39.9165	12.9151	1.62793	0.0003	0.00356831			AT3G05640	Probable protein phosphatase 2C 34 [Source:UniProtKB/Swiss-Prot;Acc:Q9M9W9]
Traes_1BS_C86C7CAF3	7.57607	2.45178	1.62762	0.00015	0.00194135
Traes_5DS_554AEC0FE	20.8161	6.73817	1.62727	0.00025	0.00305651			AT3G63410	2-methyl-6-phytyl-1,4-hydroquinone methyltransferase, chloroplastic [Source:UniProtKB/Swiss-Prot;Acc:Q9LY74]	VTE3
Traes_3DL_C77596863	4.4198	1.43079	1.62717	0.00345	0.0259054			AT5G56930	Zinc finger CCCH domain-containing protein 65 [Source:UniProtKB/Swiss-Prot;Acc:Q9LTS7]	EMB1789
Traes_5BS_0736D4AEA	38.5388	12.4816	1.62651	0.00015	0.00194135			AT2G02390	Glutathione S-transferase Z1 [Source:UniProtKB/Swiss-Prot;Acc:Q9ZVQ3]	GSTZ1
Traes_7BS_226FC9E55	5.99318	1.94163	1.62605	0.0019	0.0161291			AT3G22180	Probable protein S-acyltransferase 20 [Source:UniProtKB/Swiss-Prot;Acc:Q9LIE4]	PAT20
Traes_2AL_B606DD67E	10.9454	3.54604	1.62604	0.00625	0.0410785			AT1G64610	Transducin/WD40 repeat-like superfamily protein [Source:TAIR;Acc:AT1G64610]
TRAES3BF005500030CFD_g	11.1898	3.62528	1.62602	0.00575	0.0388148			AT5G25620	Indole-3-pyruvate monooxygenase YUCCA6 [Source:UniProtKB/Swiss-Prot;Acc:Q8VZ59]	YUC6
TRAES3BF018800060CFD_g	8.12486	2.63317	1.62554	0.00135	0.0121972	Pentatricopeptide repeat (PPR) superfamily protein [Source:Projected from Arabidopsis thaliana (AT3G09060) TAIR;Acc:AT3G09060]		AT3G09060	Pentatricopeptide repeat-containing protein At3g09060 [Source:UniProtKB/Swiss-Prot;Acc:Q9SS81]
TRAES3BF053500170CFD_g	43.6299	14.1459	1.62493	5e-05	0.000725288
Traes_7DL_1C061B4C3	32.8925	10.6691	1.62432	5e-05	0.000725288
Traes_5DL_16454EBF2	9.87221	3.2029	1.62399	0.0001	0.0013435
Traes_4BL_5CB9FA930	24.1314	7.82934	1.62395	0.00395	0.0288295			AT4G33180	alpha/beta-Hydrolases superfamily protein [Source:TAIR;Acc:AT4G33180]
TRAES3BF024300080CFD_g	39.5988	12.8485	1.62386	0.00525	0.036105			AT3G27210	Uncharacterized protein At3g27210 [Source:UniProtKB/Swiss-Prot;Acc:Q9LK32]	Y-2
Traes_6DS_82E1E85A4	9.18028	2.97881	1.6238	0.00055	0.00589717
Traes_3DS_F46153655	48.3534	15.7058	1.62232	0.0012	0.0111055
Traes_7BS_4985F31A7	25.4917	8.28142	1.62208	0.0026	0.0206935
Traes_1BL_CC64CA41E	12.6545	4.11327	1.62129	0.00035	0.00403532	NOD26-like intrinsic protein 5;1 [Source:Projected from Arabidopsis thaliana (AT4G10380) TAIR;Acc:AT4G10380]		AT4G10380	Probable aquaporin NIP5-1 [Source:UniProtKB/Swiss-Prot;Acc:Q9SV84]	NIP5-1
TRAES3BF013700030CFD_g	56.9383	18.5084	1.62122	5e-05	0.000725288
Traes_4BS_9A4725D4C	34.5094	11.2189	1.62106	5e-05	0.000725288			AT1G77280	Protein kinase protein with adenine nucleotide alpha hydrolases-like domain [Source:TAIR;Acc:AT1G77280]
TRAES3BF074300010CFD_g	7.00576	2.27879	1.62027	0.00395	0.0288295
Traes_5BS_6759CB1AD	20.0895	6.53534	1.62011	5e-05	0.000725288	K+ efflux antiporter 3 [Source:Projected from Arabidopsis thaliana (AT4G04850) TAIR;Acc:AT4G04850]		AT4G04850	K(+) efflux antiporter 3, chloroplastic [Source:UniProtKB/Swiss-Prot;Acc:Q9M0Z3]	KEA3
Traes_5BL_B8C3AE4A5	24.5036	7.97475	1.61948	5e-05	0.000725288			AT5G33280	Putative chloride channel-like protein CLC-g [Source:UniProtKB/Swiss-Prot;Acc:P60300]	CBSCLC6
Traes_6BL_55445DC2D	29.0279	9.45225	1.61871	0.00025	0.00305651
Traes_7AS_BD45B6DF6	263.43	85.7932	1.61848	5e-05	0.000725288
Traes_6BS_302BCA824	21.1793	6.89905	1.61819	0.0068	0.0437009			AT2G01450	Mitogen-activated protein kinase 17 [Source:UniProtKB/Swiss-Prot;Acc:Q84M93]	MPK17
Traes_2AS_2836AF501	140.169	45.7201	1.61627	0.00085	0.0084617			AT4G16450	unknown protein; FUNCTIONS IN: molecular_function unknown; INVOLVED IN: photorespiration; LOCATED IN: mitochondrion, mitochondrial membrane, mitochondrial respiratory chain complex I, respiratory chain complex I, membrane; EXPRESSED IN: 25 plant str /.../s; EXPRESSED DURING: 15 growth stages; Has 30201 Blast hits to 17322 proteins in 780 species: Archae - 12; Bacteria - 1396; Metazoa - 17338; Fun…
Traes_4BS_BBC5C7FCA	23.5259	7.6741	1.61618	5e-05	0.000725288
Traes_5AL_EC0329028	23.9362	7.80806	1.61616	0.0004	0.00451115
Traes_6BL_9EF185F05	26.7924	8.74085	1.61598	0.00595	0.0396836
Traes_3DS_9B89BAD5A	20.3322	6.64365	1.61372	5e-05	0.000725288			AT5G20280	Sucrose-phosphate synthase 1 [Source:UniProtKB/Swiss-Prot;Acc:Q94BT0]	SPS1
Traes_3DL_47AF06F8C	18.9871	6.20796	1.61283	5e-05	0.000725288			AT5G56150	Ubiquitin-conjugating enzyme E2 30 [Source:UniProtKB/Swiss-Prot;Acc:Q9FKT3]	UBC30
Traes_3AL_A8AF980F3	1478.79	483.666	1.61234	5e-05	0.000725288			AT3G46130	Transcription factor MYB48 [Source:UniProtKB/Swiss-Prot;Acc:Q9LX82]	MYB48
Traes_7DL_04CF1B2D9	6.66258	2.18114	1.611	0.0036	0.0267061	Bacterial sec-independent translocation protein mttA/Hcf106 [Source:Projected from Arabidopsis thaliana (AT5G52440) TAIR;Acc:AT5G52440]		AT5G52440	Sec-independent protein translocase protein TATB, chloroplastic [Source:UniProtKB/Swiss-Prot;Acc:Q9XH75]	TATB
Traes_7AL_42C058E3A	11.4996	3.7713	1.60845	0.0058	0.0390522
Traes_7BS_97AB520FD	50.1366	16.4764	1.60546	5e-05	0.000725288
TRAES3BF060000110CFD_g	15.3555	5.04855	1.60481	5e-05	0.000725288			AT5G10530	L-type lectin-domain containing receptor kinase IX.1 [Source:UniProtKB/Swiss-Prot;Acc:Q9LXA5]	LECRK91
Traes_1DS_2180FD022	15.8062	5.19796	1.60447	0.0054	0.0368998
Traes_4BL_C8067812A	8.62397	2.84	1.60246	0.0003	0.00356831
TRAES3BF031500020CFD_g	81.526	26.8798	1.60074	5e-05	0.000725288
Traes_2AL_F4F6F518D	513.604	169.363	1.60054	5e-05	0.000725288			AT2G42490	Copper amine oxidase family protein [Source:TAIR;Acc:AT2G42490]
Traes_6AL_628DE412B	24.2071	7.98286	1.60045	0.00015	0.00194135
Traes_6AS_4E1D574BC	59.002	19.4647	1.5999	5e-05	0.000725288			AT3G20870	Zinc transporter ZTP29 [Source:UniProtKB/Swiss-Prot;Acc:Q940Q3]	ZTP29
Traes_1AL_3791A0A3A	68.6678	22.6662	1.59909	5e-05	0.000725288			AT3G24503	Aldehyde dehydrogenase family 2 member C4 [Source:UniProtKB/Swiss-Prot;Acc:Q56YU0]	ALDH2C4
Traes_3AL_162C62B4F	10.7875	3.56416	1.59773	0.0001	0.0013435			AT5G56790	Protein kinase superfamily protein [Source:TAIR;Acc:AT5G56790]
Traes_1BL_7811216CE	14.1991	4.69143	1.5977	0.00015	0.00194135
Traes_1AL_5E9E6239D	17.2822	5.71641	1.59611	5e-05	0.000725288	starch synthase 4 [Source:Projected from Arabidopsis thaliana (AT4G18240) TAIR;Acc:AT4G18240]		AT4G18240	Probable starch synthase 4, chloroplastic/amyloplastic [Source:UniProtKB/Swiss-Prot;Acc:Q0WVX5]	SS4
Traes_2AL_4B653D002	7.96327	2.63478	1.59568	0.0031	0.0238466	SEC-C motif-containing protein / OTU-like cysteine protease family protein [Source:Projected from Arabidopsis thaliana (AT5G67170) TAIR;Acc:AT5G67170]		AT5G67170	SEC-C motif-containing protein / OTU-like cysteine protease family protein [Source:TAIR;Acc:AT5G67170]
Traes_1DL_48CC7D8E0	55.2516	18.2901	1.59495	5e-05	0.000725288	trehalose-6-phosphate synthase [Source:Projected from Arabidopsis thaliana (AT1G78580) TAIR;Acc:AT1G78580]		AT1G78580	Alpha,alpha-trehalose-phosphate synthase [UDP-forming] 1 [Source:UniProtKB/Swiss-Prot;Acc:Q9SYM4]	TPS1
Traes_1BL_5C78DBF62	9.97011	3.30216	1.5942	0.0009	0.00884384
Traes_5BL_CF5A8348D	103.985	34.4535	1.59365	5e-05	0.000725288			AT5G22060	Chaperone protein dnaJ 2 [Source:UniProtKB/Swiss-Prot;Acc:P42825]	ATJ2
Traes_4BS_2BE54A743	42.2162	13.9969	1.59269	0.0001	0.0013435			AT1G15200	protein-protein interaction regulator family protein [Source:TAIR;Acc:AT1G15200]
Traes_4BS_6D9354748	19.3121	6.40477	1.59229	5e-05	0.000725288
Traes_2AS_36E7DA4D3	17.7773	5.89696	1.59199	0.0001	0.0013435			AT3G62210	Putative endonuclease or glycosyl hydrolase [Source:TAIR;Acc:AT3G62210]	EDA32
Traes_7AL_04AC707A6	12.0899	4.01454	1.5905	0.0019	0.0161291
Traes_3AS_BB5132E0C	24.0024	7.97897	1.5889	0.0001	0.0013435			AT5G40270	HD domain-containing metal-dependent phosphohydrolase family protein [Source:TAIR;Acc:AT5G40270]
TRAES3BF002300010CFD_g	36.8086	12.2369	1.5888	0.00095	0.00922862			AT5G08790	Protein ATAF2 [Source:UniProtKB/Swiss-Prot;Acc:Q9C598]	NAC081
Traes_1BS_6FEB6D656	29.8871	9.93765	1.58855	0.00105	0.00998881			AT3G62760	Glutathione S-transferase F13 [Source:UniProtKB/Swiss-Prot;Acc:Q9LZI9]	GSTF13
Traes_1AL_729BF3204	20.2937	6.75012	1.58805	0.00065	0.00677606			AT3G01180	Starch synthase 2, chloroplastic/amyloplastic [Source:UniProtKB/Swiss-Prot;Acc:Q9MAC8]	SS2
Traes_2AL_BAECFEFE7	8.73927	2.91154	1.58573	0.0035	0.0261925			AT5G06940	Probably inactive leucine-rich repeat receptor-like protein kinase At5g06940 [Source:UniProtKB/Swiss-Prot;Acc:Q9FL51]
Traes_2BS_4C405B620	4.30671	1.43545	1.58508	0.00695	0.0444379
Traes_7BS_DDFB58CB6	34.0679	11.3557	1.585	0.00645	0.0420587			AT4G08960	phosphotyrosyl phosphatase activator (PTPA) family protein [Source:TAIR;Acc:AT4G08960]
Traes_4BS_CCF46C1E8	17.8186	5.93992	1.58487	5e-05	0.000725288	phytochrome A [Source:Projected from Arabidopsis thaliana (AT1G09570) TAIR;Acc:AT1G09570]		AT1G09570	Phytochrome A [Source:UniProtKB/Swiss-Prot;Acc:P14712]	PHYA
Traes_4AS_D6A6488C9	32.5499	10.8521	1.58468	5e-05	0.000725288
Traes_2AS_37A335CE4	8.77144	2.92457	1.58459	0.00115	0.0107251			AT4G15200	formin 3 [Source:TAIR;Acc:AT4G15200]	FH3
Traes_4AL_DA2BA70B1	5.00939	1.67043	1.58442	0.00145	0.0129272			AT1G05470	Type I inositol 1,4,5-trisphosphate 5-phosphatase CVP2 [Source:UniProtKB/Swiss-Prot;Acc:Q9LR47]	CVP2
Traes_7AS_164E878E5	83.8354	27.9562	1.58439	5e-05	0.000725288			AT4G05590	Mitochondrial pyruvate carrier 3 [Source:UniProtKB/Swiss-Prot;Acc:Q8LD38]	MPC3
Traes_1BL_A1A6E39BD	197.987	66.0287	1.58424	5e-05	0.000725288
Traes_2BL_41296A5F1	26.125	8.7167	1.58358	5e-05	0.000725288			AT1G01280	Cytochrome P450 703A2 [Source:UniProtKB/Swiss-Prot;Acc:Q9LNJ4]	CYP703A2
Traes_6AL_3E6A41F8F	7.18296	2.39843	1.58249	0.00805	0.0498735			AT5G05210	Surfeit locus protein 6 [Source:TAIR;Acc:AT5G05210]
Traes_6AS_15C1E6F18	4.40941	1.47293	1.5819	0.0005	0.00544991
TRAES3BF138500020CFD_g	79.5324	26.5824	1.58107	0.0001	0.0013435			AT1G09660	KH domain-containing protein At1g09660/At1g09670 [Source:UniProtKB/Swiss-Prot;Acc:Q8GWR3]
Traes_6BS_FC2CB372F	34.7616	11.6197	1.58092	5e-05	0.000725288			AT4G31410	Protein of unknown function (DUF1644) [Source:TAIR;Acc:AT4G31410]
Traes_7BL_9F1904C9A	77.4207	25.8827	1.58073	5e-05	0.000725288			AT1G70300	Potassium transporter 6 [Source:UniProtKB/Swiss-Prot;Acc:Q8W4I4]	POT6
Traes_7AS_0EA301557	83.0302	27.7595	1.58065	5e-05	0.000725288
Traes_5DS_FCE7BC3FA	18.1097	6.05562	1.58042	0.00535	0.0366707
Traes_2DL_10BAF2D53	84.2359	28.1689	1.58033	5e-05	0.000725288			AT2G42490	Copper amine oxidase family protein [Source:TAIR;Acc:AT2G42490]
Traes_2DL_912C2537C	16.4901	5.51445	1.58031	0.00105	0.00998881			AT1G60730	Probable aldo-keto reductase 5 [Source:UniProtKB/Swiss-Prot;Acc:Q9ASZ9]
Traes_2BL_C6F8E6E00	38.3659	12.8321	1.58007	5e-05	0.000725288
Traes_4AS_6D625D7BF	7.76508	2.59717	1.58006	0.0037	0.027287
TRAES3BF117900050CFD_g	17.2957	5.7858	1.57983	5e-05	0.000725288	RAD3-like DNA-binding helicase protein [Source:Projected from Arabidopsis thaliana (AT1G79950) TAIR;Acc:AT1G79950]		AT1G79950	RAD3-like DNA-binding helicase protein [Source:TAIR;Acc:AT1G79950]
Traes_1AL_ABEA95ABE	56.6646	18.9574	1.57969	5e-05	0.000725288
Traes_5BS_B2CD001D1	36.9877	12.4038	1.57626	0.0009	0.00884384			AT4G02640	Basic leucine zipper 10 [Source:UniProtKB/Swiss-Prot;Acc:O22763]	BZIP10
Traes_5BL_6E4AE0146	19.5308	6.55563	1.57494	5e-05	0.000725288			AT3G43790	Probable peptide/nitrate transporter At3g43790 [Source:UniProtKB/Swiss-Prot;Acc:Q3EAQ5]	ZIFL2
Traes_5DL_675497E5A	8.3481	2.80349	1.57422	0.0006	0.00633932			AT4G10890	unknown protein; CONTAINS InterPro DOMAIN/s: Protein of unknown function DUF2439 (InterPro:IPR018838); BEST Arabidopsis thaliana protein match is: unknown protein (TAIR:AT1G43722.1); Has 30201 Blast hits to 17322 proteins in 780 species: Archae - 12 /.../eria - 1396; Metazoa - 17338; Fungi - 3422; Plants - 5037; Viruses - 0; Other Eukaryotes - 2996 (source: NCBI BLink). [Source:TAIR;Acc:AT4G10890]
Traes_5AL_E2D1A33AC	490.468	164.773	1.57368	5e-05	0.000725288
Traes_3AS_90405374C	10.1336	3.40534	1.57328	0.00265	0.0210336			AT5G38210	Protein kinase family protein [Source:TAIR;Acc:AT5G38210]
Traes_5DL_43FB0AADD	25.0855	8.43525	1.57235	5e-05	0.000725288			AT1G55530	RING/U-box superfamily protein [Source:TAIR;Acc:AT1G55530]
Traes_3DL_068DD8B12	10.5209	3.53983	1.57151	5e-05	0.000725288			AT3G54100	O-fucosyltransferase family protein [Source:TAIR;Acc:AT3G54100]
TRAES3BF091600120CFD_g	17.1702	5.77865	1.5711	0.001	0.00961429
Traes_7AS_C38093E5C	30.5532	10.2868	1.57053	0.0004	0.00451115			AT3G25585	Choline/ethanolaminephosphotransferase 2 [Source:UniProtKB/Swiss-Prot;Acc:O82568]	AAPT2
Traes_2AS_4244EEBAF	32.065	10.7978	1.57026	0.0003	0.00356831			AT4G27250	NAD(P)-binding Rossmann-fold superfamily protein [Source:TAIR;Acc:AT4G27250]
Traes_2AS_C8DB2D8D6	10.7764	3.6318	1.56912	0.0026	0.0206935
Traes_5DL_DDE21C2D8	25.2614	8.5154	1.56879	0.00185	0.0157741
Traes_4BS_D989297BB	6.00176	2.02343	1.56858	0.0005	0.00544991			AT1G09170	P-loop nucleoside triphosphate hydrolases superfamily protein with CH (Calponin Homology) domain [Source:TAIR;Acc:AT1G09170]
Traes_5DL_F78CCC56A	4.62094	1.55985	1.56678	0.004	0.0291357			AT5G35970	P-loop containing nucleoside triphosphate hydrolases superfamily protein [Source:TAIR;Acc:AT5G35970]
Traes_4AL_A02408BC8	10.577	3.57432	1.56519	0.00285	0.022315			AT4G38910	Protein BASIC PENTACYSTEINE5 [Source:UniProtKB/Swiss-Prot;Acc:F4JUI3]	BPC5
Traes_5DS_8E2AF4F8B	93.0446	31.4642	1.56421	5e-05	0.000725288			AT1G75410	BEL1-like homeodomain protein 3 [Source:UniProtKB/Swiss-Prot;Acc:Q9FWS9]	BLH3
Traes_5AL_8313BD737	32.3621	10.9438	1.56419	0.0001	0.0013435			AT4G37220	Cold-regulated 413 plasma membrane protein 4 [Source:UniProtKB/Swiss-Prot;Acc:O23164]
Traes_3AS_B6A286A65	4.43889	1.50182	1.56349	0.0045	0.0319886			AT4G20060	ARM repeat superfamily protein [Source:TAIR;Acc:AT4G20060]	EMB1895
Traes_2BL_B59019717	18.6871	6.32547	1.5628	0.00015	0.00194135			AT3G43600	Indole-3-acetaldehyde oxidase [Source:UniProtKB/Swiss-Prot;Acc:Q7G192]	AAO2
Traes_2AL_42E1AD58D	7.63656	2.58629	1.56204	0.00465	0.0328371			AT5G28380	Tetratricopeptide repeat (TPR)-like superfamily protein [Source:TAIR;Acc:AT5G28380]
Traes_4DL_1A7F745B7	130.159	44.1179	1.56084	5e-05	0.000725288			AT5G03200	Probable E3 ubiquitin-protein ligase LUL1 [Source:UniProtKB/Swiss-Prot;Acc:Q9LYW5]	LUL1
Traes_5BL_C41169E6A	114.488	38.8159	1.56048	5e-05	0.000725288			AT1G56070	Ribosomal protein S5/Elongation factor G/III/V family protein [Source:TAIR;Acc:AT1G56070]	LOS1
Traes_4BL_AD7DC3185	40.0797	13.5903	1.56029	5e-05	0.000725288			AT2G36810	Protein SHOOT GRAVITROPISM 6 [Source:UniProtKB/Swiss-Prot;Acc:F4IP13]	SGR6
Traes_2AL_266BC84F3	17.2538	5.85068	1.56024	5e-05	0.000725288
Traes_7AS_85178E0D7	39.1883	13.3068	1.55826	0.00045	0.00497234
Traes_2AS_B6BA92570	3.78786	1.28744	1.55688	0.00255	0.020436			AT5G13630	Magnesium-chelatase subunit ChlH, chloroplastic [Source:UniProtKB/Swiss-Prot;Acc:Q9FNB0]	CHLH
Traes_5DS_6E33F5034	31.6539	10.76	1.55671	5e-05	0.000725288			AT4G02640	Basic leucine zipper 10 [Source:UniProtKB/Swiss-Prot;Acc:O22763]	BZIP10
Traes_2AL_39432DCB1	5.35828	1.82208	1.55618	5e-05	0.000725288			AT4G35590	Protein RKD5 [Source:UniProtKB/Swiss-Prot;Acc:O81791]	RKD5
Traes_1AL_8A5C5F2EA	7.79961	2.65269	1.55595	0.00725	0.0459802			AT5G18900	Probable prolyl 4-hydroxylase 4 [Source:UniProtKB/Swiss-Prot;Acc:Q8LAN3]	P4H4
Traes_1BS_C7BCFEFA4	23.2732	7.91656	1.55572	5e-05	0.000725288
Traes_6BL_DFE5EEDD5	36.9638	12.5743	1.55563	0.0001	0.0013435			AT2G02160	Zinc finger CCCH domain-containing protein 17 [Source:UniProtKB/Swiss-Prot;Acc:Q9ZUM0]
Traes_2BL_2342F49C4	4.16325	1.41627	1.55561	0.0047	0.0331094			AT4G02110	BRCT domain-containing protein At4g02110 [Source:UniProtKB/Swiss-Prot;Acc:O04251]
TRAES3BF026200100CFD_g	34.9867	11.9066	1.55505	0.001	0.00961429
Traes_7BS_5658CFA84	68.9827	23.4803	1.55478	5e-05	0.000725288
EPlTAEG00000010079	172.572	58.7961	1.55341	5e-05	0.000725288	DNA-directed RNA polymerase subunit beta' [Source:UniProtKB/Swiss-Prot;Acc:Q9XPS8]	rpoC1	ATCG00180	DNA-directed RNA polymerase subunit beta' [Source:UniProtKB/Swiss-Prot;Acc:P56763]	RPOC1
Traes_1AS_9D59F9C89	24.7056	8.41852	1.5532	0.0007	0.00721671			AT3G62760	Glutathione S-transferase F13 [Source:UniProtKB/Swiss-Prot;Acc:Q9LZI9]	GSTF13
Traes_6AS_A2B4E1C84	25.3366	8.64691	1.55097	0.00055	0.00589717			AT5G47830	unknown protein; Has 35333 Blast hits to 34131 proteins in 2444 species: Archae - 798; Bacteria - 22429; Metazoa - 974; Fungi - 991; Plants - 531; Viruses - 0; Other Eukaryotes - 9610 (source: NCBI BLink). [Source:TAIR;Acc:AT5G47830]
Traes_5AL_118352014	24.1198	8.24008	1.54949	0.0002	0.00252412			AT2G28110	Probable glucuronoxylan glucuronosyltransferase IRX7 [Source:UniProtKB/Swiss-Prot;Acc:Q9ZUV3]	IRX7
Traes_3AL_58393F531	10.1654	3.4742	1.54891	0.00015	0.00194135
Traes_5DS_F020FB507	16.6818	5.7054	1.54788	5e-05	0.000725288			AT5G26820	Solute carrier family 40 member 3, chloroplastic [Source:UniProtKB/Swiss-Prot;Acc:Q8W4E7]	IREG3
Traes_6BL_27FC24A82	27.7512	9.49294	1.54762	0.00035	0.00403532
TRAES3BF111600250CFD_g	30.3393	10.3804	1.54733	5e-05	0.000725288	Protein of unknown function (DUF1624) [Source:Projected from Arabidopsis thaliana (AT5G27730) TAIR;Acc:AT5G27730]		AT5G27730	Protein of unknown function (DUF1624) [Source:TAIR;Acc:AT5G27730]
Traes_5BL_776CDD034	11.6272	3.97829	1.54728	0.0036	0.0267061			AT5G42660	Protein of unknown function (DUF616) [Source:TAIR;Acc:AT5G42660]
Traes_7DS_744050DFC	25.5238	8.74574	1.54519	5e-05	0.000725288			AT5G37370	PRP38 family protein [Source:TAIR;Acc:AT5G37370]	ATSRL1
Traes_5BS_52A97D09A	37.6919	12.9213	1.5445	5e-05	0.000725288			AT1G26440	Ureide permease 5 [Source:UniProtKB/Swiss-Prot;Acc:Q93Z75]	UPS5
Traes_2BS_BDB1BA66F	72.6846	24.9259	1.544	5e-05	0.000725288			AT3G08680	Probable inactive receptor kinase At3g08680 [Source:UniProtKB/Swiss-Prot;Acc:Q9C9Y8]
Traes_5BS_804E3DD2A	4.86222	1.66848	1.54308	0.00415	0.029927			AT1G17070	Septin and tuftelin-interacting protein 1 homolog 1 [Source:UniProtKB/Swiss-Prot;Acc:Q9SHG6]	STIPL1
Traes_6BL_5754C9B55	3.86659	1.32743	1.54243	0.00365	0.0270285			AT5G40520	unknown protein; Has 3679 Blast hits to 2474 proteins in 390 species: Archae - 10; Bacteria - 571; Metazoa - 1012; Fungi - 528; Plants - 214; Viruses - 74; Other Eukaryotes - 1270 (source: NCBI BLink). [Source:TAIR;Acc:AT5G40520]
TRAES3BF052700380CFD_g	18.9056	6.49063	1.54238	0.0019	0.0161291
Traes_4BL_6B6CD65E5	20.9982	7.21277	1.54164	0.00475	0.0333885			MLOC_28370	Phosphate transporter	Phosphate transporter protein
Traes_1AL_7A43105B0	31.215	10.724	1.5414	5e-05	0.000725288	beta-galactosidase 17 [Source:Projected from Arabidopsis thaliana (AT1G72990) TAIR;Acc:AT1G72990]		AT1G72990	Beta-galactosidase 17 [Source:UniProtKB/Swiss-Prot;Acc:Q93Z24]	BGAL17
Traes_4AL_234D9FEC7	5.14443	1.77047	1.53888	0.0048	0.0336582
Traes_2AL_DC3904667	49.2037	16.9338	1.53886	5e-05	0.000725288			AT5G24530	2-oxoglutarate (2OG) and Fe(II)-dependent oxygenase superfamily protein [Source:TAIR;Acc:AT5G24530]	DMR6
Traes_1DL_30F34E129	39.2382	13.5058	1.53868	5e-05	0.000725288
TRAES3BF069600170CFD_g	16.2852	5.6164	1.53584	0.00065	0.00677606			AT3G49500	RNA-dependent RNA polymerase 6 [Source:UniProtKB/Swiss-Prot;Acc:Q9SG02]	RDR6
Traes_2BL_AFB776DB6	18.6036	6.41676	1.53566	0.00415	0.029927
Traes_2AL_65F61C257	12.0941	4.17324	1.53506	0.0005	0.00544991
Traes_7DS_51E4B75F7	52.1977	18.0154	1.53476	0.00085	0.0084617			AT3G15640	Cytochrome c oxidase subunit 5b-1, mitochondrial [Source:UniProtKB/Swiss-Prot;Acc:Q9LW15]	COX5B-1
Traes_5DS_4D101E56F	6.36211	2.19601	1.53462	5e-05	0.000725288
Traes_5AL_AD6FE4AF5	26.94	9.30606	1.53351	0.0004	0.00451115			AT3G14910	unknown protein; Has 158 Blast hits to 158 proteins in 77 species: Archae - 0; Bacteria - 0; Metazoa - 104; Fungi - 0; Plants - 33; Viruses - 0; Other Eukaryotes - 21 (source: NCBI BLink). [Source:TAIR;Acc:AT3G14910]
Traes_3AL_BDD00CD2A	8.9001	3.07592	1.5328	0.00135	0.0121972			AT1G33420	PHD finger protein At1g33420 [Source:UniProtKB/Swiss-Prot;Acc:Q9C810]
Traes_4AL_EFBE51CB6	14.7943	5.11338	1.53269	0.00015	0.00194135
Traes_2BL_A50C37710	14.4019	4.97987	1.53208	0.0018	0.0153976	serine racemase [Source:Projected from Arabidopsis thaliana (AT4G11640) TAIR;Acc:AT4G11640]		AT4G11640	Serine racemase [Source:UniProtKB/Swiss-Prot;Acc:Q2PGG3]	SR
Traes_1AS_F841258B3	14.4767	5.00761	1.53154	0.00155	0.0136505
Traes_7AS_4E5B551E2	671.767	232.405	1.53132	5e-05	0.000725288			AT4G34840	5'-methylthioadenosine/S-adenosylhomocysteine nucleosidase 2 [Source:UniProtKB/Swiss-Prot;Acc:Q7XA67]	MTN2
Traes_1AL_89CDFD092	48.4049	16.7602	1.53011	5e-05	0.000725288
Traes_4AS_2BFF0F5E9	63.6982	22.0863	1.5281	5e-05	0.000725288			AT4G02715	unknown protein; Has 30201 Blast hits to 17322 proteins in 780 species: Archae - 12; Bacteria - 1396; Metazoa - 17338; Fungi - 3422; Plants - 5037; Viruses - 0; Other Eukaryotes - 2996 (source: NCBI BLink). [Source:TAIR;Acc:AT4G02715]
Traes_6DL_82342E3BE	7.4947	2.59876	1.52805	0.0056	0.038024			AT5G14300	Prohibitin-5, mitochondrial [Source:UniProtKB/Swiss-Prot;Acc:Q9LY99]	PHB5
Traes_6AL_0681B2C3D	27.3656	9.4987	1.52656	5e-05	0.000725288	Protein kinase superfamily protein [Source:Projected from Arabidopsis thaliana (AT2G39190) TAIR;Acc:AT2G39190]		AT2G39190	Protein kinase superfamily protein [Source:TAIR;Acc:AT2G39190]	ATATH8
Traes_2BL_352A02A57	45.5595	15.8171	1.52627	5e-05	0.000725288			AT3G06170	Serinc-domain containing serine and sphingolipid biosynthesis protein [Source:TAIR;Acc:AT3G06170]
Traes_4BS_35ECA11DB	15.4489	5.36458	1.52597	5e-05	0.000725288			AT3G59910	Ankyrin repeat protein SKIP35 [Source:UniProtKB/Swiss-Prot;Acc:Q9M1Y3]	SKIP35
Traes_2DL_AD9E9E905	11.6192	4.03811	1.52476	0.0001	0.0013435			AT3G47050	Glycosyl hydrolase family protein [Source:TAIR;Acc:AT3G47050]
Traes_4BL_401D6012A	12.5447	4.36322	1.52361	0.0037	0.027287			AT5G38460	Probable dolichyl pyrophosphate Man9GlcNAc2 alpha-1,3-glucosyltransferase [Source:UniProtKB/Swiss-Prot;Acc:Q9FF17]
Traes_2AS_F7EAB086C	2.70046	0.939652	1.52301	0.00805	0.0498735	Pentatricopeptide repeat (PPR) superfamily protein [Source:Projected from Arabidopsis thaliana (AT3G18020) TAIR;Acc:AT3G18020]		AT3G18020	Pentatricopeptide repeat-containing protein At3g18020 [Source:UniProtKB/Swiss-Prot;Acc:Q9LSK8]
Traes_7DL_26A2F4353	34.8276	12.1214	1.52267	5e-05	0.000725288			AT1G80830	Metal transporter Nramp1 [Source:UniProtKB/Swiss-Prot;Acc:Q9SAH8]	NRAMP1
Traes_1AL_2D6E49CDD	2.22288	0.774595	1.52092	0.0074	0.0467063	helicases;ATP-dependent helicases;nucleic acid binding;ATP binding;DNA-directed DNA polymerases;DNA binding [Source:Projected from Arabidopsis thaliana (AT4G32700) TAIR;Acc:AT4G32700]		AT4G32700	Helicase and polymerase-containing protein TEBICHI [Source:UniProtKB/Swiss-Prot;Acc:Q588V7]	TEB
Traes_6DL_1654E6688	16.0011	5.5772	1.52056	0.00715	0.0454456			AT2G20420	Succinyl-CoA ligase [ADP-forming] subunit beta, mitochondrial [Source:UniProtKB/Swiss-Prot;Acc:O82662]
Traes_6DL_804FB7F75	136.124	47.4748	1.51969	5e-05	0.000725288			AT1G48410	Protein argonaute 1 [Source:UniProtKB/Swiss-Prot;Acc:O04379]	AGO1
Traes_7BS_20E45E0A9	30.8564	10.7665	1.51902	0.0011	0.010369
Traes_5BL_52E06E233	8.40539	2.93434	1.51828	0.00175	0.0150366			AT4G02050	Sugar transport protein 7 [Source:UniProtKB/Swiss-Prot;Acc:O04249]	STP7
Traes_2BL_B44C2F00B	14.8271	5.17828	1.51769	0.00205	0.0171163			AT2G17250	CCAAT-binding factor [Source:TAIR;Acc:AT2G17250]	EMB2762
Traes_7BS_52A49E491	10.608	3.70484	1.51767	0.00025	0.00305651	DNA repair protein Rad4 family [Source:Projected from Arabidopsis thaliana (AT5G16630) TAIR;Acc:AT5G16630]		AT5G16630	DNA repair protein Rad4 family [Source:TAIR;Acc:AT5G16630]	ATRAD4
TRAES3BF073300160CFD_g	48.7316	17.0263	1.51709	0.00085	0.0084617	pathogenesis-related family protein [Source:Projected from Arabidopsis thaliana (AT1G78780) TAIR;Acc:AT1G78780]		AT1G78780	pathogenesis-related family protein [Source:TAIR;Acc:AT1G78780]
Traes_1BS_328E7387C	9.25843	3.23726	1.51599	0.0002	0.00252412	Ribonuclease II/R family protein [Source:Projected from Arabidopsis thaliana (AT5G02250) TAIR;Acc:AT5G02250]		AT5G02250	Ribonuclease II, chloroplastic/mitochondrial [Source:UniProtKB/Swiss-Prot;Acc:Q6NQJ6]	RNR1
TRAES3BF046400010CFD_g	54.4769	19.0536	1.51558	5e-05	0.000725288
Traes_2DL_76460989D	3.35831	1.17464	1.51552	0.00645	0.0420587			AT3G23510	Cyclopropane-fatty-acyl-phospholipid synthase [Source:TAIR;Acc:AT3G23510]
Traes_6AS_A137671B1	48.714	17.0754	1.51242	0.0015	0.0133073			AT5G66170	Thiosulfate sulfurtransferase 18 [Source:UniProtKB/Swiss-Prot;Acc:Q9FKW8]	STR18
Traes_2DS_A92C008F1	21.2369	7.45402	1.51048	0.0024	0.0194385			AT2G40290	Eukaryotic translation initiation factor 2 subunit 1 [Source:TAIR;Acc:AT2G40290]
Traes_7BL_3A31FC2C2	39.5009	13.8751	1.50939	0.00015	0.00194135			AT5G25220	Homeobox protein knotted-1-like 3 [Source:UniProtKB/Swiss-Prot;Acc:P48000]	KNAT3
TRAES3BF069400030CFD_g	11.2163	3.9454	1.50735	0.00435	0.0311057			AT3G07340	Transcription factor bHLH62 [Source:UniProtKB/Swiss-Prot;Acc:Q9SRT2]	BHLH62
Traes_1BL_1837085FF	4.92247	1.7321	1.50686	0.00755	0.0474668	KRR1 family protein [Source:Projected from Arabidopsis thaliana (AT3G24080) TAIR;Acc:AT3G24080]		AT3G24080	KRR1 family protein [Source:TAIR;Acc:AT3G24080]
Traes_5DS_09D7A479D	11.8322	4.16625	1.5059	0.00015	0.00194135	cation/H+ exchanger 19 [Source:Projected from Arabidopsis thaliana (AT3G17630) TAIR;Acc:AT3G17630]		AT3G17630	Cation/H(+) antiporter 19 [Source:UniProtKB/Swiss-Prot;Acc:Q9LUN4]	CHX19
TRAES3BF085400050CFD_g	9.2009	3.24655	1.50287	0.0003	0.00356831
Traes_2BL_414099283	3.65136	1.28907	1.5021	0.00275	0.0217082
Traes_5BL_45662533A	11.2085	3.9598	1.50109	0.00035	0.00403532
Traes_1DL_6EA41AECB	33.4705	11.8289	1.50057	5e-05	0.000725288			AT1G50030	Serine/threonine-protein kinase TOR [Source:UniProtKB/Swiss-Prot;Acc:Q9FR53]	TOR
Traes_6BS_B0EF3618D	21.9823	7.76883	1.50057	5e-05	0.000725288			AT5G45140	nuclear RNA polymerase C2 [Source:TAIR;Acc:AT5G45140]	NRPC2
TRAES3BF001100080CFD_g	222.881	78.7752	1.50046	5e-05	0.000725288			AT5G62000	Auxin response factor 2 [Source:UniProtKB/Swiss-Prot;Acc:Q94JM3]	ARF2
Traes_4DL_78FA339D7	24.9606	8.82283	1.50034	0.00045	0.00497234			AT2G14255	Probable protein S-acyltransferase 23 [Source:UniProtKB/Swiss-Prot;Acc:Q3EC11]	PAT23
Traes_4AL_FCF613DB7	53.1275	18.7794	1.50031	5e-05	0.000725288			AT1G12580	phosphoenolpyruvate carboxylase-related kinase 1 [Source:TAIR;Acc:AT1G12580]	PEPKR1
Traes_7DS_C268073F4	19.6276	6.93844	1.5002	0.0025	0.0201133			AT5G45430	Protein kinase superfamily protein [Source:TAIR;Acc:AT5G45430]

## Sheet: Root-downregulated
test_id	r0	r2	log2(fold_change)	p_value	q_value	Ta description	Ta gene	AT locus	AT description	AT gene name
EPlTAEG00000000091	0.001	14858.5	-23.8248	0.00035	0.00403532	Small nucleolar RNA snoR77 [Source:RFAM;Acc:RF01230]	snoR77
EPlTAEG00000001918	0.001	9537.86	-23.1852	5e-05	0.000725288	small nucleolar RNA snoR134 [Source:RFAM;Acc:RF01430]	snoR134
Traes_7BL_D49CE4E57	0.001	3803.11	-21.8587	5e-05	0.000725288
Traes_7AS_FEE6CC75E1	0.001	1067.76	-20.0262	5e-05	0.000725288
TRAES3BF043700020CFD_NCG	0.001	507.052	-18.9518	5e-05	0.000725288
EPlTAEG00000009168	0.001	504.172	-18.9436	5e-05	0.000725288	Plant small nucleolar RNA U3 [Source:RFAM;Acc:RF01847]	Plant_U3
Traes_7BS_AEEF0C3D6	0.001	485.111	-18.888	5e-05	0.000725288			AT4G24980	nodulin MtN21 /EamA-like transporter family protein [Source:TAIR;Acc:AT4G24980]
EPlTAEG00000009417	0.001	446.795	-18.7693	5e-05	0.000725288	ACEA small nucleolar RNA U3 [Source:RFAM;Acc:RF01848]	ACEA_U3
Traes_6AL_482BF12A6	0.001	439.422	-18.7452	5e-05	0.000725288
EPlTAEG00000010074	0.001	411.643	-18.651	5e-05	0.000725288	50S ribosomal protein L33, chloroplastic [Source:UniProtKB/Swiss-Prot;Acc:Q95H56]	rpl33	ATCG00640	50S ribosomal protein L33, chloroplastic [Source:UniProtKB/Swiss-Prot;Acc:P56796]	RPL33
Traes_5AL_67878B82B	0.001	409.24	-18.6426	5e-05	0.000725288
EPlTAEG00000006564	0.001	394.579	-18.59	5e-05	0.000725288	ACEA small nucleolar RNA U3 [Source:RFAM;Acc:RF01848]	ACEA_U3
Traes_1BS_7754E9C0B	0.001	307.237	-18.229	0.0001	0.0013435	Low temperature and salt responsive protein family [Source:Projected from Arabidopsis thaliana (AT3G05890) TAIR;Acc:AT3G05890]		AT3G05890	Hydrophobic protein RCI2B [Source:UniProtKB/Swiss-Prot;Acc:Q9ZNS6]	RCI2B
Traes_7BL_2A5898CFE	0.001	282.932	-18.1101	5e-05	0.000725288
Traes_6BL_D92BA0B38	0.001	234.357	-17.8383	5e-05	0.000725288			ATMG00650	NADH dehydrogenase subunit 4L [Source:TAIR;Acc:ATMG00650]	NAD4L
EPlTAEG00000010010	0.001	233.379	-17.8323	5e-05	0.000725288	30S ribosomal protein S14, chloroplastic [Source:UniProtKB/Swiss-Prot;Acc:Q95H62]	rps14	ATCG00330	chloroplast ribosomal protein S14 [Source:TAIR;Acc:ATCG00330]	RPS14
EPlTAEG00000010148	0.001	224.319	-17.7752	5e-05	0.000725288	ATP synthase subunit 9, mitochondrial [Source:UniProtKB/Swiss-Prot;Acc:P13547]	ATP9	AT2G07671	ATP synthase subunit C family protein [Source:TAIR;Acc:AT2G07671]
EPlTAEG00000008649	0.001	221.64	-17.7579	5e-05	0.000725288	Plant small nucleolar RNA U3 [Source:RFAM;Acc:RF01847]	Plant_U3
Traes_5AL_9837AA11A	0.001	221.108	-17.7544	5e-05	0.000725288			AT1G14400	Ubiquitin-conjugating enzyme E2 1 [Source:UniProtKB/Swiss-Prot;Acc:P25865]	UBC1
EPlTAEG00000003117	0.001	217.116	-17.7281	0.0007	0.00721671	U2 spliceosomal RNA [Source:RFAM;Acc:RF00004]	U2
TRAES3BF034800040CFD_g	0.001	201.968	-17.6238	0.0017	0.0146636
Traes_2BL_29B48C9E4	0.001	187.431	-17.516	0.0046	0.0325475
Traes_7AS_5B2A1DBC11	0.001	173.611	-17.4055	0.0007	0.00721671
Traes_7DS_EC63B8754	0.001	172.938	-17.3999	5e-05	0.000725288
Traes_1AL_480E5DC12	0.001	167.053	-17.3499	5e-05	0.000725288
EPlTAEG00000001336	0.001	166.689	-17.3468	0.00495	0.0344844	U2 spliceosomal RNA [Source:RFAM;Acc:RF00004]	U2
Traes_7DS_ED407C2E7	0.001	165.492	-17.3364	5e-05	0.000725288			AT5G65350	Histone H3-like 5 [Source:UniProtKB/Swiss-Prot;Acc:Q9FKQ3]	HTR11
Traes_1BL_9CF19B986	0.001	164.747	-17.3299	0.0012	0.0111055			AT2G20120	Protein of unknown function (DUF502) [Source:TAIR;Acc:AT2G20120]	COV1
Traes_2BL_4531F0154	0.001	164.184	-17.325	5e-05	0.000725288			AT1G69410	Eukaryotic translation initiation factor 5A-3 [Source:UniProtKB/Swiss-Prot;Acc:Q9C505]	ELF5A-3
Traes_6AL_82D428A34	0.001	156.785	-17.2584	0.00105	0.00998881
Traes_2AS_6DBCC813D	0.001	154.303	-17.2354	5e-05	0.000725288
TRAES3BF146700090CFD_g	0.001	154.071	-17.2332	5e-05	0.000725288
Traes_7BL_B7B87B322	0.001	142.027	-17.1158	5e-05	0.000725288
Traes_5AL_965CBF4CF	0.001	139.769	-17.0927	5e-05	0.000725288			AT3G23390	60S ribosomal protein L36a [Source:UniProtKB/Swiss-Prot;Acc:O23290]	RPL36AB
Traes_6BL_2BE998DC5	0.001	132.68	-17.0176	5e-05	0.000725288
TRAES3BF031500010CFD_g	0.001	128.546	-16.9719	5e-05	0.000725288			AT1G77940	60S ribosomal protein L30-2 [Source:UniProtKB/Swiss-Prot;Acc:Q8VZ19]	RPL30B
Traes_4AL_DED7D8AA9	0.001	123.538	-16.9146	5e-05	0.000725288			MLOC_28370	Phosphate transporter	Phosphate transporter protein
Traes_7AS_E32F57B9A	0.001	115.854	-16.8219	0.00115	0.0107251
Traes_7AL_C3FEBECBC	0.001	113.532	-16.7927	5e-05	0.000725288
Traes_3AL_D883404F4	0.001	110.864	-16.7584	0.00135	0.0121972			AT5G55170	Small ubiquitin-related modifier 3 [Source:UniProtKB/Swiss-Prot;Acc:Q9FLP5]	SUMO3
Traes_1AL_0A12DA18E	0.001	110.477	-16.7534	5e-05	0.000725288
Traes_7AS_B2859C90F1	0.001	107.881	-16.7191	5e-05	0.000725288
Traes_5AL_3EA4AAC23	0.001	97.5613	-16.574	5e-05	0.000725288
TRAES3BF079700030CFD_g	0.001	97.4683	-16.5726	0.00605	0.0401838
Traes_5BL_2D53A6625	0.001	96.858	-16.5636	5e-05	0.000725288
Traes_2DL_C91801702	0.001	96.4458	-16.5574	5e-05	0.000725288
Traes_2BL_96956B81E	0.001	95.6872	-16.546	5e-05	0.000725288
TRAES3BF021000030CFD_g	0.001	91.5867	-16.4829	5e-05	0.000725288			AT5G41685	Mitochondrial import receptor subunit TOM7-1 [Source:UniProtKB/Swiss-Prot;Acc:Q9ASY8]	TOM7-1
Traes_5BL_80B9C8E10	0.001	91.5129	-16.4817	5e-05	0.000725288			AT5G50760	SAUR-like auxin-responsive protein family [Source:TAIR;Acc:AT5G50760]
Traes_7BS_94EB3B3D6	0.001	89.357	-16.4473	5e-05	0.000725288
Traes_7AL_F5A9079A0	0.001	88.3783	-16.4314	0.0001	0.0013435
Traes_1AL_81A6723C9	0.001	86.6458	-16.4028	5e-05	0.000725288			AT3G23210	Transcription factor bHLH34 [Source:UniProtKB/Swiss-Prot;Acc:Q9LTC7]	BHLH34
Traes_7BS_6518A6DCA	0.001	85.0601	-16.3762	5e-05	0.000725288
TRAES3BF115000150CFD_g	0.001	83.602	-16.3512	0.00035	0.00403532
Traes_7DS_5969C1C34	0.001	82.8374	-16.338	5e-05	0.000725288
Traes_5AL_221649956	0.001	81.0706	-16.3069	5e-05	0.000725288
Traes_6AL_3C35F9928	0.001	80.0102	-16.2879	5e-05	0.000725288
Traes_7BL_A54AA7230	0.001	79.6238	-16.2809	5e-05	0.000725288			AT3G51250	Senescence/dehydration-associated protein-related [Source:TAIR;Acc:AT3G51250]
TRAES3BF116800020CFD_g	0.001	79.2752	-16.2746	5e-05	0.000725288
Traes_3DS_5CB226A77	0.001	78.5372	-16.2611	5e-05	0.000725288
Traes_7BL_8980B257F	0.001	78.4181	-16.2589	0.00045	0.00497234			AT5G35730	EXS (ERD1/XPR1/SYG1) family protein [Source:TAIR;Acc:AT5G35730]
Traes_1BS_5BC7AE9FB	0.001	77.7291	-16.2462	5e-05	0.000725288
TRAES3BF117700040CFD_g	0.001	76.73	-16.2275	5e-05	0.000725288			AT2G22425	Probable signal peptidase complex subunit 1 [Source:UniProtKB/Swiss-Prot;Acc:Q944J0]
Traes_7DL_523CDD88D	0.001	74.24	-16.1799	5e-05	0.000725288			AT4G24920	Protein transport protein Sec61 subunit gamma-1 [Source:UniProtKB/Swiss-Prot;Acc:P0DI74]	SEC61G2
Traes_1BL_7B1831D79	0.001	72.9811	-16.1552	5e-05	0.000725288	60S acidic ribosomal protein P2 [Source:UniProtKB/Swiss-Prot;Acc:P05390]
Traes_7BS_318DF81D0	0.001	71.6473	-16.1286	0.00035	0.00403532			AT5G23080	G patch domain-containing protein TGH [Source:UniProtKB/Swiss-Prot;Acc:Q8GXN9]	TGH
Traes_6BL_4E302BCAC	0.001	71.4615	-16.1249	5e-05	0.000725288			AT5G04430	Protein BTR1 [Source:UniProtKB/Swiss-Prot;Acc:Q9LZ82]	BTR1
Traes_5AL_8D5A83BF8	0.001	71.4256	-16.1242	5e-05	0.000725288
Traes_5BL_F99110278	0.001	71.1466	-16.1185	5e-05	0.000725288
Traes_5BS_A8BDFE2C7	0.001	70.1347	-16.0978	5e-05	0.000725288
Traes_2BL_7DCDB2F70	0.001	68.9891	-16.0741	0.00095	0.00922862
Traes_6BS_0A333EE4D	0.001	68.6433	-16.0668	5e-05	0.000725288			AT4G00800	transducin family protein / WD-40 repeat family protein [Source:TAIR;Acc:AT4G00800]
Traes_7BL_FDD83B5CE	0.001	66.7065	-16.0255	5e-05	0.000725288			AT3G20450	B-cell receptor-associated protein 31-like [Source:TAIR;Acc:AT3G20450]
Traes_1BL_A691CB10B	0.001	65.9898	-16.01	5e-05	0.000725288
Traes_7AS_6031B8C5B	0.001	63.2747	-15.9493	5e-05	0.000725288
Traes_4BL_2D67B22D9	0.001	63.0887	-15.9451	0.0002	0.00252412			AT2G46580	Pyridoxine/pyridoxamine 5'-phosphate oxidase 2 [Source:UniProtKB/Swiss-Prot;Acc:Q9ZPY1]	PPOX2
TRAES3BF266400080CFD_g	0.001	62.0321	-15.9207	0.0046	0.0325475
Traes_7AL_EB22501DE	0.001	61.6798	-15.9125	0.0063	0.0413696
Traes_1BL_F143786F5	0.001	61.5204	-15.9088	5e-05	0.000725288
Traes_6AL_9B873CB22	0.001	61.2396	-15.9022	5e-05	0.000725288
TRAES3BF064800050CFD_g	0.001	59.416	-15.8586	0.00015	0.00194135
Traes_3DL_5B67A5519	0.001	58.9348	-15.8468	5e-05	0.000725288
Traes_6BS_4B652CCA0	0.001	58.275	-15.8306	5e-05	0.000725288
Traes_1DL_33D7DD367	0.001	58.0544	-15.8251	5e-05	0.000725288
Traes_7BL_F7B83E885	0.001	57.2319	-15.8045	5e-05	0.000725288
Traes_2DL_ACC1F6630	0.001	56.5145	-15.7863	0.0001	0.0013435
Traes_6BS_4E783101C	0.001	56.1144	-15.7761	5e-05	0.000725288
Traes_3AS_075D3EB21	0.001	55.7814	-15.7675	5e-05	0.000725288
TRAES3BF102700130CFD_g	0.001	54.9511	-15.7459	5e-05	0.000725288			AT5G47560	Tonoplast dicarboxylate transporter [Source:UniProtKB/Swiss-Prot;Acc:Q8LG88]	TDT
Traes_5AL_EC6166E4C	0.001	54.4219	-15.7319	5e-05	0.000725288
Traes_3DL_4415139BE	0.001	53.8369	-15.7163	0.0002	0.00252412
Traes_1DL_39C7CF629	0.001	53.6268	-15.7107	5e-05	0.000725288
TRAES3BF067200020CFD_g	0.001	53.5374	-15.7083	5e-05	0.000725288	vacuolar ATPase subunit F family protein [Source:Projected from Arabidopsis thaliana (AT4G02620) TAIR;Acc:AT4G02620]		AT4G02620	V-type proton ATPase subunit F [Source:UniProtKB/Swiss-Prot;Acc:Q9ZQX4]	VHA-F
Traes_3AL_E18AB6051	0.001	52.9139	-15.6914	5e-05	0.000725288			AT1G30070	SGS domain-containing protein [Source:TAIR;Acc:AT1G30070]
Traes_2BS_782C5F9CD	0.001	52.4058	-15.6774	0.00055	0.00589717			AT4G20150	unknown protein; FUNCTIONS IN: molecular_function unknown; INVOLVED IN: biological_process unknown; LOCATED IN: mitochondrion, plasma membrane, mitochondrial respiratory chain complex I, respiratory chain complex I; EXPRESSED IN: 24 plant structures /.../ESSED DURING: 15 growth stages; Has 30201 Blast hits to 17322 proteins in 780 species: Archae - 12; Bacteria - 1396; Metazoa - 17338; Fungi - 34…
Traes_4AL_9B1541282	0.001	52.2654	-15.6736	5e-05	0.000725288			AT4G29520	LOCATED IN: endoplasmic reticulum, plasma membrane; EXPRESSED IN: 23 plant structures; EXPRESSED DURING: 14 growth stages; CONTAINS InterPro DOMAIN/s: Saposin B (InterPro:IPR008139); Has 137 Blast hits to 137 proteins in 50 species: Archae - 2; Bact /.../ 0; Metazoa - 41; Fungi - 10; Plants - 36; Viruses - 0; Other Eukaryotes - 48 (source: NCBI BLink). [Source:TAIR;Acc:AT4G29520]
Traes_1BS_26E5BB6A8	0.001	52.076	-15.6683	0.0006	0.00633932
Traes_2BL_26A5F9082	0.001	51.4715	-15.6515	5e-05	0.000725288
Traes_2BL_D8E3A36FC	0.001	51.4364	-15.6505	5e-05	0.000725288
Traes_2BS_AD6DEB270	0.001	50.8981	-15.6353	5e-05	0.000725288
Traes_2AS_C7FDEDE27	0.001	50.1633	-15.6143	5e-05	0.000725288
Traes_6BL_27A11A6C1	0.001	47.9611	-15.5496	5e-05	0.000725288
TRAES3BF032200010CFD_g	0.001	47.5011	-15.5357	5e-05	0.000725288	Histone H4 variant TH011 [Source:UniProtKB/Swiss-Prot;Acc:P62785]		AT5G59970	Histone H4 [Source:UniProtKB/Swiss-Prot;Acc:P59259]
Traes_4AS_87581371B	0.001	47.4971	-15.5356	0.0006	0.00633932			AT2G27140	HSP20-like chaperones superfamily protein [Source:TAIR;Acc:AT2G27140]
Traes_7AS_88479E79B	0.001	47.4455	-15.534	5e-05	0.000725288
Traes_6AS_E9CF0B8E7	0.001	46.9747	-15.5196	0.00025	0.00305651			AT1G20380	Prolyl oligopeptidase family protein [Source:TAIR;Acc:AT1G20380]
Traes_2BL_046FEFBA8	0.001	46.962	-15.5192	0.00485	0.0339594			AT2G34585	unknown protein; FUNCTIONS IN: molecular_function unknown; INVOLVED IN: biological_process unknown; LOCATED IN: plasma membrane, vacuole; EXPRESSED IN: 24 plant structures; EXPRESSED DURING: 15 growth stages; Has 43 Blast hits to 43 proteins in 9 sp /.../ Archae - 0; Bacteria - 0; Metazoa - 0; Fungi - 0; Plants - 43; Viruses - 0; Other Eukaryotes - 0 (source: NCBI BLink). [Source:TAIR;Acc:AT2G345…
Traes_5AL_D45BCF3E2	0.001	46.3703	-15.5009	5e-05	0.000725288
Traes_5AL_676311BE8	0.001	46.1006	-15.4925	0.0001	0.0013435			AT1G55210	Dirigent protein 20 [Source:UniProtKB/Swiss-Prot;Acc:Q9C891]	DIR20
Traes_4AL_B074224C0	0.001	45.9029	-15.4863	5e-05	0.000725288
Traes_7BL_57F75665B	0.001	45.3159	-15.4677	5e-05	0.000725288
Traes_7BL_5A5A096A41	0.001	44.8585	-15.4531	5e-05	0.000725288
Traes_3DS_5B46A2B9F	0.001	44.584	-15.4442	5e-05	0.000725288			AT5G16210	HEAT repeat-containing protein [Source:TAIR;Acc:AT5G16210]
Traes_5AL_82B7E8573	0.001	44.4391	-15.4395	5e-05	0.000725288			AT1G67620	Protein Iojap-related, mitochondrial [Source:UniProtKB/Swiss-Prot;Acc:Q9CAF9]
TRAES3BF074200050CFD_g	0.001	44.1254	-15.4293	0.00455	0.0322648
Traes_5BL_83495AC81	0.001	43.222	-15.3995	5e-05	0.000725288			AT4G07820	CAP (Cysteine-rich secretory proteins, Antigen 5, and Pathogenesis-related 1 protein) superfamily protein [Source:TAIR;Acc:AT4G07820]
Traes_2AL_1F6431B47	0.001	42.9063	-15.3889	5e-05	0.000725288			AT3G52600	Beta-fructofuranosidase, insoluble isoenzyme CWINV2 [Source:UniProtKB/Swiss-Prot;Acc:Q1PEF8]	CWINV2
TRAES3BF104600050CFD_g	0.001	42.6936	-15.3817	5e-05	0.000725288
Traes_5AL_17C3ED69E	0.001	41.2252	-15.3312	0.00385	0.0282135
Traes_2BL_4B61A6D62	0.001	40.9303	-15.3209	5e-05	0.000725288			AT1G78880	Ubiquitin-specific protease family C19-related protein [Source:TAIR;Acc:AT1G78880]
Traes_7AS_785D97E5D	0.001	40.1124	-15.2918	5e-05	0.000725288
TRAES3BF091800020CFD_g	0.001	39.9858	-15.2872	5e-05	0.000725288			AT2G37600	60S ribosomal protein L36-1 [Source:UniProtKB/Swiss-Prot;Acc:O80929]	RPL36A
Traes_5AL_D98C7CE92	0.001	39.8485	-15.2822	5e-05	0.000725288			AT1G49560	Homeodomain-like superfamily protein [Source:TAIR;Acc:AT1G49560]
Traes_2AS_65297DABA	0.001	39.2379	-15.26	5e-05	0.000725288
Traes_2DS_79BAC8C75	0.001	38.3857	-15.2283	0.00055	0.00589717
Traes_6AL_DF6863EF7	0.001	38.0738	-15.2165	5e-05	0.000725288			AT1G74060	60S ribosomal protein L6-2 [Source:UniProtKB/Swiss-Prot;Acc:Q9C9C6]	RPL6B
Traes_1DL_EF1EA2DDB	0.001	37.5169	-15.1953	0.00035	0.00403532
Traes_5AL_E23B0E6C4	0.001	36.9046	-15.1715	5e-05	0.000725288
Traes_6AL_708A5332C	0.001	35.8508	-15.1297	0.0068	0.0437009			AT2G45860	unknown protein; Has 32 Blast hits to 32 proteins in 13 species: Archae - 0; Bacteria - 0; Metazoa - 0; Fungi - 0; Plants - 32; Viruses - 0; Other Eukaryotes - 0 (source: NCBI BLink). [Source:TAIR;Acc:AT2G45860]
Traes_7AS_D8B634EC8	0.001	35.6361	-15.1211	5e-05	0.000725288			AT1G32980	Subtilisin-like serine endopeptidase family protein [Source:TAIR;Acc:AT1G32980]
Traes_7BL_8A421AAB2	0.001	35.6118	-15.1201	5e-05	0.000725288
Traes_5DL_62A8AD8EC	0.001	35.3794	-15.1106	5e-05	0.000725288	DNA-directed RNA polymerase, RBP11-like [Source:Projected from Arabidopsis thaliana (AT3G52090) TAIR;Acc:AT3G52090]		AT3G52090	DNA-directed RNA polymerases II, IV and V subunit 11 [Source:UniProtKB/Swiss-Prot;Acc:Q38859]	NRPB11
Traes_7BS_211E547E1	0.001	35.1364	-15.1007	5e-05	0.000725288			AT5G36290	GDT1-like protein 3 [Source:UniProtKB/Swiss-Prot;Acc:Q93Y38]
Traes_4AL_6625D364F	0.001	34.6753	-15.0816	0.00035	0.00403532			AT1G78480	Prenyltransferase family protein [Source:TAIR;Acc:AT1G78480]
Traes_5BL_4B2CD12B91	0.001	34.5068	-15.0746	5e-05	0.000725288
TRAES3BF096800010CFD_g	0.001	34.1493	-15.0596	5e-05	0.000725288			AT5G57060	FUNCTIONS IN: molecular_function unknown; INVOLVED IN: defense response to Gram-negative bacterium, cytolysis; LOCATED IN: integral to membrane; EXPRESSED IN: 22 plant structures; EXPRESSED DURING: 13 growth stages; CONTAINS InterPro DOMAIN/s: Chann /.../ming colicin, C-terminal cytotoxic (InterPro:IPR000293); BEST Arabidopsis thaliana protein match is: Ribosomal protein L18ae family (TAIR:AT4G26…
Traes_7DS_D10F240E6	0.001	33.9252	-15.0501	0.0046	0.0325475			AT5G65350	Histone H3-like 5 [Source:UniProtKB/Swiss-Prot;Acc:Q9FKQ3]	HTR11
TRAES3BF090900090CFD_g	0.001	33.8325	-15.0461	5e-05	0.000725288			AT1G72720	Protein of unknown function (DUF3511) [Source:TAIR;Acc:AT1G72720]
TRAES3BF144800010CFD_g	0.001	33.6498	-15.0383	5e-05	0.000725288
Traes_2DL_9901183C0	0.001	33.0477	-15.0123	0.00065	0.00677606			AT1G33440	Protein NRT1/ PTR FAMILY 4.4 [Source:UniProtKB/Swiss-Prot;Acc:Q56XQ6]	NPF4.4
Traes_7BS_E68B446FB	0.001	32.9744	-15.0091	5e-05	0.000725288
TRAES3BF077300070CFD_g	0.001	32.3489	-14.9814	0.002	0.0167811
Traes_2BL_01FC4C993	0.001	31.8171	-14.9575	0.0004	0.00451115
Traes_6DL_0777A20D4	0.001	31.1969	-14.9291	5e-05	0.000725288
Traes_7BS_B7FBCA94B	0.001	30.9353	-14.917	5e-05	0.000725288			AT1G33500	unknown protein; Has 30201 Blast hits to 17322 proteins in 780 species: Archae - 12; Bacteria - 1396; Metazoa - 17338; Fungi - 3422; Plants - 5037; Viruses - 0; Other Eukaryotes - 2996 (source: NCBI BLink). [Source:TAIR;Acc:AT1G33500]
Traes_5BS_8939F7BF0	0.001	30.8815	-14.9145	5e-05	0.000725288
TRAES3BF058500050CFD_g	0.001	30.8647	-14.9137	5e-05	0.000725288			AT1G17160	pfkB-like carbohydrate kinase family protein [Source:TAIR;Acc:AT1G17160]
Traes_4BL_BD1E1BEFA	0.001	30.5605	-14.8994	0.00175	0.0150366			AT1G61560	MLO-like protein 6 [Source:UniProtKB/Swiss-Prot;Acc:Q94KB7]	MLO6
Traes_1BS_CF8553334	0.001	30.5103	-14.897	5e-05	0.000725288			AT2G20495	CONTAINS InterPro DOMAIN/s: Serine-threonine protein kinase 19 (InterPro:IPR018865); Has 155 Blast hits to 154 proteins in 53 species: Archae - 0; Bacteria - 0; Metazoa - 95; Fungi - 5; Plants - 34; Viruses - 0; Other Eukaryotes - 21 (source: NCBI BLink). [Source:TAIR;Acc:AT2G20495]
Traes_2AL_79FAAA6E1	0.001	30.4399	-14.8937	0.0013	0.0118379			AT5G47890	NADH dehydrogenase [ubiquinone] 1 alpha subcomplex subunit 2 [Source:UniProtKB/Swiss-Prot;Acc:Q9FIJ2]
Traes_1AL_B3737F042	0.001	30.2961	-14.8868	5e-05	0.000725288
TRAES3BF064500080CFD_g	0.001	30.1836	-14.8815	5e-05	0.000725288
Traes_3AL_21871C22D	0.001	30.0687	-14.876	5e-05	0.000725288
TRAES3BF019000180CFD_g	0.001	29.9448	-14.87	5e-05	0.000725288			AT1G76860	Sm-like protein LSM3B [Source:UniProtKB/Swiss-Prot;Acc:Q9C6K5]	LSM3B
Traes_7DL_C4A5DCDDA	0.001	29.8445	-14.8652	5e-05	0.000725288			AT5G02560	Probable histone H2A.4 [Source:UniProtKB/Swiss-Prot;Acc:Q9LZ46]	HTA12
Traes_2DS_AF9289354	0.001	29.6809	-14.8572	5e-05	0.000725288			AT3G57460	catalytics;metal ion binding [Source:TAIR;Acc:AT3G57460]
TRAES3BF073300150CFD_g	0.001	29.6023	-14.8534	5e-05	0.000725288			AT5G45740	Ubiquitin domain-containing protein [Source:TAIR;Acc:AT5G45740]
Traes_2BS_151CAEDED	0.001	29.502	-14.8485	5e-05	0.000725288
Traes_7AL_CAE523DB1	0.001	29.2295	-14.8351	5e-05	0.000725288
Traes_5AL_E2E09A685	0.001	29.1862	-14.833	0.0017	0.0146636			AT2G30490	Trans-cinnamate 4-monooxygenase [Source:UniProtKB/Swiss-Prot;Acc:P92994]	CYP73A5
Traes_7BS_0013131C3	0.001	28.9788	-14.8227	5e-05	0.000725288			AT3G23640	heteroglycan glucosidase 1 [Source:TAIR;Acc:AT3G23640]	HGL1
Traes_7DS_91DF90E74	0.001	28.634	-14.8054	0.00035	0.00403532
Traes_4BS_5A23E2019	0.001	28.6233	-14.8049	0.00055	0.00589717
TRAES3BF064800030CFD_g	0.001	28.5521	-14.8013	5e-05	0.000725288
Traes_7BS_86C0E0360	0.001	28.3265	-14.7899	5e-05	0.000725288			AT1G45201	triacylglycerol lipase-like 1 [Source:TAIR;Acc:AT1G45201]	ATTLL1
Traes_1BL_7452486C9	0.001	28.1376	-14.7802	5e-05	0.000725288
Traes_2AS_9DF4284D3	0.001	27.9871	-14.7725	5e-05	0.000725288
Traes_2AL_729CB1040	0.001	27.9178	-14.7689	5e-05	0.000725288			AT3G47800	Galactose mutarotase-like superfamily protein [Source:TAIR;Acc:AT3G47800]
Traes_6BL_A84AC0A28	0.001	27.6763	-14.7564	5e-05	0.000725288
Traes_7BS_E5F156EF0	0.001	27.4953	-14.7469	5e-05	0.000725288
Traes_5BS_A3584885A1	0.001	27.4859	-14.7464	0.0001	0.0013435			AT5G48485	Putative lipid-transfer protein DIR1 [Source:UniProtKB/Swiss-Prot;Acc:Q8W453]	DIR1
Traes_7DL_374E11131	0.001	26.7522	-14.7074	5e-05	0.000725288			AT5G02560	Probable histone H2A.4 [Source:UniProtKB/Swiss-Prot;Acc:Q9LZ46]	HTA12
TRAES3BF117100140CFD_g	0.001	26.6632	-14.7026	5e-05	0.000725288	Histone H4 variant TH011 [Source:UniProtKB/Swiss-Prot;Acc:P62785]
Traes_1DL_D77C91AE8	0.001	26.3791	-14.6871	5e-05	0.000725288			AT3G04880	DNA-damage-repair/toleration protein DRT102 [Source:UniProtKB/Swiss-Prot;Acc:Q05212]	DRT102
Traes_2AL_65586C538	0.001	26.3185	-14.6838	0.00035	0.00403532
Traes_1BL_AD3B0CEF5	0.001	26.1975	-14.6771	5e-05	0.000725288
Traes_6AL_AF316AD12	0.001	26.1443	-14.6742	0.0003	0.00356831			AT3G52450	E3 ubiquitin-protein ligase PUB22 [Source:UniProtKB/Swiss-Prot;Acc:Q9SVC6]	PUB22
TRAES3BF089400070CFD_g	0.001	26.0314	-14.668	5e-05	0.000725288
Traes_5AL_A0A4D2BE7	0.001	25.6786	-14.6483	5e-05	0.000725288			AT5G46430	60S ribosomal protein L32-2 [Source:UniProtKB/Swiss-Prot;Acc:Q9FHG2]	RPL32B
Traes_5DS_A37C42B501	0.001	25.4083	-14.633	5e-05	0.000725288			AT3G62760	Glutathione S-transferase F13 [Source:UniProtKB/Swiss-Prot;Acc:Q9LZI9]	GSTF13
Traes_7BL_E26EA1E61	0.001	25.3591	-14.6302	5e-05	0.000725288
Traes_6AL_038992367	0.001	25.3192	-14.6279	0.00045	0.00497234
Traes_2BS_6DCA911CE	0.001	25.3189	-14.6279	5e-05	0.000725288			AT5G20520	alpha/beta-Hydrolases superfamily protein [Source:TAIR;Acc:AT5G20520]	WAV2
Traes_1AS_8B7B23F43	0.001	25.013	-14.6104	5e-05	0.000725288			AT1G09330	Golgi apparatus membrane protein-like protein ECHIDNA [Source:UniProtKB/Swiss-Prot;Acc:Q8LEK2]	ECH
Traes_2AL_9B9A14263	0.001	24.9591	-14.6073	5e-05	0.000725288
Traes_7DL_EA0F39A0D	0.001	24.7998	-14.598	5e-05	0.000725288	hemoglobin 3 [Source:Projected from Arabidopsis thaliana (AT4G32690) TAIR;Acc:AT4G32690]		AT4G32690	Two-on-two hemoglobin-3 [Source:UniProtKB/Swiss-Prot;Acc:Q67XG0]	GLB3
Traes_6DS_E4D84B00E	0.001	24.7828	-14.5971	5e-05	0.000725288			AT4G24920	Protein transport protein Sec61 subunit gamma-1 [Source:UniProtKB/Swiss-Prot;Acc:P0DI74]	SEC61G2
Traes_2BL_032A12DB3	0.001	24.752	-14.5953	5e-05	0.000725288
Traes_5AL_1F460BAB2	0.001	24.7305	-14.594	5e-05	0.000725288
Traes_4DL_D05A7012F	0.001	24.22	-14.5639	5e-05	0.000725288			AT3G57870	SUMO-conjugating enzyme SCE1 [Source:UniProtKB/Swiss-Prot;Acc:Q42551]	SCE1
Traes_5AL_1444F4066	0.001	24.1416	-14.5592	0.0046	0.0325475			AT5G06480	Immunoglobulin E-set superfamily protein [Source:TAIR;Acc:AT5G06480]
TRAES3BF012000030CFD_g	0.001	24.0723	-14.5551	0.0004	0.00451115
Traes_2AL_F750A006F	0.001	23.9652	-14.5487	5e-05	0.000725288
Traes_1BL_1CCE08A29	0.001	23.6363	-14.5287	5e-05	0.000725288
Traes_1AL_258E7F2A3	0.001	23.2342	-14.504	5e-05	0.000725288
Traes_7BL_04854C138	0.001	23.2118	-14.5026	5e-05	0.000725288
Traes_2BS_0E30AF17E	0.001	23.2002	-14.5018	5e-05	0.000725288
Traes_6AS_AE4DD1ED9	0.001	23.0068	-14.4898	5e-05	0.000725288			AT4G22030	Probable F-box protein At4g22030 [Source:UniProtKB/Swiss-Prot;Acc:O65451]
Traes_4BL_46B4079EE	0.001	22.9143	-14.484	5e-05	0.000725288
Traes_6BS_99338C360	0.001	22.7841	-14.4757	5e-05	0.000725288
TRAES3BF117100150CFD_g	0.001	22.7503	-14.4736	5e-05	0.000725288
Traes_1AS_5790A3717	0.001	22.5498	-14.4608	5e-05	0.000725288
Traes_2BS_6E5CCE54F	0.001	22.3709	-14.4493	5e-05	0.000725288
TRAES3BF086800090CFD_g	0.001	22.3336	-14.4469	0.0009	0.00884384
Traes_3AS_7D865E042	0.001	22.1962	-14.438	5e-05	0.000725288
Traes_3AL_0D65438F0	0.001	22.1135	-14.4326	0.00105	0.00998881
TRAES3BF066200040CFD_g	0.001	22.0826	-14.4306	5e-05	0.000725288			AT1G29250	Alba DNA/RNA-binding protein [Source:TAIR;Acc:AT1G29250]
TRAES3BF040100040CFD_g	0.001	22.0757	-14.4302	5e-05	0.000725288
TRAES3BF053500010CFD_NCG	0.001	22.0602	-14.4292	0.0029	0.0226147
Traes_2BS_30A763942	0.001	21.7874	-14.4112	5e-05	0.000725288			AT1G26360	Putative methylesterase 13, chloroplastic [Source:UniProtKB/Swiss-Prot;Acc:F4IE65]	MES13
Traes_5BL_92FDEACE7	0.001	21.4646	-14.3897	5e-05	0.000725288
Traes_1BS_0904DDDB6	0.001	21.317	-14.3797	5e-05	0.000725288
Traes_7AL_7FD43A6C1	0.001	21.2715	-14.3766	0.0019	0.0161291			AT1G60430	Actin-related protein 2/3 complex subunit 3 [Source:UniProtKB/Swiss-Prot;Acc:Q1ECJ7]	ARPC3
Traes_1BL_A63F6394F	0.001	21.1271	-14.3668	5e-05	0.000725288
TRAES3BF019000080CFD_g	0.001	21.1219	-14.3665	0.00045	0.00497234			AT5G08290	Thioredoxin-like protein YLS8 [Source:UniProtKB/Swiss-Prot;Acc:Q9FE62]	YLS8
Traes_2DL_552B9C954	0.001	21.0543	-14.3618	5e-05	0.000725288			AT3G59410	Probable serine/threonine-protein kinase GCN2 [Source:UniProtKB/Swiss-Prot;Acc:Q9LX30]	GCN2
Traes_2BS_0088549EE	0.001	21.0484	-14.3614	5e-05	0.000725288
Traes_5BL_FCE1B7E4C	0.001	20.909	-14.3518	5e-05	0.000725288
Traes_1AS_52775312A	0.001	20.8284	-14.3463	5e-05	0.000725288			AT1G08260	DNA polymerase epsilon catalytic subunit A [Source:UniProtKB/Swiss-Prot;Acc:F4HW04]	POL2A
Traes_1BL_EA11570E2	0.001	20.7438	-14.3404	5e-05	0.000725288			AT5G48530	unknown protein; FUNCTIONS IN: molecular_function unknown; INVOLVED IN: biological_process unknown; LOCATED IN: mitochondrion; BEST Arabidopsis thaliana protein match is: unknown protein (TAIR:AT3G07440.1); Has 32 Blast hits to 32 proteins in 11 spe /.../Archae - 0; Bacteria - 0; Metazoa - 0; Fungi - 0; Plants - 32; Viruses - 0; Other Eukaryotes - 0 (source: NCBI BLink). [Source:TAIR;Acc:AT5G4853…
Traes_3AL_C85F2848C	0.001	20.4425	-14.3193	0.00135	0.0121972
Traes_7AS_FE0E50F2E	0.001	20.281	-14.3078	0.0001	0.0013435
Traes_5BL_DE4CC6869	0.001	20.157	-14.299	5e-05	0.000725288
Traes_2AS_82EDB384F	0.001	20.0856	-14.2939	5e-05	0.000725288
Traes_6BL_E14604962	0.001	19.9211	-14.282	5e-05	0.000725288
Traes_2DL_CA1EAD2A3	0.001	19.5971	-14.2584	5e-05	0.000725288			AT1G33440	Protein NRT1/ PTR FAMILY 4.4 [Source:UniProtKB/Swiss-Prot;Acc:Q56XQ6]	NPF4.4
TRAES3BF042100090CFD_g	0.001	19.5822	-14.2573	5e-05	0.000725288			AT3G13882	Ribosomal protein L34 [Source:TAIR;Acc:AT3G13882]
Traes_3AL_32C0599AE	0.001	19.5347	-14.2538	5e-05	0.000725288			AT1G05960	ARM repeat superfamily protein [Source:TAIR;Acc:AT1G05960]
Traes_6AS_72CF3F5891	0.001	19.3681	-14.2414	5e-05	0.000725288
Traes_2BL_1579D2408	0.001	19.2605	-14.2334	5e-05	0.000725288			AT4G12170	Thioredoxin superfamily protein [Source:TAIR;Acc:AT4G12170]
Traes_7BS_81C45A502	0.001	18.7584	-14.1952	5e-05	0.000725288
Traes_2AL_1CEB907D5	0.001	18.6615	-14.1878	5e-05	0.000725288			AT2G29260	Tropinone reductase homolog At2g29260, chloroplastic [Source:UniProtKB/Swiss-Prot;Acc:Q9ZW12]
Traes_7BL_162F84907	0.001	18.4937	-14.1747	0.00015	0.00194135
TRAES3BF168400010CFD_g	0.001	18.4436	-14.1708	5e-05	0.000725288
Traes_4BL_A041D950E	0.001	18.391	-14.1667	5e-05	0.000725288
Traes_3DS_B08F60412	0.001	18.2602	-14.1564	0.00045	0.00497234
Traes_5BS_37CB91059	0.001	18.1349	-14.1465	5e-05	0.000725288
TRAES3BF101300030CFD_g	0.001	17.9395	-14.1309	5e-05	0.000725288
TRAES3BF088900030CFD_g	0.001	17.8327	-14.1222	0.00385	0.0282135
Traes_4AS_9A0DF3368	0.001	17.7976	-14.1194	5e-05	0.000725288			AT4G33680	LL-diaminopimelate aminotransferase, chloroplastic [Source:UniProtKB/Swiss-Prot;Acc:Q93ZN9]	DAP
Traes_5AL_F0293EF43	0.001	17.7456	-14.1152	5e-05	0.000725288
TRAES3BF058700130CFD_g	0.001	17.6851	-14.1102	5e-05	0.000725288			AT2G36890	Transcription factor RAX2 [Source:UniProtKB/Swiss-Prot;Acc:Q9SJL7]	RAX2
Traes_7AS_CD5A3C7F1	0.001	17.6311	-14.1058	5e-05	0.000725288
Traes_2BL_724B63DE8	0.001	17.6045	-14.1037	5e-05	0.000725288			AT2G31770	Probable E3 ubiquitin-protein ligase ARI9 [Source:UniProtKB/Swiss-Prot;Acc:Q9SKC3]	ARI9
Traes_1AL_930892581	0.001	17.5399	-14.0984	5e-05	0.000725288			AT5G23590	DNAJ heat shock N-terminal domain-containing protein [Source:TAIR;Acc:AT5G23590]
Traes_7AS_747D44D06	0.001	17.4972	-14.0948	5e-05	0.000725288
Traes_5BL_48A71A1C1	0.001	17.4545	-14.0913	5e-05	0.000725288
Traes_4BL_1F330DE4F	0.001	17.3995	-14.0868	5e-05	0.000725288			AT4G02090	unknown protein; FUNCTIONS IN: molecular_function unknown; INVOLVED IN: N-terminal protein myristoylation; LOCATED IN: cellular_component unknown; EXPRESSED IN: root; Has 132 Blast hits to 132 proteins in 12 species: Archae - 0; Bacteria - 0; Metazo /.../ Fungi - 0; Plants - 132; Viruses - 0; Other Eukaryotes - 0 (source: NCBI BLink). [Source:TAIR;Acc:AT4G02090]
Traes_7BS_67C70F8DF	0.001	17.3962	-14.0865	5e-05	0.000725288
Traes_7AL_B28C390F5	0.001	17.0771	-14.0598	0.0021	0.0174331
Traes_6DL_743B2910D	0.001	17.0079	-14.0539	5e-05	0.000725288			AT5G18170	Glutamate dehydrogenase 1 [Source:UniProtKB/Swiss-Prot;Acc:Q43314]	GDH1
Traes_2AL_AEB11A672	0.001	16.973	-14.051	5e-05	0.000725288	4-hydroxy-7-methoxy-3-oxo-3,4-dihydro-2H-1,4-benzoxazin-2-yl glucoside beta-D-glucosidase 1d, chloroplastic [Source:UniProtKB/Swiss-Prot;Acc:D5MTF8]	GLU1D	AT3G09260	Beta-glucosidase 23 [Source:UniProtKB/Swiss-Prot;Acc:Q9SR37]	BGLU23
TRAES3BF007300040CFD_g	0.001	16.8952	-14.0443	5e-05	0.000725288	Photosystem I assembly protein Ycf3 [Source:UniProtKB/Swiss-Prot;Acc:P58257]		ATCG00360	Tetratricopeptide repeat (TPR)-like superfamily protein [Source:TAIR;Acc:ATCG00360]	YCF3
Traes_3AL_FFE4C92D8	0.001	16.8226	-14.0381	5e-05	0.000725288
Traes_7AS_2E2E1CD40	0.001	16.7323	-14.0303	5e-05	0.000725288			AT1G49390	2-oxoglutarate (2OG) and Fe(II)-dependent oxygenase superfamily protein [Source:TAIR;Acc:AT1G49390]
Traes_2BL_F3BDF34C5	0.001	16.6042	-14.0193	5e-05	0.000725288
Traes_7DL_791AA4E04	0.001	16.5643	-14.0158	5e-05	0.000725288
TRAES3BF084900030CFD_g	0.001	16.46	-14.0067	0.00405	0.0293742
Traes_7DS_F7A4607C5	0.001	16.4496	-14.0058	0.00085	0.0084617
Traes_2BS_94EA74C6E	0.001	16.3797	-13.9996	5e-05	0.000725288
Traes_1DL_24F5D5926	0.001	16.3166	-13.9941	5e-05	0.000725288			AT3G50670	U1 small nuclear ribonucleoprotein 70 kDa [Source:UniProtKB/Swiss-Prot;Acc:Q42404]	RNU1
Traes_2BS_27739CFBD	0.001	16.3051	-13.993	5e-05	0.000725288
Traes_7BL_B2DAE431D	0.001	16.1399	-13.9783	5e-05	0.000725288			AT1G06560	NOL1/NOP2/sun family protein [Source:TAIR;Acc:AT1G06560]
Traes_3AS_FE3B3E73D	0.001	16.0683	-13.9719	5e-05	0.000725288
Traes_7DL_0FFDD50EE	0.001	16.0185	-13.9675	0.0005	0.00544991			AT2G03870	Sm-like protein LSM7 [Source:UniProtKB/Swiss-Prot;Acc:Q9SI54]	LSM7
Traes_1AS_F03FF6BAE	0.001	15.9572	-13.9619	5e-05	0.000725288			AT3G48260	Probable serine/threonine-protein kinase WNK3 [Source:UniProtKB/Swiss-Prot;Acc:Q9STK6]	WNK3
Traes_5AL_9E5D9BDBC	0.001	15.7978	-13.9474	0.0077	0.0481379			AT3G10185	Gibberellin-regulated protein 13 [Source:UniProtKB/Swiss-Prot;Acc:A8MR46]	GASA13
Traes_5AL_C2DB28F20	0.001	15.721	-13.9404	0.00055	0.00589717
Traes_1AL_929323C381	0.001	15.5371	-13.9234	5e-05	0.000725288
TRAES3BF077100010CFD_g	0.001	15.5	-13.92	5e-05	0.000725288			AT3G48360	BTB/POZ and TAZ domain-containing protein 2 [Source:UniProtKB/Swiss-Prot;Acc:Q94BN0]	BT2
Traes_6BL_B6061C867	0.001	15.4462	-13.915	5e-05	0.000725288
Traes_6AL_89BBAB9FF	0.001	15.3275	-13.9038	5e-05	0.000725288
Traes_2BL_EA2B95CF0	0.001	15.3079	-13.902	5e-05	0.000725288
Traes_7DS_94AE4DAE8	0.001	15.2936	-13.9006	5e-05	0.000725288			AT5G11150	Vesicle-associated membrane protein 713 [Source:UniProtKB/Swiss-Prot;Acc:Q9LFP1]	VAMP713
Traes_3DL_D3ADD8C4B	0.001	15.2814	-13.8995	5e-05	0.000725288			AT5G06140	Sorting nexin 1 [Source:UniProtKB/Swiss-Prot;Acc:Q9FG38]	SNX1
Traes_6AS_3F7C8BC82	0.001	15.1808	-13.89	5e-05	0.000725288			AT3G14860	NHL domain-containing protein [Source:TAIR;Acc:AT3G14860]
Traes_4BS_9B7FF2C73	0.001	15.1314	-13.8853	0.0002	0.00252412			AT1G26940	Peptidyl-prolyl cis-trans isomerase CYP23 [Source:UniProtKB/Swiss-Prot;Acc:Q8LDR3]	CYP23
Traes_1BS_0A0B9412B	0.001	15.1022	-13.8825	0.0032	0.0244147
Traes_3DS_650268757	0.001	15.0518	-13.8776	5e-05	0.000725288	Translation initiation factor SUI1 family protein [Source:Projected from Arabidopsis thaliana (AT5G11900) TAIR;Acc:AT5G11900]		AT5G11900	Translation initiation factor SUI1 family protein [Source:TAIR;Acc:AT5G11900]
Traes_6DL_259F447AA	0.001	15.0014	-13.8728	5e-05	0.000725288
TRAES3BF077100020CFD_g	0.001	14.8125	-13.8545	5e-05	0.000725288			AT3G48360	BTB/POZ and TAZ domain-containing protein 2 [Source:UniProtKB/Swiss-Prot;Acc:Q94BN0]	BT2
Traes_2BL_80D7D0A351	0.001	14.7264	-13.8461	0.0077	0.0481379
Traes_7AL_1AE4B1087	0.001	14.6255	-13.8362	0.0023	0.0188075			AT1G75340	Zinc finger CCCH domain-containing protein 16 [Source:UniProtKB/Swiss-Prot;Acc:Q9FWS3]	CG1
TRAES3BF092100050CFD_g	0.001	14.6208	-13.8357	5e-05	0.000725288
Traes_7AS_94BDB6A21	0.001	14.5796	-13.8317	5e-05	0.000725288
Traes_3AL_B28C18688	0.001	14.56	-13.8297	5e-05	0.000725288
Traes_2BS_93BDEB8D3	0.001	14.5242	-13.8262	5e-05	0.000725288
Traes_2BL_FEB7DB517	0.001	14.4654	-13.8203	5e-05	0.000725288
Traes_5AL_CBB3EE721	0.001	14.2187	-13.7955	5e-05	0.000725288
Traes_7BL_AABF91B01	0.001	14.1922	-13.7928	5e-05	0.000725288
Traes_2DS_74BBE96F2	0.001	14.1126	-13.7847	5e-05	0.000725288
Traes_2AL_CC130B73B	0.001	14.0336	-13.7766	5e-05	0.000725288
Traes_7DL_7ECE3DCB9	0.001	13.9721	-13.7703	5e-05	0.000725288	ACC oxidase 1 [Source:Projected from Arabidopsis thaliana (AT2G19590) TAIR;Acc:AT2G19590]		AT2G19590	1-aminocyclopropane-1-carboxylate oxidase 1 [Source:UniProtKB/Swiss-Prot;Acc:Q9ZUN4]	ACO1
Traes_2BS_51C9391F91	0.001	13.8672	-13.7594	5e-05	0.000725288
Traes_6BL_75585A9EA	0.001	13.7719	-13.7494	5e-05	0.000725288
Traes_4DL_C535DC340	0.001	13.7539	-13.7476	0.0077	0.0481379			AT5G46340	O-acetyltransferase family protein [Source:TAIR;Acc:AT5G46340]
Traes_7BS_1D73D1E9C	0.001	13.7329	-13.7453	5e-05	0.000725288			AT4G30780	unknown protein; BEST Arabidopsis thaliana protein match is: unknown protein (TAIR:AT2G24100.1); Has 109 Blast hits to 109 proteins in 18 species: Archae - 0; Bacteria - 0; Metazoa - 1; Fungi - 0; Plants - 95; Viruses - 0; Other Eukaryotes - 13 (sou /.../CBI BLink). [Source:TAIR;Acc:AT4G30780]
Traes_5DL_8001F96F8	0.001	13.7095	-13.7429	0.00045	0.00497234
Traes_4AL_2C949D942	0.001	13.6233	-13.7338	5e-05	0.000725288
Traes_1AL_27293A71B	0.001	13.5937	-13.7307	5e-05	0.000725288
Traes_4BL_BA47C5DBB	0.001	13.5778	-13.729	0.00155	0.0136505
Traes_2AL_CAB4AB25B	0.001	13.5746	-13.7286	0.00495	0.0344844			AT2G14045	unknown protein; Has 257 Blast hits to 257 proteins in 101 species: Archae - 0; Bacteria - 0; Metazoa - 130; Fungi - 0; Plants - 47; Viruses - 0; Other Eukaryotes - 80 (source: NCBI BLink). [Source:TAIR;Acc:AT2G14045]
Traes_4BL_381D7680B	0.001	13.5536	-13.7264	5e-05	0.000725288
Traes_4BL_CF12F5942	0.001	13.5299	-13.7239	5e-05	0.000725288
Traes_4AL_7241716B6	0.001	13.3497	-13.7045	5e-05	0.000725288
Traes_2AL_351407EFF	0.001	13.1436	-13.6821	5e-05	0.000725288
Traes_4AL_95FC2F534	0.001	13.1137	-13.6788	5e-05	0.000725288			AT1G26940	Peptidyl-prolyl cis-trans isomerase CYP23 [Source:UniProtKB/Swiss-Prot;Acc:Q8LDR3]	CYP23
Traes_1AS_A12B2DC63	0.001	13.1091	-13.6783	5e-05	0.000725288			AT1G77330	1-aminocyclopropane-1-carboxylate oxidase 5 [Source:UniProtKB/Swiss-Prot;Acc:Q0WPW4]
Traes_4BL_70800071B	0.001	13.07	-13.674	0.0003	0.00356831
Traes_7BS_4D5DE99CC	0.001	12.9612	-13.6619	0.00595	0.0396836
Traes_6DS_474C54942	0.001	12.9503	-13.6607	5e-05	0.000725288	Histone H3.2 [Source:UniProtKB/Swiss-Prot;Acc:P68428]
Traes_5AS_2FE61BFEC	0.001	12.8795	-13.6528	0.00305	0.0235496
Traes_7BL_75AC97945	0.001	12.8682	-13.6515	5e-05	0.000725288
Traes_5AL_8B5D0F33F	0.001	12.8374	-13.6481	5e-05	0.000725288			AT1G50200	Alanine--tRNA ligase [Source:UniProtKB/Swiss-Prot;Acc:P36428]	ALATS
Traes_3AS_05318B736	0.001	12.7782	-13.6414	5e-05	0.000725288			AT2G41000	Chaperone protein dnaJ 72 [Source:UniProtKB/Swiss-Prot;Acc:Q0WTI8]	ATJ72
Traes_7BL_C34023629	0.001	12.7418	-13.6373	5e-05	0.000725288
Traes_1BL_B48F3D8F5	0.001	12.6868	-13.631	5e-05	0.000725288
Traes_4AS_0C71E39B4	0.001	12.6117	-13.6225	5e-05	0.000725288			AT5G05600	2-oxoglutarate (2OG) and Fe(II)-dependent oxygenase superfamily protein [Source:TAIR;Acc:AT5G05600]
Traes_6DS_240E7AABD	0.001	12.5135	-13.6112	5e-05	0.000725288
Traes_1AS_A3DCEEB591	0.001	12.4875	-13.6082	5e-05	0.000725288			AT1G52720	unknown protein; BEST Arabidopsis thaliana protein match is: unknown protein (TAIR:AT3G15630.1); Has 61 Blast hits to 61 proteins in 13 species: Archae - 0; Bacteria - 0; Metazoa - 0; Fungi - 0; Plants - 61; Viruses - 0; Other Eukaryotes - 0 (source /.../ BLink). [Source:TAIR;Acc:AT1G52720]
TRAES3BF059800010CFD_g	0.001	12.4872	-13.6082	0.00135	0.0121972
Traes_7AL_E14A72218	0.001	12.2356	-13.5788	5e-05	0.000725288			AT2G28190	Superoxide dismutase [Cu-Zn] 2, chloroplastic [Source:UniProtKB/Swiss-Prot;Acc:O78310]	CSD2
Traes_1BL_087CA0963	0.001	12.1565	-13.5694	5e-05	0.000725288			AT3G09560	Phosphatidate phosphatase PAH1 [Source:UniProtKB/Swiss-Prot;Acc:Q9SF47]	PAH1
TRAES3BF110100050CFD_g	0.001	12.057	-13.5576	5e-05	0.000725288			AT2G38390	Peroxidase 23 [Source:UniProtKB/Swiss-Prot;Acc:O80912]	PER23
Traes_7AS_0611176A1	0.001	12.0494	-13.5567	5e-05	0.000725288
Traes_1BS_7FF3019C9	0.001	11.9923	-13.5498	5e-05	0.000725288			AT3G10640	SNF7 family protein [Source:TAIR;Acc:AT3G10640]	VPS60.1
Traes_4DL_82761E00C	0.001	11.9402	-13.5435	5e-05	0.000725288
Traes_2BS_A778DEE4C	0.001	11.8826	-13.5366	5e-05	0.000725288
Traes_7BS_074195003	0.001	11.8072	-13.5274	0.0001	0.0013435
Traes_4AL_510883C9E	0.001	11.7905	-13.5253	0.00155	0.0136505
Traes_5DS_E756644A8	0.001	11.7154	-13.5161	5e-05	0.000725288			AT2G46750	L-gulonolactone oxidase 2 [Source:UniProtKB/Swiss-Prot;Acc:Q6NQ66]	GULLO2
Traes_7BL_A00A9C1B3	0.001	11.7123	-13.5157	5e-05	0.000725288
Traes_3AL_C0A34F32A	0.001	11.6832	-13.5121	0.0035	0.0261925			AT5G08420	RNA-binding KH domain-containing protein [Source:TAIR;Acc:AT5G08420]
Traes_6AL_9354B9BF5	0.001	11.6762	-13.5113	5e-05	0.000725288
Traes_1DL_600AAECDE	0.001	11.6757	-13.5112	0.00405	0.0293742			AT2G46750	L-gulonolactone oxidase 2 [Source:UniProtKB/Swiss-Prot;Acc:Q6NQ66]	GULLO2
Traes_2AS_E00C814CB	0.001	11.6676	-13.5102	5e-05	0.000725288
Traes_1AL_678C70D74	0.001	11.5685	-13.4979	5e-05	0.000725288
Traes_5AS_5EE9EB0B1	0.001	11.4946	-13.4887	5e-05	0.000725288
Traes_2AL_D86D42C97	0.001	11.4498	-13.483	5e-05	0.000725288			AT4G16710	glycosyltransferase family protein 28 [Source:TAIR;Acc:AT4G16710]
Traes_4BS_B405EEC71	0.001	11.4208	-13.4794	5e-05	0.000725288			AT1G47570	RING/U-box superfamily protein [Source:TAIR;Acc:AT1G47570]
Traes_7AS_8E6B88A80	0.001	11.3407	-13.4692	5e-05	0.000725288
Traes_3AL_B28B04EAC	0.001	11.3121	-13.4656	5e-05	0.000725288			AT5G58180	VAMP-like protein YKT62 [Source:UniProtKB/Swiss-Prot;Acc:Q9LVM9]	YKT62
Traes_7BS_6B218B832	0.001	11.2326	-13.4554	5e-05	0.000725288
Traes_2DL_7A912B2E9	0.001	11.2294	-13.455	5e-05	0.000725288
Traes_7AL_282AB2B65	0.001	11.207	-13.4521	5e-05	0.000725288			AT1G26440	Ureide permease 5 [Source:UniProtKB/Swiss-Prot;Acc:Q93Z75]	UPS5
Traes_1BL_5ED9A20B31	0.001	11.1685	-13.4471	0.00395	0.0288295
Traes_7BS_BDFACE12B	0.001	11.1547	-13.4454	5e-05	0.000725288
TRAES3BF034700050CFD_g	0.001	11.1275	-13.4418	0.00125	0.0114764
TRAES3BF087100010CFD_g	0.001	11.1217	-13.4411	0.00325	0.0247374
Traes_6BL_1B1E72DC9	0.001	11.0753	-13.4351	0.00595	0.0396836
Traes_4DL_AC6A6225E	0.001	11.0682	-13.4341	5e-05	0.000725288			AT1G53730	Protein STRUBBELIG-RECEPTOR FAMILY 6 [Source:UniProtKB/Swiss-Prot;Acc:Q9C8M9]	SRF6
TRAES3BF010400320CFD_g	0.001	11.0633	-13.4335	5e-05	0.000725288
Traes_1AS_8E2EF2986	0.001	10.9245	-13.4153	5e-05	0.000725288			AT3G62280	GDSL esterase/lipase At3g62280 [Source:UniProtKB/Swiss-Prot;Acc:Q6NLP7]
Traes_1BS_4A4C11587	0.001	10.8907	-13.4108	5e-05	0.000725288	Major facilitator superfamily protein [Source:Projected from Arabidopsis thaliana (AT2G26690) TAIR;Acc:AT2G26690]		AT2G26690	Protein NRT1/ PTR FAMILY 6.2 [Source:UniProtKB/Swiss-Prot;Acc:Q9SZY4]	NPF6.2
Traes_5DL_EFF050FDE	0.001	10.8856	-13.4101	5e-05	0.000725288			AT1G55320	Probable acyl-activating enzyme 18, peroxisomal [Source:UniProtKB/Swiss-Prot;Acc:Q84P17]	AAE18
Traes_2BL_BF0C69F2D	0.001	10.8855	-13.4101	0.00125	0.0114764			AT1G60730	Probable aldo-keto reductase 5 [Source:UniProtKB/Swiss-Prot;Acc:Q9ASZ9]
Traes_2DL_59719A939	0.001	10.8699	-13.4081	5e-05	0.000725288
Traes_7BS_EEB5C1898	0.001	10.8522	-13.4057	5e-05	0.000725288			AT1G19140	FUNCTIONS IN: molecular_function unknown; INVOLVED IN: ubiquinone biosynthetic process; LOCATED IN: mitochondrion; EXPRESSED IN: 24 plant structures; EXPRESSED DURING: 15 growth stages; CONTAINS InterPro DOMAIN/s: COQ9 (InterPro:IPR013718), Ubiquino /.../synthesis protein COQ9 (InterPro:IPR012762); Has 35333 Blast hits to 34131 proteins in 2444 species: Archae - 798; Bacteria - 22429; Metazoa - 9…
Traes_1BL_A26DFAA78	0.001	10.8498	-13.4054	0.0001	0.0013435			AT5G08415	Lipoyl synthase, chloroplastic [Source:UniProtKB/Swiss-Prot;Acc:Q8LEE8]	LIP1P
Traes_3AL_976D4C55C	0.001	10.8328	-13.4031	5e-05	0.000725288
TRAES3BF067800300CFD_g	0.001	10.7169	-13.3876	5e-05	0.000725288
Traes_4AS_B1C8CC7AD	0.001	10.6688	-13.3811	5e-05	0.000725288			AT3G59650	mitochondrial ribosomal protein L51/S25/CI-B8 family protein [Source:TAIR;Acc:AT3G59650]
Traes_7DL_AB95C8ABA	0.001	10.6549	-13.3792	0.00045	0.00497234
Traes_5DL_3191490FE	0.001	10.6455	-13.378	5e-05	0.000725288			AT4G38470	ACT-like protein tyrosine kinase family protein [Source:TAIR;Acc:AT4G38470]
Traes_7AS_3D4456877	0.001	10.4931	-13.3572	5e-05	0.000725288			AT5G53330	Ubiquitin-associated/translation elongation factor EF1B protein [Source:TAIR;Acc:AT5G53330]
Traes_5AL_D117A14D4	0.001	10.4742	-13.3546	0.002	0.0167811
TRAES3BF050300020CFD_g	0.001	10.4648	-13.3533	5e-05	0.000725288			AT5G59150	Ras-related protein RABA2d [Source:UniProtKB/Swiss-Prot;Acc:Q9FIF9]	RABA2D
Traes_5AL_85763B6EB	0.001	10.4464	-13.3507	5e-05	0.000725288
Traes_1AL_A16202A31	0.001	10.442	-13.3501	0.0001	0.0013435
Traes_5BS_B7B6BBEA9	0.001	10.4404	-13.3499	5e-05	0.000725288
Traes_5AL_33C1C9D0D	0.001	10.3905	-13.343	0.00035	0.00403532
Traes_2BL_A3A2292AB	0.001	10.3742	-13.3407	5e-05	0.000725288			AT3G61060	F-box protein PP2-A13 [Source:UniProtKB/Swiss-Prot;Acc:Q9LEX0]	PP2A13
Traes_2AL_F8F55F0A3	0.001	10.3325	-13.3349	5e-05	0.000725288
Traes_5BL_F0C37D1AE1	0.001	10.2769	-13.3271	5e-05	0.000725288	Histone H4 variant TH011 [Source:UniProtKB/Swiss-Prot;Acc:P62785]
TRAES3BF136100010CFD_g	0.001	10.2525	-13.3237	5e-05	0.000725288			AT5G16380	Protein of unknown function, DUF538 [Source:TAIR;Acc:AT5G16380]
Traes_2BS_EE56B3887	0.001	10.2124	-13.318	5e-05	0.000725288
Traes_7AL_0F8FA764F	0.001	10.1818	-13.3137	5e-05	0.000725288
Traes_1AS_BC63C7840	0.001	10.1766	-13.313	5e-05	0.000725288
Traes_2BL_5FC6CBB43	0.001	10.1672	-13.3116	5e-05	0.000725288			AT3G09260	Beta-glucosidase 23 [Source:UniProtKB/Swiss-Prot;Acc:Q9SR37]	BGLU23
TRAES3BF004200030CFD_g	0.001	10.1658	-13.3114	0.00035	0.00403532			AT1G16740	Ribosomal protein L20 [Source:TAIR;Acc:AT1G16740]
Traes_2BL_2F6169B78	0.001	10.1421	-13.3081	0.0012	0.0111055			AT4G31430	Protein KAKU4 [Source:UniProtKB/Swiss-Prot;Acc:Q949W6]	KAKU4
Traes_2AL_1570C07DE	0.001	10.1254	-13.3057	5e-05	0.000725288
Traes_4BL_9E0B4C9BC1	0.001	10.0991	-13.3019	0.00185	0.0157741
Traes_2AL_1D7D3D0DE	0.001	10.0702	-13.2978	5e-05	0.000725288			AT4G17785	Transcription factor MYB39 [Source:UniProtKB/Swiss-Prot;Acc:Q8GWP0]	MYB39
Traes_5AL_51CABFBA3	0.001	10.0656	-13.2971	0.001	0.00961429			AT2G40780	Nucleic acid-binding, OB-fold-like protein [Source:TAIR;Acc:AT2G40780]
Traes_1DL_349C6F744	0.001	10.0617	-13.2966	5e-05	0.000725288
Traes_1BS_B61A9061D	0.001	10.0333	-13.2925	5e-05	0.000725288			AT3G22510	Pre-rRNA-processing protein TSR2, conserved region [Source:TAIR;Acc:AT3G22510]
Traes_7AS_5D84FA56B	0.001	9.87989	-13.2703	5e-05	0.000725288
Traes_6BS_4258B1573	0.001	9.87328	-13.2693	5e-05	0.000725288
Traes_5BL_0F1D60826	0.001	9.83961	-13.2644	5e-05	0.000725288
Traes_2AS_560148608	0.001	9.8315	-13.2632	5e-05	0.000725288
Traes_2DL_7937A0A9F	0.001	9.82626	-13.2624	5e-05	0.000725288
TRAES3BF168400240CFD_g	0.001	9.79227	-13.2574	0.0068	0.0437009
Traes_4BL_D59363360	0.001	9.7679	-13.2538	5e-05	0.000725288			AT2G30260	U2 small nuclear ribonucleoprotein B'' [Source:UniProtKB/Swiss-Prot;Acc:O22922]	U2B''
TRAES3BF117200060CFD_g	0.001	9.74294	-13.2501	5e-05	0.000725288
TRAES3BF156000020CFD_g	0.001	9.56705	-13.2239	0.00265	0.0210336
Traes_2DL_8E4466C8E	0.001	9.56642	-13.2238	0.00155	0.0136505			AT3G47800	Galactose mutarotase-like superfamily protein [Source:TAIR;Acc:AT3G47800]
Traes_6BS_FC6DD1319	0.001	9.52291	-13.2172	5e-05	0.000725288
Traes_2DL_798C8CCB3	0.001	9.48041	-13.2107	0.00045	0.00497234
TRAES3BF084900040CFD_g	0.001	9.47429	-13.2098	0.00665	0.0430236			AT5G27820	Ribosomal L18p/L5e family protein [Source:TAIR;Acc:AT5G27820]
Traes_2BL_FCD2E3E79	0.001	9.4636	-13.2082	0.00775	0.0483878
Traes_2AL_FBA51F4F5	0.001	9.44825	-13.2058	5e-05	0.000725288			AT2G27035	early nodulin-like protein 20 [Source:TAIR;Acc:AT2G27035]	ENODL20
Traes_7AS_A47BFC5DD	0.001	9.42125	-13.2017	5e-05	0.000725288
Traes_5AL_CEB2028D4	0.001	9.36052	-13.1924	0.0008	0.00806381
Traes_2BS_B973866E7	0.001	9.27665	-13.1794	5e-05	0.000725288
Traes_7BL_85CD08BEA	0.001	9.27422	-13.179	5e-05	0.000725288			AT1G26440	Ureide permease 5 [Source:UniProtKB/Swiss-Prot;Acc:Q93Z75]	UPS5
Traes_2AL_B01AE830F	0.001	9.19676	-13.1669	5e-05	0.000725288			AT4G17785	Transcription factor MYB39 [Source:UniProtKB/Swiss-Prot;Acc:Q8GWP0]	MYB39
Traes_6BS_9B6EA6B99	0.001	9.15553	-13.1604	5e-05	0.000725288
Traes_2AL_7A5AD3700	0.001	9.09821	-13.1514	0.00025	0.00305651
Traes_1AL_68303A2FC	0.001	9.09757	-13.1513	5e-05	0.000725288			AT4G01220	UDP-D-xylose:L-fucose alpha-1,3-D-xylosyltransferase MGP4 [Source:UniProtKB/Swiss-Prot;Acc:Q9M146]	MGP4
Traes_7BL_90FF14B1D	0.001	9.00121	-13.1359	5e-05	0.000725288			AT4G11980	Nudix hydrolase 14, chloroplastic [Source:UniProtKB/Swiss-Prot;Acc:Q9SZ63]	NUDT14
TRAES3BF161200030CFD_g	0.001	8.989	-13.1339	0.0013	0.0118379			AT3G59650	mitochondrial ribosomal protein L51/S25/CI-B8 family protein [Source:TAIR;Acc:AT3G59650]
Traes_3AL_91A4117FC	0.001	8.98727	-13.1337	5e-05	0.000725288			AT2G29020	Rab5-interacting family protein [Source:TAIR;Acc:AT2G29020]
Traes_2AL_9516D6DAC	0.001	8.98119	-13.1327	5e-05	0.000725288
Traes_3AL_8017A2CFD	0.001	8.97144	-13.1311	5e-05	0.000725288
Traes_7AS_18504BF87	0.001	8.95763	-13.1289	5e-05	0.000725288			AT5G19520	Mechanosensitive ion channel protein 9 [Source:UniProtKB/Swiss-Prot;Acc:Q84M97]	MSL9
Traes_2AS_6EAA248EE	0.001	8.95176	-13.128	5e-05	0.000725288
TRAES3BF097700020CFD_g	0.001	8.89863	-13.1194	5e-05	0.000725288			AT3G16810	Pumilio homolog 24 [Source:UniProtKB/Swiss-Prot;Acc:Q9LRZ3]	APUM24
Traes_3AS_E9C085C84	0.001	8.88198	-13.1167	5e-05	0.000725288
TRAES3BF018500010CFD_g	0.001	8.87835	-13.1161	5e-05	0.000725288
Traes_1BL_F0A56E5FA	0.001	8.83375	-13.1088	5e-05	0.000725288			AT4G30900	DNAse I-like superfamily protein [Source:TAIR;Acc:AT4G30900]
Traes_1DS_15F135442	0.001	8.82584	-13.1075	5e-05	0.000725288
Traes_2DL_CD93F21C8	0.001	8.7269	-13.0913	0.0006	0.00633932			AT3G07600	Heavy metal transport/detoxification superfamily protein [Source:TAIR;Acc:AT3G07600]
Traes_5AL_A9B3F0AE6	0.001	8.72503	-13.0909	0.00035	0.00403532			AT3G23390	60S ribosomal protein L36a [Source:UniProtKB/Swiss-Prot;Acc:O23290]	RPL36AB
Traes_5BL_E42F6746D	0.001	8.72367	-13.0907	5e-05	0.000725288			AT5G47070	Probable receptor-like protein kinase At5g47070 [Source:UniProtKB/Swiss-Prot;Acc:Q9LTC0]
Traes_5BL_02584B832	0.001	8.66707	-13.0813	5e-05	0.000725288			AT1G65000	unknown protein; BEST Arabidopsis thaliana protein match is: unknown protein (TAIR:AT5G38060.1); Has 49 Blast hits to 49 proteins in 14 species: Archae - 0; Bacteria - 0; Metazoa - 0; Fungi - 0; Plants - 49; Viruses - 0; Other Eukaryotes - 0 (source /.../ BLink). [Source:TAIR;Acc:AT1G65000]
Traes_2AS_03158984F	0.001	8.62611	-13.0745	5e-05	0.000725288
Traes_7BS_69DECBBC0	0.001	8.58706	-13.0679	0.0004	0.00451115
Traes_7BS_1224E5EB1	0.001	8.53656	-13.0594	5e-05	0.000725288			AT1G23240	Probable peroxygenase 7 [Source:UniProtKB/Swiss-Prot;Acc:B3H7A9]	PXG7
Traes_2BL_159496BF7	0.001	8.53543	-13.0592	5e-05	0.000725288			AT4G34215	Probable carbohydrate esterase At4g34215 [Source:UniProtKB/Swiss-Prot;Acc:Q8L9J9]
Traes_7BL_5084FF6F1	0.001	8.51756	-13.0562	5e-05	0.000725288
Traes_7AL_0B3DF1930	0.001	8.48726	-13.0511	5e-05	0.000725288			AT1G73010	Inorganic pyrophosphatase 1 [Source:UniProtKB/Swiss-Prot;Acc:Q67YC0]	PS2
TRAES3BF186700030CFD_g	0.001	8.48585	-13.0508	0.00115	0.0107251			AT5G24860	Flowering-promoting factor 1 [Source:UniProtKB/Swiss-Prot;Acc:O23624]	FPF1
Traes_3DS_20E147E33	0.001	8.45405	-13.0454	0.00085	0.0084617			AT3G62560	Ras-related small GTP-binding family protein [Source:TAIR;Acc:AT3G62560]
Traes_5DL_ECC866A4B	0.001	8.44622	-13.0441	0.00045	0.00497234			AT1G27970	Nuclear transport factor 2 [Source:UniProtKB/Swiss-Prot;Acc:Q9C7F5]	NTF2
Traes_4AL_1FD268B94	0.001	8.39946	-13.0361	5e-05	0.000725288
Traes_7DL_8CBDB6EE8	0.001	8.37894	-13.0326	5e-05	0.000725288
Traes_7DS_80E868009	0.001	8.3436	-13.0265	0.00055	0.00589717			AT5G12900	unknown protein; FUNCTIONS IN: molecular_function unknown; INVOLVED IN: biological_process unknown; LOCATED IN: chloroplast; EXPRESSED IN: 21 plant structures; EXPRESSED DURING: 13 growth stages; BEST Arabidopsis thaliana protein match is: unknown p /.../ (TAIR:AT1G12330.1); Has 1807 Blast hits to 1807 proteins in 277 species: Archae - 0; Bacteria - 0; Metazoa - 736; Fungi - 347; Plants - 385; Vi…
Traes_7BL_DAB6F7BC1	0.001	8.26037	-13.012	5e-05	0.000725288
Traes_7AS_F94F0E1F6	0.001	8.25357	-13.0108	5e-05	0.000725288			AT4G10770	Oligopeptide transporter 7 [Source:UniProtKB/Swiss-Prot;Acc:O82485]	OPT7
Traes_5AL_3CB0A3407	0.001	8.2068	-13.0026	5e-05	0.000725288
Traes_2BS_7DF366FE1	0.001	8.19531	-13.0006	5e-05	0.000725288			AT4G21480	sugar transporter protein 12 [Source:TAIR;Acc:AT4G21480]	STP12
Traes_6BL_7755E4A8A	0.001	8.14051	-12.9909	0.0016	0.0140013			AT5G57620	myb domain protein 36 [Source:TAIR;Acc:AT5G57620]	MYB36
Traes_7AS_3DCB54136	0.001	8.1013	-12.9839	5e-05	0.000725288			AT2G46750	L-gulonolactone oxidase 2 [Source:UniProtKB/Swiss-Prot;Acc:Q6NQ66]	GULLO2
Traes_7AL_B3A794EC9	0.001	8.1008	-12.9838	5e-05	0.000725288
Traes_1AL_13F863A51	0.001	8.06226	-12.977	5e-05	0.000725288
TRAES3BF066900040CFD_g	0.001	8.00973	-12.9675	0.002	0.0167811
Traes_1AS_FCEBE0781	0.001	7.94699	-12.9562	0.00285	0.022315			AT3G50670	U1 small nuclear ribonucleoprotein 70 kDa [Source:UniProtKB/Swiss-Prot;Acc:Q42404]	RNU1
Traes_2AS_52D58DF7F	0.001	7.94116	-12.9551	5e-05	0.000725288
Traes_3AS_1D8C700AE	0.001	7.8898	-12.9458	5e-05	0.000725288			AT1G64050	unknown protein; Has 524 Blast hits to 342 proteins in 101 species: Archae - 0; Bacteria - 106; Metazoa - 106; Fungi - 24; Plants - 25; Viruses - 0; Other Eukaryotes - 263 (source: NCBI BLink). [Source:TAIR;Acc:AT1G64050]
Traes_2AS_458E409C8	0.001	7.88047	-12.9441	5e-05	0.000725288
Traes_2AS_2799E8DEB	0.001	7.86693	-12.9416	5e-05	0.000725288			AT5G07890	myosin heavy chain-related [Source:TAIR;Acc:AT5G07890]
Traes_2BS_E22CEEBFF	0.001	7.79812	-12.9289	5e-05	0.000725288
Traes_7AS_D53D35655	0.001	7.72681	-12.9157	5e-05	0.000725288
Traes_4DL_3686D7961	0.001	7.60499	-12.8927	5e-05	0.000725288			AT3G23160	Protein of unknown function (DUF668) [Source:TAIR;Acc:AT3G23160]
Traes_3AL_142716183	0.001	7.58877	-12.8897	5e-05	0.000725288
Traes_5AL_05D58A0C4	0.001	7.57909	-12.8878	5e-05	0.000725288
TRAES3BF065000050CFD_g	0.001	7.57166	-12.8864	5e-05	0.000725288			AT1G05220	Transmembrane protein 97, predicted [Source:TAIR;Acc:AT1G05220]
Traes_7BL_03525D844	0.001	7.56404	-12.8849	5e-05	0.000725288			AT2G39170	unknown protein; CONTAINS InterPro DOMAIN/s: Protein of unknown function NEP (InterPro:IPR019320); Has 57 Blast hits to 57 proteins in 26 species: Archae - 0; Bacteria - 0; Metazoa - 19; Fungi - 0; Plants - 34; Viruses - 0; Other Eukaryotes - 4 (sou /.../CBI BLink). [Source:TAIR;Acc:AT2G39170]
Traes_2DL_F42271633	0.001	7.55527	-12.8833	0.0002	0.00252412			AT4G22260	Ubiquinol oxidase 4, chloroplastic/chromoplastic [Source:UniProtKB/Swiss-Prot;Acc:Q56X52]	AOX4
Traes_6AS_DE66A9B31	0.001	7.54754	-12.8818	5e-05	0.000725288			AT5G66170	Thiosulfate sulfurtransferase 18 [Source:UniProtKB/Swiss-Prot;Acc:Q9FKW8]	STR18
Traes_3DS_7C9F96F0E	0.001	7.53502	-12.8794	5e-05	0.000725288
Traes_7BL_D74D8647F	0.001	7.53357	-12.8791	0.0036	0.0267061
Traes_5BS_38BD809D7	0.001	7.51466	-12.8755	0.00105	0.00998881			AT5G14290	Mitochondrial ribosomal protein L37 [Source:TAIR;Acc:AT5G14290]
Traes_4BS_5811D49B7	0.001	7.49097	-12.8709	5e-05	0.000725288			AT5G17840	DnaJ/Hsp40 cysteine-rich domain superfamily protein [Source:TAIR;Acc:AT5G17840]
Traes_6DL_F7015CE89	0.001	7.43744	-12.8606	5e-05	0.000725288			AT3G19290	ABSCISIC ACID-INSENSITIVE 5-like protein 7 [Source:UniProtKB/Swiss-Prot;Acc:Q9M7Q2]	ABF4
Traes_4BS_3FC1A4939	0.001	7.4163	-12.8565	5e-05	0.000725288
Traes_7BS_86ED98998	0.001	7.40129	-12.8536	0.0004	0.00451115			AT4G20090	Pentatricopeptide repeat-containing protein At4g20090 [Source:UniProtKB/Swiss-Prot;Acc:O49436]	EMB1025
Traes_5BL_C2063ECBB	0.001	7.36792	-12.847	5e-05	0.000725288
Traes_6BL_734F078B7	0.001	7.3333	-12.8402	0.0005	0.00544991
Traes_2AS_634D41812	0.001	7.32072	-12.8378	0.003	0.0232317
Traes_2AS_FBE27F6F3	0.001	7.2956	-12.8328	5e-05	0.000725288			AT2G38600	HAD superfamily, subfamily IIIB acid phosphatase [Source:TAIR;Acc:AT2G38600]
Traes_1BS_01E501596	0.001	7.22357	-12.8185	5e-05	0.000725288
Traes_2BS_209788B1B	0.001	7.20164	-12.8141	5e-05	0.000725288
TRAES3BF093200040CFD_g	0.001	7.20126	-12.814	0.0001	0.0013435			AT4G21110	G10 family protein [Source:TAIR;Acc:AT4G21110]
Traes_1DL_BBBA98D48	0.001	7.19968	-12.8137	0.00185	0.0157741
Traes_3DL_2ADBFF2DB	0.001	7.19864	-12.8135	5e-05	0.000725288			AT3G57790	Pectin lyase-like superfamily protein [Source:TAIR;Acc:AT3G57790]
Traes_4BL_AF807E1AC	0.001	7.18828	-12.8114	0.00115	0.0107251
TRAES3BF013300060CFD_g	0.001	7.15353	-12.8044	5e-05	0.000725288
Traes_1AL_734F4BCAF	0.001	7.15178	-12.8041	5e-05	0.000725288
Traes_1AL_A77C27C53	0.001	7.12378	-12.7984	5e-05	0.000725288
Traes_5AS_C77A372931	0.001	7.09491	-12.7926	5e-05	0.000725288			AT5G15630	COBRA-like protein 4 [Source:UniProtKB/Swiss-Prot;Acc:Q9LFW3]	COBL4
Traes_7BS_48DBD2C4C	0.001	7.08509	-12.7906	5e-05	0.000725288			AT2G10950	BSD domain-containing protein [Source:TAIR;Acc:AT2G10950]
Traes_4DS_222DC2444	0.001	7.07895	-12.7893	5e-05	0.000725288			AT1G28490	Syntaxin-61 [Source:UniProtKB/Swiss-Prot;Acc:Q946Y7]	SYP61
Traes_5BS_1EB39DEF6	0.001	7.07585	-12.7887	5e-05	0.000725288
TRAES3BF081400010CFD_g	0.001	7.00783	-12.7748	0.00025	0.00305651			AT3G12120	Omega-6 fatty acid desaturase, endoplasmic reticulum [Source:UniProtKB/Swiss-Prot;Acc:P46313]	FAD2
Traes_5DS_159EC3E1E	0.001	7.00317	-12.7738	5e-05	0.000725288
Traes_7AS_03624B320	0.001	6.99618	-12.7724	0.0064	0.0418458
Traes_7AL_DD88BE142	0.001	6.93986	-12.7607	5e-05	0.000725288			AT2G42240	RNA-binding (RRM/RBD/RNP motifs) family protein [Source:TAIR;Acc:AT2G42240]
Traes_2AL_7AD671B50	0.001	6.93829	-12.7604	5e-05	0.000725288
Traes_5AL_F575EBB171	0.001	6.88004	-12.7482	5e-05	0.000725288			AT2G17650	Probable acyl-activating enzyme 2 [Source:UniProtKB/Swiss-Prot;Acc:Q9SEY5]	AAE2
Traes_3AL_B5F0D9596	0.001	6.83827	-12.7394	5e-05	0.000725288			AT5G25800	Small RNA degrading nuclease 5 [Source:UniProtKB/Swiss-Prot;Acc:Q8L7M4]	SDN5
Traes_7BL_0CD41550D	0.001	6.83778	-12.7393	5e-05	0.000725288			AT5G13700	Polyamine oxidase 1 [Source:UniProtKB/Swiss-Prot;Acc:Q9FNA2]	PAO1
Traes_4AL_C5D0CF406	0.001	6.82289	-12.7362	0.00025	0.00305651			AT2G44110	MLO-like protein 15 [Source:UniProtKB/Swiss-Prot;Acc:O80580]	MLO15
Traes_6AL_A3BE5E774	0.001	6.79651	-12.7306	0.00135	0.0121972
Traes_7BS_26DCE2857	0.001	6.79594	-12.7305	5e-05	0.000725288			AT3G11750	Dihydroneopterin aldolase 1 [Source:UniProtKB/Swiss-Prot;Acc:Q9SF23]	FOLB1
Traes_1DS_2B4F536B1	0.001	6.79268	-12.7298	0.0078	0.0486265
Traes_4BS_A44878884	0.001	6.75942	-12.7227	5e-05	0.000725288
Traes_1DS_81F8A026B	0.001	6.72706	-12.7158	0.0005	0.00544991			AT3G59890	4-hydroxy-tetrahydrodipicolinate reductase 2, chloroplastic [Source:UniProtKB/Swiss-Prot;Acc:Q8LB01]	DAPB2
Traes_4AL_4576D39A6	0.001	6.72535	-12.7154	5e-05	0.000725288
Traes_3AL_C4CB85179	0.001	6.72361	-12.715	5e-05	0.000725288
Traes_2BS_338B2681F	0.001	6.72115	-12.7145	0.0001	0.0013435
Traes_6DL_FD6E638E2	0.001	6.71997	-12.7142	5e-05	0.000725288			AT1G45230	Protein of unknown function (DUF3223) [Source:TAIR;Acc:AT1G45230]
TRAES3BF047500010CFD_g	0.001	6.67713	-12.705	5e-05	0.000725288
Traes_5DL_33A43044C	0.001	6.67173	-12.7038	5e-05	0.000725288			AT2G26290	root-specific kinase 1 [Source:TAIR;Acc:AT2G26290]	ARSK1
Traes_7AS_5D70E133C	0.001	6.66965	-12.7034	5e-05	0.000725288			AT4G24980	nodulin MtN21 /EamA-like transporter family protein [Source:TAIR;Acc:AT4G24980]
Traes_6AS_C7B4D79C7	0.001	6.62454	-12.6936	0.00025	0.00305651
Traes_6AL_4724384F0	0.001	6.56367	-12.6803	5e-05	0.000725288
Traes_1AL_1E0BE3217	0.001	6.54988	-12.6773	0.00025	0.00305651
Traes_7DS_89CFF7AC6	0.001	6.5252	-12.6718	0.00395	0.0288295
Traes_3AL_868A7D148	0.001	6.51397	-12.6693	0.0077	0.0481379			AT1G54140	Transcription initiation factor TFIID subunit 9 [Source:UniProtKB/Swiss-Prot;Acc:Q9SYH2]	TAF9
Traes_7BL_69588C86C	0.001	6.48627	-12.6632	0.00285	0.022315			AT5G02560	Probable histone H2A.4 [Source:UniProtKB/Swiss-Prot;Acc:Q9LZ46]	HTA12
Traes_7AL_EB1BE4011	0.001	6.47855	-12.6615	5e-05	0.000725288			AT1G26440	Ureide permease 5 [Source:UniProtKB/Swiss-Prot;Acc:Q93Z75]	UPS5
Traes_2AL_7D60C4F17	0.001	6.47215	-12.66	5e-05	0.000725288
Traes_7AS_1D73606C3	0.001	6.46632	-12.6587	0.00115	0.0107251
Traes_2AL_AA7B368D3	0.001	6.37651	-12.6386	0.00135	0.0121972
Traes_2AS_CD170CE8C	0.001	6.3757	-12.6384	5e-05	0.000725288
Traes_4BS_454E57669	0.001	6.3647	-12.6359	5e-05	0.000725288			AT4G35710	Arabidopsis protein of unknown function (DUF241) [Source:TAIR;Acc:AT4G35710]
Traes_2BS_10A8CAB27	0.001	6.36021	-12.6349	5e-05	0.000725288			AT1G68670	myb-like transcription factor family protein [Source:TAIR;Acc:AT1G68670]
Traes_7BL_00C755237	0.001	6.3273	-12.6274	5e-05	0.000725288
Traes_7AS_540673B8E	0.001	6.24037	-12.6074	5e-05	0.000725288			AT4G10770	Oligopeptide transporter 7 [Source:UniProtKB/Swiss-Prot;Acc:O82485]	OPT7
Traes_6BL_7CE1BB4AE	0.001	6.23994	-12.6073	5e-05	0.000725288			AT5G27370	Protein of unknown function (DUF679) [Source:TAIR;Acc:AT5G27370]
Traes_2AL_2EFFD7933	0.001	6.23127	-12.6053	0.0008	0.00806381
Traes_4AL_F4DF1C473	0.001	6.22268	-12.6033	0.00035	0.00403532
Traes_3AL_0DEAA6AC4	0.001	6.19896	-12.5978	5e-05	0.000725288
Traes_4BL_F144E1C6A	0.001	6.18542	-12.5947	5e-05	0.000725288
Traes_7BL_DA56AD247	0.001	6.1838	-12.5943	0.0022	0.0181178			AT5G46025	Ras-related small GTP-binding family protein [Source:TAIR;Acc:AT5G46025]
Traes_4BS_A5475B778	0.001	6.17536	-12.5923	5e-05	0.000725288			AT5G42440	Protein kinase superfamily protein [Source:TAIR;Acc:AT5G42440]
Traes_2BS_E6BBA1525	0.001	6.16197	-12.5892	5e-05	0.000725288
Traes_5AL_57171171A	0.001	6.14259	-12.5846	5e-05	0.000725288
Traes_2AS_D5D5BE92E	0.001	6.12455	-12.5804	0.0032	0.0244147			AT5G20520	alpha/beta-Hydrolases superfamily protein [Source:TAIR;Acc:AT5G20520]	WAV2
Traes_3AS_B9F1E6414	0.001	6.11211	-12.5775	5e-05	0.000725288
Traes_2AS_45715D804	0.001	6.11116	-12.5772	5e-05	0.000725288
Traes_3AL_68D75B731	0.001	6.09976	-12.5745	0.00045	0.00497234
Traes_7AL_637213401	0.001	6.08057	-12.57	5e-05	0.000725288
Traes_2AL_69B85C1DF	0.001	6.07601	-12.5689	5e-05	0.000725288
Traes_7DS_3903D6368	0.001	6.07402	-12.5684	0.0001	0.0013435
Traes_1AS_60159A9D5	0.001	6.04457	-12.5614	5e-05	0.000725288
Traes_7BS_9A9C1FA3B	0.001	6.04264	-12.561	0.00795	0.0494126
Traes_5AL_D64C97798	0.001	6.04163	-12.5607	5e-05	0.000725288			AT2G42670	Plant cysteine oxidase 4 [Source:UniProtKB/Swiss-Prot;Acc:Q9SJI9]	PCO4
Traes_4BL_0F2A1731D	0.001	6.02034	-12.5556	5e-05	0.000725288			AT5G47530	Cytochrome b561 and DOMON domain-containing protein At5g47530 [Source:UniProtKB/Swiss-Prot;Acc:Q9FGK4]
Traes_7AS_90DB14B70	0.001	5.97818	-12.5455	5e-05	0.000725288	microtubule-associated protein 65-8 [Source:Projected from Arabidopsis thaliana (AT1G27920) TAIR;Acc:AT1G27920]		AT1G27920	65-kDa microtubule-associated protein 8 [Source:UniProtKB/Swiss-Prot;Acc:Q9C7G0]	MAP65-8
Traes_4BS_4DFBDD9D4	0.001	5.96179	-12.5415	0.00105	0.00998881			AT3G62010	unknown protein; LOCATED IN: cellular_component unknown; EXPRESSED IN: 23 plant structures; EXPRESSED DURING: 15 growth stages; Has 553 Blast hits to 216 proteins in 93 species: Archae - 0; Bacteria - 124; Metazoa - 193; Fungi - 58; Plants - 108; Vi /.../- 0; Other Eukaryotes - 70 (source: NCBI BLink). [Source:TAIR;Acc:AT3G62010]
Traes_1BS_C4A4EFA46	0.001	5.9613	-12.5414	0.0004	0.00451115
Traes_3AL_9DF250DD8	0.001	5.93501	-12.535	0.00495	0.0344844
Traes_6AL_17DCD487C	0.001	5.92668	-12.533	5e-05	0.000725288
Traes_2BS_2C594923E	0.001	5.9171	-12.5307	5e-05	0.000725288			AT3G51680	Short-chain dehydrogenase reductase 2a [Source:UniProtKB/Swiss-Prot;Acc:Q9SCU0]	SDR2A
Traes_6BL_A90AD7EE5	0.001	5.91063	-12.5291	5e-05	0.000725288			AT2G32700	LEUNIG_homolog [Source:TAIR;Acc:AT2G32700]	LUH
Traes_3AS_EAA862848	0.001	5.89531	-12.5254	0.00045	0.00497234			AT3G22300	40S ribosomal protein S10, mitochondrial [Source:UniProtKB/Swiss-Prot;Acc:P42797]	RPS10
Traes_5AL_F1F4F4AFC	0.001	5.88772	-12.5235	0.00235	0.0191191			AT5G06839	bZIP transcription factor family protein [Source:TAIR;Acc:AT5G06839]	TGA10
Traes_3AL_D9ACFD119	0.001	5.88128	-12.5219	5e-05	0.000725288
Traes_6BS_BA8489C46	0.001	5.8631	-12.5174	0.0001	0.0013435
TRAES3BF112800030CFD_g	0.001	5.85739	-12.516	5e-05	0.000725288
Traes_5BL_BFF0FD47D	0.001	5.8198	-12.5068	0.0015	0.0133073
Traes_2BL_26CA9BD3B	0.001	5.78371	-12.4978	5e-05	0.000725288			AT3G28900	60S ribosomal protein L34-3 [Source:UniProtKB/Swiss-Prot;Acc:Q9LJW6]	RPL34C
Traes_5AL_FE44E594E	0.001	5.75921	-12.4917	5e-05	0.000725288
Traes_1BL_4464BF8AE	0.001	5.75418	-12.4904	5e-05	0.000725288	Histone H4 variant TH011 [Source:UniProtKB/Swiss-Prot;Acc:P62785]		AT1G07660	Histone H4 [Source:UniProtKB/Swiss-Prot;Acc:P59259]
Traes_3AS_9C46547191	0.001	5.7472	-12.4886	0.0058	0.0390522			AT5G48430	Eukaryotic aspartyl protease family protein [Source:TAIR;Acc:AT5G48430]
Traes_3AL_78711D4EB	0.001	5.74483	-12.488	5e-05	0.000725288			AT2G38390	Peroxidase 23 [Source:UniProtKB/Swiss-Prot;Acc:O80912]	PER23
TRAES3BF101100140CFD_g	0.001	5.72268	-12.4825	5e-05	0.000725288			AT1G34570	Essential protein Yae1, N-terminal [Source:TAIR;Acc:AT1G34570]
TRAES3BF076900040CFD_g	0.001	5.72072	-12.482	0.0004	0.00451115
Traes_2BS_B1ECF1DB0	0.001	5.68349	-12.4726	5e-05	0.000725288			AT1G09935	Phosphoglycerate mutase family protein [Source:TAIR;Acc:AT1G09935]
Traes_3AL_B83E0E774	0.001	5.64446	-12.4626	0.00215	0.0177667
Traes_3DS_337061FE6	0.001	5.63541	-12.4603	5e-05	0.000725288			AT1G35220	unknown protein; FUNCTIONS IN: molecular_function unknown; INVOLVED IN: biological_process unknown; LOCATED IN: cellular_component unknown; EXPRESSED IN: 22 plant structures; EXPRESSED DURING: 13 growth stages; Has 313 Blast hits to 185 proteins in /.../cies: Archae - 0; Bacteria - 0; Metazoa - 200; Fungi - 0; Plants - 67; Viruses - 0; Other Eukaryotes - 46 (source: NCBI BLink). [Source:TAIR;Acc:…
Traes_1BS_EA8691D57	0.001	5.62076	-12.4565	5e-05	0.000725288			AT3G05930	Germin-like protein subfamily 2 member 3 [Source:UniProtKB/Swiss-Prot;Acc:P93000]	GLP8
Traes_6AL_E967F4C5D	0.001	5.60177	-12.4517	5e-05	0.000725288
Traes_5AL_8289D7825	0.001	5.57828	-12.4456	5e-05	0.000725288			AT5G15948	conserved peptide upstream open reading frame 10 [Source:TAIR;Acc:AT5G15948]	CPuORF10
Traes_7DL_339C9EB3A	0.001	5.56201	-12.4414	0.00145	0.0129272
Traes_3AL_593117EE0	0.001	5.55673	-12.44	5e-05	0.000725288
Traes_2BS_E953471B8	0.001	5.54749	-12.4376	0.002	0.0167811
Traes_6BS_35E3E1FC4	0.001	5.54648	-12.4374	5e-05	0.000725288
Traes_2BS_4928CEDAB	0.001	5.53991	-12.4356	0.0006	0.00633932	Chaperone DnaJ-domain superfamily protein [Source:Projected from Arabidopsis thaliana (AT3G62190) TAIR;Acc:AT3G62190]		AT3G62190	Chaperone DnaJ-domain superfamily protein [Source:TAIR;Acc:AT3G62190]
Traes_1BS_B28D52273	0.001	5.53954	-12.4356	5e-05	0.000725288
Traes_1AL_FF0B5BCAE	0.001	5.53647	-12.4348	5e-05	0.000725288
Traes_6AL_F78231838	0.001	5.47648	-12.419	5e-05	0.000725288			AT3G52450	E3 ubiquitin-protein ligase PUB22 [Source:UniProtKB/Swiss-Prot;Acc:Q9SVC6]	PUB22
Traes_2AS_54268422D	0.001	5.46273	-12.4154	5e-05	0.000725288
Traes_6BL_679A7C4BD	0.001	5.46067	-12.4149	5e-05	0.000725288
Traes_2BL_4A69A598E	0.001	5.43087	-12.407	5e-05	0.000725288			AT1G79460	Ent-kaur-16-ene synthase, chloroplastic [Source:UniProtKB/Swiss-Prot;Acc:Q9SAK2]	GA2
Traes_3DL_559FF19FE	0.001	5.43043	-12.4069	5e-05	0.000725288			AT3G60540	Preprotein translocase Sec, Sec61-beta subunit protein [Source:TAIR;Acc:AT3G60540]
Traes_5DL_8ED8376D9	0.001	5.42597	-12.4057	5e-05	0.000725288			AT4G35050	WD-40 repeat-containing protein MSI3 [Source:UniProtKB/Swiss-Prot;Acc:O22469]	MSI3
Traes_7BL_63DDAD797	0.001	5.41513	-12.4028	5e-05	0.000725288
Traes_7AS_160EEE9A4	0.001	5.37485	-12.392	0.0006	0.00633932			AT5G46025	Ras-related small GTP-binding family protein [Source:TAIR;Acc:AT5G46025]
Traes_5DS_522EE613C	0.001	5.37148	-12.3911	5e-05	0.000725288			AT4G20380	Protein LSD1 [Source:UniProtKB/Swiss-Prot;Acc:P94077]	LSD1
TRAES3BF079100040CFD_g	0.001	5.35683	-12.3872	5e-05	0.000725288			AT1G48320	1,4-dihydroxy-2-naphthoyl-CoA thioesterase 1 [Source:UniProtKB/Swiss-Prot;Acc:Q9SX65]	DHNAT1
Traes_2DL_65004C5E2	0.001	5.33201	-12.3805	0.00105	0.00998881
Traes_2DL_0032C6179	0.001	5.33186	-12.3804	5e-05	0.000725288			AT3G47800	Galactose mutarotase-like superfamily protein [Source:TAIR;Acc:AT3G47800]
Traes_4BS_7B7263709	0.001	5.33145	-12.3803	5e-05	0.000725288			AT4G35710	Arabidopsis protein of unknown function (DUF241) [Source:TAIR;Acc:AT4G35710]
Traes_5DS_4F07516F7	0.001	5.31208	-12.3751	5e-05	0.000725288			AT5G48485	Putative lipid-transfer protein DIR1 [Source:UniProtKB/Swiss-Prot;Acc:Q8W453]	DIR1
Traes_6BS_FD86636B3	0.001	5.2947	-12.3703	0.0059	0.0395232
Traes_1AS_1F23EB0E1	0.001	5.28698	-12.3682	5e-05	0.000725288
Traes_2BL_7CE6C21A3	0.001	5.26496	-12.3622	5e-05	0.000725288			AT3G04710	ankyrin repeat family protein [Source:TAIR;Acc:AT3G04710]	TPR10
Traes_7AL_00A01920C	0.001	5.26349	-12.3618	5e-05	0.000725288
Traes_7BS_412AFCD8B	0.001	5.25752	-12.3602	0.00025	0.00305651
Traes_4BL_D20BBA540	0.001	5.24358	-12.3563	5e-05	0.000725288
Traes_7BL_421C6B7C4	0.001	5.23744	-12.3546	5e-05	0.000725288			AT4G18372	Small nuclear ribonucleoprotein family protein [Source:TAIR;Acc:AT4G18372]
Traes_4BL_9646AA936	0.001	5.23449	-12.3538	5e-05	0.000725288			AT5G05600	2-oxoglutarate (2OG) and Fe(II)-dependent oxygenase superfamily protein [Source:TAIR;Acc:AT5G05600]
Traes_5DL_D04202A0A	0.001	5.23159	-12.353	5e-05	0.000725288			AT2G46750	L-gulonolactone oxidase 2 [Source:UniProtKB/Swiss-Prot;Acc:Q6NQ66]	GULLO2
Traes_4BL_48B20DAE3	0.001	5.21325	-12.348	0.00355	0.0264777
Traes_3AL_BC64F145A	0.001	5.19425	-12.3427	5e-05	0.000725288			AT3G52905	Polynucleotidyl transferase, ribonuclease H-like superfamily protein [Source:TAIR;Acc:AT3G52905]
Traes_7BL_90F3BF1BE	0.001	5.18577	-12.3403	5e-05	0.000725288
Traes_2BL_A9035A2A8	0.001	5.16463	-12.3344	5e-05	0.000725288			AT3G07600	Heavy metal transport/detoxification superfamily protein [Source:TAIR;Acc:AT3G07600]
Traes_3DL_116693163	0.001	5.15409	-12.3315	5e-05	0.000725288
Traes_2AL_772C2156F	0.001	5.1525	-12.3311	5e-05	0.000725288			AT5G08391	Protein of unknown function (DUF 3339) [Source:TAIR;Acc:AT5G08391]
TRAES3BF037500020CFD_g	0.001	5.13735	-12.3268	5e-05	0.000725288
Traes_5AL_D57338BB0	0.001	5.13115	-12.3251	5e-05	0.000725288			AT4G22756	Methylsterol monooxygenase 1-2 [Source:UniProtKB/Swiss-Prot;Acc:Q1EC69]	SMO1-2
Traes_6AS_9AC3A8369	0.001	5.12032	-12.322	0.0006	0.00633932			AT5G66170	Thiosulfate sulfurtransferase 18 [Source:UniProtKB/Swiss-Prot;Acc:Q9FKW8]	STR18
Traes_6BL_C7603640E	0.001	5.11236	-12.3198	5e-05	0.000725288			AT1G77810	Beta-1,3-galactosyltransferase 7 [Source:UniProtKB/Swiss-Prot;Acc:Q6NQB7]	B3GALT7
Traes_4AS_374D8ACD0	0.001	5.10061	-12.3165	0.0018	0.0153976			AT3G60300	RWD domain-containing protein [Source:TAIR;Acc:AT3G60300]
Traes_1BS_75F6CD2E4	0.001	5.09695	-12.3154	5e-05	0.000725288			AT2G46330	Arabinogalactan peptide 16 [Source:UniProtKB/Swiss-Prot;Acc:O82337]	AGP16
Traes_4AS_BDB3B8DA7	0.001	5.08464	-12.3119	5e-05	0.000725288
Traes_4BS_39E23C67A	0.001	5.08075	-12.3108	5e-05	0.000725288			AT1G33440	Protein NRT1/ PTR FAMILY 4.4 [Source:UniProtKB/Swiss-Prot;Acc:Q56XQ6]	NPF4.4
Traes_6AS_0520AAF4F	0.001	5.06629	-12.3067	5e-05	0.000725288			AT5G02560	Probable histone H2A.4 [Source:UniProtKB/Swiss-Prot;Acc:Q9LZ46]	HTA12
Traes_2AS_CA95AEABA	0.001	5.06344	-12.3059	0.0003	0.00356831			AT4G18060	SH3 domain-containing protein [Source:TAIR;Acc:AT4G18060]
Traes_2AL_E51A3FAF81	0.001	5.05533	-12.3036	0.006	0.0398792			AT5G09800	U-box domain-containing protein 28 [Source:UniProtKB/Swiss-Prot;Acc:Q9LXE3]	PUB28
Traes_4BL_5EDDBF1AB	0.001	5.04708	-12.3012	5e-05	0.000725288
TRAES3BF018900050CFD_g	0.001	5.03616	-12.2981	5e-05	0.000725288			AT3G12145	Leucine-rich repeat (LRR) family protein [Source:TAIR;Acc:AT3G12145]	FLR1
Traes_2DS_2D499E56F	0.001	5.01445	-12.2919	5e-05	0.000725288			AT3G21240	4-coumarate--CoA ligase 2 [Source:UniProtKB/Swiss-Prot;Acc:Q9S725]	4CL2
Traes_1BS_92EA1F290	0.001	5.00527	-12.2892	5e-05	0.000725288			AT5G26660	Transcription factor MYB86 [Source:UniProtKB/Swiss-Prot;Acc:Q8LPH6]	MYB86
Traes_5AL_D5799A17A	0.001	4.99302	-12.2857	0.0078	0.0486265
Traes_4AL_9C61A876C	0.001	4.9886	-12.2844	0.0007	0.00721671
Traes_4BL_9A97C5B04	0.001	4.97354	-12.2801	5e-05	0.000725288			AT1G20190	Expansin-A11 [Source:UniProtKB/Swiss-Prot;Acc:Q9LNU3]	EXPA11
Traes_5AL_8D05E0989	0.001	4.9728	-12.2798	0.0011	0.010369			AT3G22810	Plant protein of unknown function (DUF828) with plant pleckstrin homology-like region [Source:TAIR;Acc:AT3G22810]
Traes_4AS_4B8CD3482	0.001	4.96012	-12.2762	5e-05	0.000725288			AT1G20190	Expansin-A11 [Source:UniProtKB/Swiss-Prot;Acc:Q9LNU3]	EXPA11
Traes_5BL_B8982A5B5	0.001	4.95273	-12.274	0.00575	0.0388148
Traes_4BS_CBF2E5CD4	0.001	4.95149	-12.2736	5e-05	0.000725288
Traes_2AS_EBFCA3AD6	0.001	4.93568	-12.269	5e-05	0.000725288
Traes_7DL_704F82640	0.001	4.92528	-12.266	0.0004	0.00451115			AT3G14595	Ribosomal protein L18ae family [Source:TAIR;Acc:AT3G14595]
Traes_1BL_6F04DAB5B	0.001	4.92474	-12.2658	0.00545	0.03718			AT5G04000	unknown protein; Has 1807 Blast hits to 1807 proteins in 277 species: Archae - 0; Bacteria - 0; Metazoa - 736; Fungi - 347; Plants - 385; Viruses - 0; Other Eukaryotes - 339 (source: NCBI BLink). [Source:TAIR;Acc:AT5G04000]
Traes_1BL_DFFF5D6BA	0.001	4.91986	-12.2644	5e-05	0.000725288			AT5G21170	SNF1-related protein kinase regulatory subunit beta-1 [Source:UniProtKB/Swiss-Prot;Acc:Q84VQ1]	KINB1
Traes_7BL_E3CD18894	0.001	4.90726	-12.2607	0.0053	0.0363624
Traes_6BS_64BA0B220	0.001	4.9057	-12.2602	0.00305	0.0235496
Traes_1DL_ED54F5B27	0.001	4.86537	-12.2483	5e-05	0.000725288
Traes_6BS_BBD279E25	0.001	4.85107	-12.2441	5e-05	0.000725288
Traes_2AL_DD40B9C39	0.001	4.83148	-12.2382	0.00565	0.0382737
Traes_6BL_67725F06B	0.001	4.82685	-12.2369	5e-05	0.000725288			AT2G22190	Probable trehalose-phosphate phosphatase E [Source:UniProtKB/Swiss-Prot;Acc:Q67X99]	TPPE
Traes_5DL_33A1FAAF1	0.001	4.78327	-12.2238	5e-05	0.000725288			AT5G44720	Molybdenum cofactor sulfurase family protein [Source:TAIR;Acc:AT5G44720]
Traes_5DS_9ECEEB6C3	0.001	4.77949	-12.2226	5e-05	0.000725288			AT2G02560	Cullin-associated NEDD8-dissociated protein 1 [Source:UniProtKB/Swiss-Prot;Acc:Q8L5Y6]	CAND1
Traes_6BL_7F253B7FA	0.001	4.76371	-12.2179	0.0001	0.0013435
Traes_3AL_3ED3D515D	0.001	4.76135	-12.2172	5e-05	0.000725288
Traes_7AS_2DF14471C	0.001	4.74724	-12.2129	5e-05	0.000725288
Traes_5BS_B590A9E51	0.001	4.73989	-12.2106	5e-05	0.000725288
Traes_6AL_0D87EEADF	0.001	4.72663	-12.2066	0.0017	0.0146636
TRAES3BF034800060CFD_g	0.001	4.71915	-12.2043	5e-05	0.000725288	haloacid dehalogenase (HAD) superfamily protein [Source:Projected from Arabidopsis thaliana (AT3G58830) TAIR;Acc:AT3G58830]		AT3G58830	haloacid dehalogenase (HAD) superfamily protein [Source:TAIR;Acc:AT3G58830]
Traes_2AS_92686E9DA	0.001	4.71819	-12.204	5e-05	0.000725288
Traes_3AS_84A1C895E	0.001	4.71648	-12.2035	0.0005	0.00544991
Traes_2AS_F2A8F88A3	0.001	4.70017	-12.1985	0.006	0.0398792
Traes_3AL_2F5BEA4EC	0.001	4.6899	-12.1953	5e-05	0.000725288			AT3G58530	F-box protein At3g58530 [Source:UniProtKB/Swiss-Prot;Acc:Q8LB33]
Traes_2AL_A4996447D	0.001	4.68361	-12.1934	5e-05	0.000725288			AT5G09800	U-box domain-containing protein 28 [Source:UniProtKB/Swiss-Prot;Acc:Q9LXE3]	PUB28
Traes_3AS_865E5B5C8	0.001	4.67409	-12.1905	0.00125	0.0114764			AT5G22110	DNA polymerase epsilon subunit B2 [Source:TAIR;Acc:AT5G22110]	ATDPB2
Traes_2BL_EC60459CF	0.001	4.67354	-12.1903	5e-05	0.000725288			AT1G74090	Cytosolic sulfotransferase 18 [Source:UniProtKB/Swiss-Prot;Acc:Q9C9C9]	SOT18
TRAES3BF105900020CFD_g	0.001	4.66614	-12.188	5e-05	0.000725288
Traes_1AL_D6B99979E	0.001	4.66102	-12.1864	5e-05	0.000725288			AT5G23760	Copper transport protein family [Source:TAIR;Acc:AT5G23760]
Traes_5BS_39B20151B	0.001	4.6506	-12.1832	5e-05	0.000725288
Traes_4BS_C8E3B2EFA	0.001	4.63592	-12.1786	5e-05	0.000725288			AT3G18950	Transducin/WD40 repeat-like superfamily protein [Source:TAIR;Acc:AT3G18950]
Traes_2BL_F331B56E4	0.001	4.62609	-12.1756	5e-05	0.000725288			AT2G41670	Short integuments 2, mitochondrial [Source:UniProtKB/Swiss-Prot;Acc:Q8L607]	SIN2
Traes_1AS_D3FD7FDDE	0.001	4.62411	-12.175	5e-05	0.000725288			AT4G32400	Adenine nucleotide transporter BT1, chloroplastic/mitochondrial [Source:UniProtKB/Swiss-Prot;Acc:Q9SUV1]	BT1
Traes_2DL_194C61EBA	0.001	4.61272	-12.1714	5e-05	0.000725288
Traes_5AL_86DAF868F	0.001	4.60161	-12.1679	5e-05	0.000725288
Traes_7BL_7B9EE4413	0.001	4.60057	-12.1676	0.0013	0.0118379
Traes_1AL_4F2D556AA	0.001	4.59228	-12.165	0.00055	0.00589717
Traes_7AS_C8A05B267	0.001	4.59	-12.1643	5e-05	0.000725288
Traes_1BS_CEB5DA163	0.001	4.56348	-12.1559	5e-05	0.000725288	isovaleryl-CoA-dehydrogenase [Source:Projected from Arabidopsis thaliana (AT3G45300) TAIR;Acc:AT3G45300]		AT3G45300	Isovaleryl-CoA dehydrogenase, mitochondrial [Source:UniProtKB/Swiss-Prot;Acc:Q9SWG0]	IVD
Traes_2BS_2619205C7	0.001	4.55423	-12.153	5e-05	0.000725288			AT4G01590	unknown protein; BEST Arabidopsis thaliana protein match is: Arabidopsis protein of unknown function (DUF241) (TAIR:AT4G35680.1); Has 1908 Blast hits to 1345 proteins in 175 species: Archae - 3; Bacteria - 106; Metazoa - 494; Fungi - 346; Plants - 1 /.../ruses - 71; Other Eukaryotes - 773 (source: NCBI BLink). [Source:TAIR;Acc:AT4G01590]
Traes_2BL_D01F71EAD	0.001	4.54979	-12.1516	5e-05	0.000725288			AT2G33793	unknown protein; Has 35333 Blast hits to 34131 proteins in 2444 species: Archae - 798; Bacteria - 22429; Metazoa - 974; Fungi - 991; Plants - 531; Viruses - 0; Other Eukaryotes - 9610 (source: NCBI BLink). [Source:TAIR;Acc:AT2G33793]
Traes_4BL_D555D1967	0.001	4.53815	-12.1479	5e-05	0.000725288			AT1G20670	DNA-binding bromodomain-containing protein [Source:TAIR;Acc:AT1G20670]
Traes_2BL_CF4A6D5B7	0.001	4.52153	-12.1426	5e-05	0.000725288			AT3G07600	Heavy metal transport/detoxification superfamily protein [Source:TAIR;Acc:AT3G07600]
Traes_6DS_673A61C51	0.001	4.51659	-12.141	5e-05	0.000725288
Traes_5BS_33597360E	0.001	4.50939	-12.1387	5e-05	0.000725288			AT4G15920	Nodulin MtN3 family protein [Source:TAIR;Acc:AT4G15920]	SWEET17
Traes_7DL_2959785C3	0.001	4.50463	-12.1372	5e-05	0.000725288
Traes_5BL_BE75F32CC	0.001	4.50257	-12.1365	5e-05	0.000725288			AT1G20190	Expansin-A11 [Source:UniProtKB/Swiss-Prot;Acc:Q9LNU3]	EXPA11
Traes_2AS_FBBAC0883	0.001	4.49804	-12.1351	5e-05	0.000725288			AT4G34880	Amidase family protein [Source:TAIR;Acc:AT4G34880]
Traes_6DL_881E1EC7B	0.001	4.48419	-12.1306	5e-05	0.000725288			AT1G22340	UDP-glycosyltransferase 85A7 [Source:UniProtKB/Swiss-Prot;Acc:Q9LME8]	UGT85A7
Traes_6DS_4AF05CBB1	0.001	4.45073	-12.1198	5e-05	0.000725288
Traes_7BS_55A1FD735	0.001	4.43118	-12.1135	5e-05	0.000725288			AT2G46750	L-gulonolactone oxidase 2 [Source:UniProtKB/Swiss-Prot;Acc:Q6NQ66]	GULLO2
Traes_2AL_62F9801AE	0.001	4.42964	-12.113	5e-05	0.000725288
Traes_7BS_E6838AAC7	0.001	4.42647	-12.1119	5e-05	0.000725288			AT5G06670	P-loop containing nucleoside triphosphate hydrolases superfamily protein [Source:TAIR;Acc:AT5G06670]
TRAES3BF089500010CFD_g	0.001	4.42631	-12.1119	5e-05	0.000725288
Traes_4DL_3A1851036	0.001	4.40509	-12.105	0.0002	0.00252412
Traes_5AL_AC6404BE0	0.001	4.40276	-12.1042	5e-05	0.000725288			AT5G19460	Nudix hydrolase 20, chloroplastic [Source:UniProtKB/Swiss-Prot;Acc:Q8VXZ0]	NUDT20
Traes_7AS_FAEA3FE74	0.001	4.38126	-12.0971	5e-05	0.000725288
Traes_3AL_37AF16DCA	0.001	4.37517	-12.0951	5e-05	0.000725288			AT1G10600	AMSH-like ubiquitin thioesterase 2 [Source:UniProtKB/Swiss-Prot;Acc:Q6NKP9]	AMSH2
Traes_7AL_D67802F27	0.001	4.37189	-12.094	0.00015	0.00194135			AT5G16450	Putative 4-hydroxy-4-methyl-2-oxoglutarate aldolase 2 [Source:UniProtKB/Swiss-Prot;Acc:Q9FFE0]
Traes_2DL_DFE834534	0.001	4.37119	-12.0938	5e-05	0.000725288
Traes_3AS_0B344242B	0.001	4.36075	-12.0904	0.00055	0.00589717			AT5G52070	Agenet domain-containing protein [Source:TAIR;Acc:AT5G52070]
Traes_3AS_782185466	0.001	4.34859	-12.0863	0.0004	0.00451115
Traes_4BS_D7FFE9283	0.001	4.33687	-12.0824	5e-05	0.000725288
Traes_1BL_F922038DF	0.001	4.3363	-12.0822	5e-05	0.000725288			AT2G43190	ribonuclease P family protein [Source:TAIR;Acc:AT2G43190]
Traes_1AS_16F3FC002	0.001	4.31487	-12.0751	5e-05	0.000725288			AT3G53620	Soluble inorganic pyrophosphatase 4 [Source:UniProtKB/Swiss-Prot;Acc:Q9LFF9]	PPA4
Traes_4AS_96F05E5DA	0.001	4.30074	-12.0704	5e-05	0.000725288
Traes_2DL_F0F35E066	0.001	4.27798	-12.0627	0.0061	0.0403585
Traes_7AS_843398141	0.001	4.27214	-12.0607	5e-05	0.000725288
TRAES3BF073300130CFD_g	0.001	4.25804	-12.056	5e-05	0.000725288	Peroxisomal membrane 22 kDa (Mpv17/PMP22) family protein [Source:Projected from Arabidopsis thaliana (AT2G42770) TAIR;Acc:AT2G42770]		AT2G42770	Peroxisomal membrane 22 kDa (Mpv17/PMP22) family protein [Source:TAIR;Acc:AT2G42770]
Traes_4AL_74BBB755F	0.001	4.25229	-12.054	5e-05	0.000725288
Traes_7AL_227B8374A	0.001	4.2315	-12.047	5e-05	0.000725288			AT1G74090	Cytosolic sulfotransferase 18 [Source:UniProtKB/Swiss-Prot;Acc:Q9C9C9]	SOT18
Traes_7AS_4A260B6DF	0.001	4.21775	-12.0423	0.00305	0.0235496
Traes_2BL_FD6FA4C54	0.001	4.21301	-12.0406	5e-05	0.000725288
Traes_2BL_E81C4ED8A	0.001	4.19982	-12.0361	0.00095	0.00922862
Traes_3DL_19DD13245	0.001	4.19786	-12.0354	5e-05	0.000725288
Traes_7AL_A643D8171	0.001	4.19154	-12.0333	5e-05	0.000725288
Traes_7DL_D9741D88D	0.001	4.18736	-12.0318	5e-05	0.000725288
Traes_1AL_F72809737	0.001	4.16398	-12.0237	5e-05	0.000725288
Traes_7DL_3D602F140	0.001	4.1537	-12.0202	5e-05	0.000725288
Traes_3AS_A1DE4ED64	0.001	4.15307	-12.02	5e-05	0.000725288			AT2G05850	Serine carboxypeptidase-like 38 [Source:UniProtKB/Swiss-Prot;Acc:Q9ZUG3]	SCPL38
Traes_2BL_BB39ED933	0.001	4.11681	-12.0073	0.00535	0.0366707			AT1G68260	Thioesterase superfamily protein [Source:TAIR;Acc:AT1G68260]
Traes_7AL_1F9ADD0CA	0.001	4.11414	-12.0064	5e-05	0.000725288			AT5G66040	Thiosulfate sulfurtransferase 16, chloroplastic [Source:UniProtKB/Swiss-Prot;Acc:Q39129]	STR16
Traes_5BL_B8BB44C01	0.001	4.0715	-11.9913	5e-05	0.000725288			AT3G59380	Protein farnesyltransferase/geranylgeranyltransferase type-1 subunit alpha [Source:UniProtKB/Swiss-Prot;Acc:Q9LX33]	FTA
Traes_7AL_5C9D36038	0.001	4.06536	-11.9892	0.00025	0.00305651
Traes_7DS_C4734CAB8	0.001	4.05803	-11.9866	5e-05	0.000725288
Traes_5BL_16679C6FC	0.001	4.05593	-11.9858	5e-05	0.000725288			AT5G51720	CDGSH iron-sulfur domain-containing protein NEET [Source:UniProtKB/Swiss-Prot;Acc:Q9FLI7]	NEET
Traes_1BS_68F77FAE7	0.001	4.02459	-11.9746	5e-05	0.000725288
Traes_7BS_3DBDB86AB	0.001	4.02255	-11.9739	5e-05	0.000725288
Traes_4BL_BCC3FB7E7	0.001	4.02175	-11.9736	5e-05	0.000725288
Traes_5DL_04102EC01	0.001	4.01936	-11.9728	0.00055	0.00589717
Traes_2BL_3F4E32C2D1	0.001	4.01443	-11.971	5e-05	0.000725288			AT1G12100	Bifunctional inhibitor/lipid-transfer protein/seed storage 2S albumin superfamily protein [Source:TAIR;Acc:AT1G12100]
Traes_2BS_B8C06544B	0.001	3.98896	-11.9618	5e-05	0.000725288			AT4G19490	Vacuolar protein sorting-associated protein 54, chloroplastic [Source:UniProtKB/Swiss-Prot;Acc:F4JT76]	VPS54
Traes_6BL_A20C0DEAA	0.001	3.97889	-11.9582	0.00595	0.0396836
Traes_6BS_85577CA32	0.001	3.97062	-11.9551	0.00075	0.00763428
Traes_4DL_B17A2FE32	0.001	3.95605	-11.9498	5e-05	0.000725288			AT5G06060	Tropinone reductase homolog At5g06060 [Source:UniProtKB/Swiss-Prot;Acc:Q9LHT0]
Traes_2BL_EE4A76497	0.001	3.94876	-11.9472	5e-05	0.000725288
Traes_7BS_82A6F281A	0.001	3.94723	-11.9466	0.0001	0.0013435			AT2G04270	Ribonuclease E/G-like protein, chloroplastic [Source:UniProtKB/Swiss-Prot;Acc:F4IV66]	RNE
Traes_7BS_47E70D210	0.001	3.93307	-11.9414	5e-05	0.000725288
Traes_2AS_2D122E582	0.001	3.90877	-11.9325	5e-05	0.000725288			AT5G09530	hydroxyproline-rich glycoprotein family protein [Source:TAIR;Acc:AT5G09530]
TRAES3BF052300060CFD_g	0.001	3.89237	-11.9264	5e-05	0.000725288			AT1G55210	Dirigent protein 20 [Source:UniProtKB/Swiss-Prot;Acc:Q9C891]	DIR20
Traes_1DS_4390275D41	0.001	3.89002	-11.9256	5e-05	0.000725288
Traes_7DS_7094F3B4D	0.001	3.87272	-11.9191	5e-05	0.000725288
Traes_6BL_79F146A90	0.001	3.86446	-11.9161	5e-05	0.000725288			AT1G62450	Immunoglobulin E-set superfamily protein [Source:TAIR;Acc:AT1G62450]
Traes_7AS_06AF2175D	0.001	3.85707	-11.9133	5e-05	0.000725288	CONTAINS InterPro DOMAIN/s: SEC-C motif (InterPro:IPR004027); Has 583 Blast hits to 583 proteins in 248 species: Archae - 0; Bacteria - 488; Metazoa - 0; Fungi - 0; Plants - 34; Viruses - 0; Other Eukaryotes - 61 (source: NCBI BLink). [Source:Projected from Arabidopsis thaliana (AT3G04950) TAIR;Acc:AT3G04950]		AT3G04950	CONTAINS InterPro DOMAIN/s: SEC-C motif (InterPro:IPR004027); Has 583 Blast hits to 583 proteins in 248 species: Archae - 0; Bacteria - 488; Metazoa - 0; Fungi - 0; Plants - 34; Viruses - 0; Other Eukaryotes - 61 (source: NCBI BLink). [Source:TAIR;Acc:AT3G04950]
Traes_1AS_45B444350	0.001	3.84928	-11.9104	5e-05	0.000725288
TRAES3BF069600080CFD_g	0.001	3.84163	-11.9075	5e-05	0.000725288
Traes_2AS_04D7D387C	0.001	3.83897	-11.9065	5e-05	0.000725288
TRAES3BF038300080CFD_g	0.001	3.83298	-11.9043	0.00065	0.00677606
Traes_4BL_D059936E31	0.001	3.82943	-11.9029	0.0018	0.0153976
Traes_7AL_47204607A	0.001	3.80145	-11.8923	5e-05	0.000725288			AT3G21520	DUF679 domain membrane protein 1 [Source:TAIR;Acc:AT3G21520]	DMP1
Traes_5DL_AB1A474E7	0.001	3.79988	-11.8917	0.00045	0.00497234
Traes_5BL_03FFF4328	0.001	3.7783	-11.8835	0.0012	0.0111055	GCN5L1 family protein [Source:Projected from Arabidopsis thaliana (AT2G30330) TAIR;Acc:AT2G30330]		AT2G30330	Biogenesis of lysosome-related organelles complex 1 subunit 1 [Source:UniProtKB/Swiss-Prot;Acc:O22929]	BLOS1
Traes_7AS_836BBBB75	0.001	3.77015	-11.8804	0.00045	0.00497234
Traes_1AL_9F291F5EE	0.001	3.75033	-11.8728	5e-05	0.000725288
Traes_5DL_FC8BF23F3	0.001	3.74705	-11.8715	5e-05	0.000725288
Traes_5AL_D661A69CE	0.001	3.74491	-11.8707	0.003	0.0232317
Traes_5BL_6691E4CF4	0.001	3.74476	-11.8707	0.00015	0.00194135
Traes_2DS_489826DD0	0.001	3.72743	-11.864	0.0001	0.0013435			AT1G15140	FAD/NAD(P)-binding oxidoreductase [Source:TAIR;Acc:AT1G15140]
TRAES3BF086500030CFD_g	0.001	3.71746	-11.8601	5e-05	0.000725288			AT4G28130	Diacylglycerol kinase 6 [Source:UniProtKB/Swiss-Prot;Acc:F4JKI3]	DGK6
Traes_7BL_55D573A6F	0.001	3.6895	-11.8492	5e-05	0.000725288			AT3G42150	unknown protein; FUNCTIONS IN: molecular_function unknown; INVOLVED IN: biological_process unknown; LOCATED IN: endomembrane system; EXPRESSED IN: male gametophyte, pollen tube; EXPRESSED DURING: L mature pollen stage, M germinated pollen stage; BES /.../idopsis thaliana protein match is: unknown protein (TAIR:AT1G21930.1); Has 35333 Blast hits to 34131 proteins in 2444 species: Archae - 798; Bac…
Traes_7BS_949EEDA5F	0.001	3.67538	-11.8437	0.0006	0.00633932
Traes_3AL_B3DB454DC	0.001	3.66714	-11.8404	5e-05	0.000725288			AT3G56590	hydroxyproline-rich glycoprotein family protein [Source:TAIR;Acc:AT3G56590]
Traes_5DS_A788AEF9D	0.001	3.65381	-11.8352	0.0029	0.0226147
Traes_7DL_4B6FAFD6B	0.001	3.64763	-11.8327	5e-05	0.000725288			AT1G66240	Copper transport protein ATX1 [Source:UniProtKB/Swiss-Prot;Acc:Q94BT9]	ATX1
Traes_6BS_539C8C254	0.001	3.64007	-11.8298	0.00035	0.00403532
Traes_1DL_A1E744B1D	0.001	3.6397	-11.8296	0.00085	0.0084617			AT4G31810	3-hydroxyisobutyryl-CoA hydrolase-like protein 2, mitochondrial [Source:UniProtKB/Swiss-Prot;Acc:Q8RXN4]
Traes_2BL_0B09B840B	0.001	3.62466	-11.8236	5e-05	0.000725288			AT1G06160	Ethylene-responsive transcription factor ERF094 [Source:UniProtKB/Swiss-Prot;Acc:Q9LND1]	ERF094
Traes_6BL_246FD04F2	0.001	3.61774	-11.8209	0.00435	0.0311057			AT2G18400	ribosomal protein L6 family protein [Source:TAIR;Acc:AT2G18400]
Traes_2DS_00E5C6128	0.001	3.61562	-11.82	0.0015	0.0133073			AT5G28740	Tetratricopeptide repeat (TPR)-like superfamily protein [Source:TAIR;Acc:AT5G28740]
Traes_7BS_38173B96F	0.001	3.61466	-11.8196	0.00375	0.0276065			AT4G10710	FACT complex subunit SPT16 [Source:UniProtKB/Swiss-Prot;Acc:O82491]	SPT16
Traes_7AS_A7DF7768E	0.001	3.59201	-11.8106	0.00195	0.0164762
Traes_1AS_13ECAC555	0.001	3.5874	-11.8087	0.0004	0.00451115			AT5G11500	unknown protein; CONTAINS InterPro DOMAIN/s: Protein of unknown function DUF814 (InterPro:IPR008532); Has 1807 Blast hits to 1807 proteins in 277 species: Archae - 0; Bacteria - 0; Metazoa - 736; Fungi - 347; Plants - 385; Viruses - 0; Other Eukaryo /.../339 (source: NCBI BLink). [Source:TAIR;Acc:AT5G11500]
Traes_6BS_2FB875264	0.001	3.58202	-11.8066	5e-05	0.000725288			AT2G19500	Cytokinin dehydrogenase 2 [Source:UniProtKB/Swiss-Prot;Acc:Q9FUJ3]	CKX2
Traes_4DL_4B9287A1C	0.001	3.56647	-11.8003	0.0001	0.0013435			AT3G06550	O-acetyltransferase family protein [Source:TAIR;Acc:AT3G06550]
Traes_5DL_EBC94F429	0.001	3.56228	-11.7986	5e-05	0.000725288
Traes_2DS_632399075	0.001	3.56037	-11.7978	5e-05	0.000725288
Traes_2BS_EAB2C09D0	0.001	3.55684	-11.7964	5e-05	0.000725288
Traes_6AS_EF42429FE	0.001	3.53223	-11.7864	5e-05	0.000725288
Traes_1AL_2DEFEB104	0.001	3.52482	-11.7833	5e-05	0.000725288			AT3G46410	Protein kinase superfamily protein [Source:TAIR;Acc:AT3G46410]
Traes_3DL_C20F5A242	0.001	3.51138	-11.7778	0.0005	0.00544991	E2F/DP family winged-helix DNA-binding domain [Source:Projected from Arabidopsis thaliana (AT4G19003) TAIR;Acc:AT4G19003]		AT4G19003	Vacuolar protein sorting-associated protein 25 [Source:UniProtKB/Swiss-Prot;Acc:Q8VZC9]	VPS25
Traes_5AL_087BA6E70	0.001	3.50916	-11.7769	0.00015	0.00194135			AT1G10400	UDP-glycosyltransferase 90A2 [Source:UniProtKB/Swiss-Prot;Acc:Q9SY84]	UGT90A2
Traes_7DL_916158863	0.001	3.50277	-11.7743	0.00195	0.0164762			AT1G22610	C2 calcium/lipid-binding plant phosphoribosyltransferase family protein [Source:TAIR;Acc:AT1G22610]
Traes_1BL_05216DD49	0.001	3.49874	-11.7726	0.0002	0.00252412			AT5G60335	Thioesterase superfamily protein [Source:TAIR;Acc:AT5G60335]
Traes_1BL_D0694804D1	0.001	3.48993	-11.769	5e-05	0.000725288			AT1G03230	Eukaryotic aspartyl protease family protein [Source:TAIR;Acc:AT1G03230]
Traes_3AS_3FCBBA6ED	0.001	3.48693	-11.7677	0.0035	0.0261925
Traes_6BS_460814030	0.001	3.48183	-11.7656	5e-05	0.000725288			AT5G06770	Zinc finger CCCH domain-containing protein 52 [Source:UniProtKB/Swiss-Prot;Acc:Q9FG30]
Traes_5BL_79C61420F	0.001	3.48066	-11.7651	5e-05	0.000725288
Traes_7AL_56D6E6BBB	0.001	3.47734	-11.7638	0.002	0.0167811			AT2G14285	Small nuclear ribonucleoprotein family protein [Source:TAIR;Acc:AT2G14285]
TRAES3BF060000100CFD_g	0.001	3.47368	-11.7622	5e-05	0.000725288
Traes_2AS_F4E40451C	0.001	3.46067	-11.7568	5e-05	0.000725288
Traes_2AS_94C8F4F04	0.001	3.45322	-11.7537	0.00025	0.00305651
Traes_2BL_DE440A9EC	0.001	3.45005	-11.7524	0.00385	0.0282135			AT5G12980	Cell differentiation, Rcd1-like protein [Source:TAIR;Acc:AT5G12980]
Traes_3DL_135DC9007	0.001	3.44437	-11.75	5e-05	0.000725288			AT1G08320	bZIP transcription factor family protein [Source:TAIR;Acc:AT1G08320]	TGA9
Traes_7AL_4760FF8A3	0.001	3.44001	-11.7482	5e-05	0.000725288
Traes_2AL_E5B3B79F7	0.001	3.43642	-11.7467	5e-05	0.000725288			AT4G17785	Transcription factor MYB39 [Source:UniProtKB/Swiss-Prot;Acc:Q8GWP0]	MYB39
Traes_3AL_0ADBF00B9	0.001	3.43181	-11.7448	5e-05	0.000725288
Traes_7DL_1AD89280A	0.001	3.42929	-11.7437	5e-05	0.000725288
Traes_5AS_9C4E6CE77	0.001	3.42856	-11.7434	5e-05	0.000725288
Traes_2BL_8F4F54A1E	0.001	3.40738	-11.7344	0.00105	0.00998881
Traes_3AS_9DE2BC33D	0.001	3.40726	-11.7344	0.00035	0.00403532			AT5G38210	Protein kinase family protein [Source:TAIR;Acc:AT5G38210]
Traes_7AL_630734D1A	0.001	3.4057	-11.7337	0.00325	0.0247374
Traes_6AL_C851E7625	0.001	3.40156	-11.732	5e-05	0.000725288			AT3G04300	RmlC-like cupins superfamily protein [Source:TAIR;Acc:AT3G04300]
Traes_4BL_318EEA0AC	0.001	3.39741	-11.7302	5e-05	0.000725288			AT5G48485	Putative lipid-transfer protein DIR1 [Source:UniProtKB/Swiss-Prot;Acc:Q8W453]	DIR1
Traes_4AL_934E4A576	0.001	3.3917	-11.7278	5e-05	0.000725288			AT5G26800	FUNCTIONS IN: molecular_function unknown; INVOLVED IN: biological_process unknown; LOCATED IN: mitochondrion; CONTAINS InterPro DOMAIN/s: IGR protein motif (InterPro:IPR019083); BEST Arabidopsis thaliana protein match is: unknown protein (TAIR:AT3G0 /.../); Has 1807 Blast hits to 1807 proteins in 277 species: Archae - 0; Bacteria - 0; Metazoa - 736; Fungi - 347; Plants - 385; Viruses - 0; Other E…
Traes_3DS_DFE7EE5E8	0.001	3.39045	-11.7273	5e-05	0.000725288			AT2G37680	CONTAINS InterPro DOMAIN/s: Vacuolar import/degradation protein Vid24 (InterPro:IPR018618); Has 318 Blast hits to 317 proteins in 131 species: Archae - 0; Bacteria - 0; Metazoa - 80; Fungi - 184; Plants - 51; Viruses - 0; Other Eukaryotes - 3 (sourc /.../I BLink). [Source:TAIR;Acc:AT2G37680]
Traes_4DL_870580350	0.001	3.39008	-11.7271	5e-05	0.000725288
Traes_3AS_D097872BE	0.001	3.37977	-11.7227	5e-05	0.000725288			AT4G09730	DEAD-box ATP-dependent RNA helicase 39 [Source:UniProtKB/Swiss-Prot;Acc:Q56X76]	RH39
Traes_7DL_DD253C3D7	0.001	3.37646	-11.7213	5e-05	0.000725288			AT3G20450	B-cell receptor-associated protein 31-like [Source:TAIR;Acc:AT3G20450]
Traes_1BL_FDF080D1A	0.001	3.37316	-11.7199	5e-05	0.000725288
Traes_6AL_8B7399296	0.001	3.37226	-11.7195	0.0016	0.0140013
Traes_2AS_840799B52	0.001	3.37202	-11.7194	5e-05	0.000725288			AT3G56870	unknown protein; Has 204 Blast hits to 201 proteins in 58 species: Archae - 0; Bacteria - 10; Metazoa - 72; Fungi - 8; Plants - 41; Viruses - 0; Other Eukaryotes - 73 (source: NCBI BLink). [Source:TAIR;Acc:AT3G56870]
Traes_7AS_CE8C1655D	0.001	3.3704	-11.7187	5e-05	0.000725288			AT4G10770	Oligopeptide transporter 7 [Source:UniProtKB/Swiss-Prot;Acc:O82485]	OPT7
Traes_3DL_2BC90B880	0.001	3.37007	-11.7186	0.00115	0.0107251			AT3G61710	Beclin-1-like protein [Source:UniProtKB/Swiss-Prot;Acc:Q9M367]	BECLIN1
Traes_3AL_EDF8BC8DF	0.001	3.36111	-11.7147	0.0035	0.0261925			AT3G58800	unknown protein; Has 75 Blast hits to 75 proteins in 23 species: Archae - 0; Bacteria - 0; Metazoa - 0; Fungi - 0; Plants - 53; Viruses - 17; Other Eukaryotes - 5 (source: NCBI BLink). [Source:TAIR;Acc:AT3G58800]
Traes_4BS_86CF1C4C6	0.001	3.35244	-11.711	5e-05	0.000725288
Traes_2BS_C2CCB6F8E	0.001	3.35177	-11.7107	0.00745	0.0469707
TRAES3BF146700010CFD_g	0.001	3.33981	-11.7056	5e-05	0.000725288			AT5G61750	Germin-like protein subfamily 3 member 4 [Source:UniProtKB/Swiss-Prot;Acc:Q9FLT3]
Traes_5AL_3EA8F4363	0.001	3.32895	-11.7009	0.0077	0.0481379
Traes_2DL_AEE3FBCED	0.001	3.31845	-11.6963	5e-05	0.000725288			AT3G16600	SNF2 domain-containing protein / helicase domain-containing protein / zinc finger protein-related [Source:TAIR;Acc:AT3G16600]
Traes_1BL_0E869B37F	0.001	3.29583	-11.6864	5e-05	0.000725288
Traes_3DL_00A6222A6	0.001	3.29427	-11.6857	5e-05	0.000725288			AT3G55470	Calcium-dependent lipid-binding (CaLB domain) family protein [Source:TAIR;Acc:AT3G55470]
Traes_1AS_C43FB2D5B	0.001	3.28648	-11.6823	5e-05	0.000725288
Traes_7BL_9FFC05B90	0.001	3.27539	-11.6775	0.0006	0.00633932
Traes_7BS_A2B219440	0.001	3.27177	-11.6759	5e-05	0.000725288
Traes_7AL_D84A76A1E	0.001	3.26844	-11.6744	5e-05	0.000725288			AT3G24503	Aldehyde dehydrogenase family 2 member C4 [Source:UniProtKB/Swiss-Prot;Acc:Q56YU0]	ALDH2C4
Traes_1AL_965913274	0.001	3.24661	-11.6647	0.0019	0.0161291			AT5G18870	Inosine-uridine preferring nucleoside hydrolase family protein [Source:TAIR;Acc:AT5G18870]
Traes_2BS_990895438	0.001	3.23418	-11.6592	5e-05	0.000725288
Traes_2BL_FA0DB2E1A	0.001	3.23373	-11.659	5e-05	0.000725288			AT1G57680	FUNCTIONS IN: molecular_function unknown; INVOLVED IN: biological_process unknown; LOCATED IN: endomembrane system; EXPRESSED IN: 24 plant structures; EXPRESSED DURING: 15 growth stages; CONTAINS InterPro DOMAIN/s: Uncharacterised conserved protein /.../277 (InterPro:IPR016971); Has 70 Blast hits to 70 proteins in 19 species: Archae - 0; Bacteria - 0; Metazoa - 1; Fungi - 0; Plants - 66; Viruses …
Traes_5DL_D974E5AD1	0.001	3.21662	-11.6513	5e-05	0.000725288			AT4G13830	Chaperone protein dnaJ 20, chloroplastic [Source:UniProtKB/Swiss-Prot;Acc:Q9SDN0]	ATJ20
Traes_3AL_678BC9BF8	0.001	3.20923	-11.648	0.0004	0.00451115			AT4G20430	Subtilase family protein [Source:TAIR;Acc:AT4G20430]
Traes_7AL_076CFDA60	0.001	3.20916	-11.648	5e-05	0.000725288
Traes_2BS_F3097F116	0.001	3.20476	-11.646	5e-05	0.000725288			AT3G01970	Probable WRKY transcription factor 45 [Source:UniProtKB/Swiss-Prot;Acc:Q9S763]	WRKY45
Traes_3AL_34EEC0B14	0.001	3.20348	-11.6454	5e-05	0.000725288			AT1G11910	Aspartic proteinase A1 [Source:UniProtKB/Swiss-Prot;Acc:O65390]	APA1
TRAES3BF074300020CFD_g	0.001	3.20207	-11.6448	5e-05	0.000725288
Traes_2DL_C72291623	0.001	3.20052	-11.6441	5e-05	0.000725288			AT1G05780	Vacuolar ATPase assembly integral membrane protein VMA21-like domain [Source:TAIR;Acc:AT1G05780]
Traes_1AS_98926B6E7	0.001	3.19438	-11.6413	5e-05	0.000725288			AT3G52090	DNA-directed RNA polymerases II, IV and V subunit 11 [Source:UniProtKB/Swiss-Prot;Acc:Q38859]	NRPB11
Traes_7AS_9E434596C	0.001	3.18752	-11.6382	0.0005	0.00544991			AT5G51440	23.5 kDa heat shock protein, mitochondrial [Source:UniProtKB/Swiss-Prot;Acc:Q9FGM9]	HSP23.5
Traes_7BS_D1C00337F	0.001	3.18205	-11.6357	0.002	0.0167811			AT1G05060	unknown protein; Has 34 Blast hits to 34 proteins in 13 species: Archae - 0; Bacteria - 0; Metazoa - 0; Fungi - 0; Plants - 34; Viruses - 0; Other Eukaryotes - 0 (source: NCBI BLink). [Source:TAIR;Acc:AT1G05060]
Traes_5BS_99957C738	0.001	3.17765	-11.6337	5e-05	0.000725288			AT1G49030	Protein PLANT CADMIUM RESISTANCE 6 [Source:UniProtKB/Swiss-Prot;Acc:Q9M9A5]	PCR6
Traes_3AS_95D28ECA7	0.001	3.16585	-11.6284	0.0017	0.0146636
Traes_7BL_F3401F44E	0.001	3.15298	-11.6225	5e-05	0.000725288			AT5G27370	Protein of unknown function (DUF679) [Source:TAIR;Acc:AT5G27370]
Traes_6BL_492605179	0.001	3.15193	-11.622	0.0004	0.00451115			AT1G79640	Protein kinase superfamily protein [Source:TAIR;Acc:AT1G79640]
Traes_1BL_C2E035520	0.001	3.15148	-11.6218	0.00135	0.0121972
Traes_3DL_AB4A0F30A	0.001	3.14922	-11.6208	5e-05	0.000725288			AT4G25720	Glutaminyl-peptide cyclotransferase [Source:UniProtKB/Swiss-Prot;Acc:Q84WV9]	QCT
Traes_5BL_8E1A52A4F	0.001	3.14921	-11.6208	5e-05	0.000725288	Ribulose bisphosphate carboxylase small chain clone 512 [Source:UniProtKB/Swiss-Prot;Acc:P07398]
Traes_3DS_8F58CF45D	0.001	3.13691	-11.6151	5e-05	0.000725288			AT2G46220	Uncharacterized conserved protein (DUF2358) [Source:TAIR;Acc:AT2G46220]
Traes_2BS_472E1DE7C	0.001	3.13285	-11.6133	5e-05	0.000725288			AT1G22430	Alcohol dehydrogenase-like 1 [Source:UniProtKB/Swiss-Prot;Acc:Q9SK86]
Traes_7BS_9E56108ED1	0.001	3.13111	-11.6125	5e-05	0.000725288			AT5G41330	BTB/POZ domain-containing protein At5g41330 [Source:UniProtKB/Swiss-Prot;Acc:Q9FN67]
Traes_2AS_486764CB8	0.001	3.119	-11.6069	5e-05	0.000725288			AT5G09530	hydroxyproline-rich glycoprotein family protein [Source:TAIR;Acc:AT5G09530]
Traes_2AS_6BB5BCCA2	0.001	3.11403	-11.6046	5e-05	0.000725288			AT4G13870	Werner Syndrome-like exonuclease [Source:UniProtKB/Swiss-Prot;Acc:Q84LH3]	WEX
Traes_7AS_B07C77A2C	0.001	3.10748	-11.6015	0.00015	0.00194135
Traes_1AL_A8C52986E	0.001	3.09694	-11.5966	0.00035	0.00403532			AT3G29000	Probable calcium-binding protein CML30 [Source:UniProtKB/Swiss-Prot;Acc:Q9MBG5]	CML30
Traes_4BS_DD5E68382	0.001	3.09241	-11.5945	5e-05	0.000725288			AT1G71450	Ethylene-responsive transcription factor ERF021 [Source:UniProtKB/Swiss-Prot;Acc:Q9C9I2]	ERF021
Traes_2AS_BF5FA8832	0.001	3.08874	-11.5928	5e-05	0.000725288
Traes_5BL_6C0D2B9B1	0.001	3.08014	-11.5888	0.003	0.0232317
Traes_2BL_4271EA16C	0.001	3.07026	-11.5841	0.0015	0.0133073			AT3G16200	unknown protein; Has 97 Blast hits to 97 proteins in 15 species: Archae - 0; Bacteria - 8; Metazoa - 0; Fungi - 0; Plants - 36; Viruses - 0; Other Eukaryotes - 53 (source: NCBI BLink). [Source:TAIR;Acc:AT3G16200]
Traes_2BL_9A5D642D5	0.001	3.06011	-11.5794	5e-05	0.000725288			AT5G10720	Histidine kinase 5 [Source:UniProtKB/Swiss-Prot;Acc:Q3S4A7]	AHK5
Traes_1BL_681629423	0.001	3.05955	-11.5791	0.001	0.00961429
Traes_7BL_5FCF7B362	0.001	3.05702	-11.5779	0.0019	0.0161291
Traes_2AS_D48F530E1	0.001	3.05637	-11.5776	0.0005	0.00544991
Traes_2AL_ED325554B	0.001	3.04954	-11.5744	0.00105	0.00998881
TRAES3BF114600050CFD_g	0.001	3.04922	-11.5742	5e-05	0.000725288
Traes_5AL_B4DB58006	0.001	3.04201	-11.5708	5e-05	0.000725288
Traes_3DL_AF505BF70	0.001	3.03623	-11.5681	0.0002	0.00252412			AT1G04900	Protein of unknown function (DUF185) [Source:TAIR;Acc:AT1G04900]
Traes_7DS_CB7D748CC	0.001	3.02412	-11.5623	0.00045	0.00497234
TRAES3BF089400020CFD_g	0.001	3.01461	-11.5578	5e-05	0.000725288
Traes_7AL_AB20B80E5	0.001	3.0144	-11.5577	0.00065	0.00677606
Traes_1DL_03B8E52F9	0.001	3.01193	-11.5565	5e-05	0.000725288			AT1G76860	Sm-like protein LSM3B [Source:UniProtKB/Swiss-Prot;Acc:Q9C6K5]	LSM3B
Traes_3DS_F6048CD91	0.001	3.00489	-11.5531	5e-05	0.000725288
Traes_1BL_1C873CA06	0.001	3.00057	-11.551	5e-05	0.000725288
Traes_3AS_924A341AA	0.001	2.99474	-11.5482	5e-05	0.000725288
Traes_7DS_D9624270A	0.001	2.99173	-11.5468	0.0004	0.00451115
Traes_7BS_F2F622CD8	0.001	2.98174	-11.5419	5e-05	0.000725288
Traes_5DL_0560DCDC0	0.001	2.9793	-11.5408	5e-05	0.000725288
Traes_5BL_C452655D8	0.001	2.97511	-11.5387	5e-05	0.000725288			AT5G37478	TPX2 (targeting protein for Xklp2) protein family [Source:TAIR;Acc:AT5G37478]
Traes_4AL_70F41757C	0.001	2.9738	-11.5381	0.00245	0.019766			AT5G58240	FRAGILE HISTIDINE TRIAD [Source:TAIR;Acc:AT5G58240]	FHIT
Traes_1AL_D25D2A8D7	0.001	2.97306	-11.5377	5e-05	0.000725288
Traes_6AL_99D8F22F3	0.001	2.96937	-11.5359	5e-05	0.000725288			AT1G65680	Putative expansin-B2 [Source:UniProtKB/Swiss-Prot;Acc:Q9SHY6]	EXPB2
Traes_5AS_A29B02B1F	0.001	2.96857	-11.5356	5e-05	0.000725288
Traes_7BS_8F739045B	0.001	2.9636	-11.5331	5e-05	0.000725288			AT4G31870	Putative glutathione peroxidase 7, chloroplastic [Source:UniProtKB/Swiss-Prot;Acc:Q9SZ54]	GPX7
Traes_1AS_1F1C7CCF8	0.001	2.95854	-11.5307	5e-05	0.000725288			AT3G05930	Germin-like protein subfamily 2 member 3 [Source:UniProtKB/Swiss-Prot;Acc:P93000]	GLP8
Traes_6DS_0D9BB546D	0.001	2.95524	-11.5291	5e-05	0.000725288
Traes_6AS_D925E1A0E	0.001	2.95073	-11.5269	5e-05	0.000725288			AT5G14290	Mitochondrial ribosomal protein L37 [Source:TAIR;Acc:AT5G14290]
Traes_1BL_DA91AD5D7	0.001	2.94393	-11.5235	5e-05	0.000725288			AT3G61750	Cytochrome b561 and DOMON domain-containing protein At3g61750 [Source:UniProtKB/Swiss-Prot;Acc:Q9M363]
Traes_2AL_6A59E3221	0.001	2.94212	-11.5226	5e-05	0.000725288			AT5G57123	unknown protein; BEST Arabidopsis thaliana protein match is: unknown protein (TAIR:AT4G29905.1); Has 30201 Blast hits to 17322 proteins in 780 species: Archae - 12; Bacteria - 1396; Metazoa - 17338; Fungi - 3422; Plants - 5037; Viruses - 0; Other Eu /.../es - 2996 (source: NCBI BLink). [Source:TAIR;Acc:AT5G57123]
Traes_2BL_AB5AC0465	0.001	2.93548	-11.5194	5e-05	0.000725288			AT1G14990	unknown protein; FUNCTIONS IN: molecular_function unknown; INVOLVED IN: biological_process unknown; LOCATED IN: endomembrane system; EXPRESSED IN: 22 plant structures; EXPRESSED DURING: 13 growth stages; Has 34 Blast hits to 34 proteins in 12 specie /.../hae - 0; Bacteria - 0; Metazoa - 0; Fungi - 0; Plants - 34; Viruses - 0; Other Eukaryotes - 0 (source: NCBI BLink). [Source:TAIR;Acc:AT1G14990]
Traes_5AL_0B743B40E	0.001	2.92384	-11.5136	5e-05	0.000725288
Traes_2AL_898D652B9	0.001	2.9229	-11.5132	0.00145	0.0129272
Traes_4DL_2CC7963CE	0.001	2.91834	-11.5109	5e-05	0.000725288			AT4G08310	FUNCTIONS IN: molecular_function unknown; INVOLVED IN: biological_process unknown; LOCATED IN: cellular_component unknown; EXPRESSED IN: 25 plant structures; EXPRESSED DURING: 13 growth stages; CONTAINS InterPro DOMAIN/s: Histone chaperone domain CH /.../erPro:IPR019098); BEST Arabidopsis thaliana protein match is: unknown protein (TAIR:AT1G44780.2); Has 53711 Blast hits to 33687 proteins in 1618…
Traes_5BL_FE6460DF0	0.001	2.90786	-11.5057	5e-05	0.000725288
Traes_2BL_9D2EFC2EB	0.001	2.90529	-11.5045	5e-05	0.000725288			AT3G24320	DNA mismatch repair protein MSH1, mitochondrial [Source:UniProtKB/Swiss-Prot;Acc:Q84LK0]	MSH1
Traes_1DL_8D89E0813	0.001	2.88599	-11.4949	5e-05	0.000725288
Traes_7AL_9C436A715	0.001	2.88208	-11.4929	0.0019	0.0161291			AT1G22750	unknown protein; FUNCTIONS IN: molecular_function unknown; INVOLVED IN: biological_process unknown; LOCATED IN: vacuole; EXPRESSED IN: 23 plant structures; EXPRESSED DURING: 15 growth stages; CONTAINS InterPro DOMAIN/s: Protein of unknown function D /.../ (InterPro:IPR009943); Has 185 Blast hits to 155 proteins in 21 species: Archae - 0; Bacteria - 8; Metazoa - 3; Fungi - 0; Plants - 64; Viruses …
Traes_2DS_11ADF414D	0.001	2.87992	-11.4918	5e-05	0.000725288			AT1G27730	Zinc finger protein ZAT10 [Source:UniProtKB/Swiss-Prot;Acc:Q96289]	ZAT10
Traes_2DL_772C0DE04	0.001	2.87972	-11.4917	5e-05	0.000725288
Traes_1DL_8F87D0467	0.001	2.86933	-11.4865	5e-05	0.000725288
Traes_2AS_35AEC0101	0.001	2.85773	-11.4807	5e-05	0.000725288			AT5G41040	Omega-hydroxypalmitate O-feruloyl transferase [Source:UniProtKB/Swiss-Prot;Acc:Q94CD1]	HHT1
Traes_7BL_E95737691	0.001	2.85091	-11.4772	5e-05	0.000725288			AT1G10820	Protein of unknown function (DUF3755) [Source:TAIR;Acc:AT1G10820]
TRAES3BF078500190CFD_g	0.001	2.84573	-11.4746	5e-05	0.000725288
Traes_2BS_136E5BE41	0.001	2.83577	-11.4695	0.0013	0.0118379
Traes_7BL_C5FBEF2DE	0.001	2.83521	-11.4692	5e-05	0.000725288			AT2G04305	Magnesium transporter CorA-like family protein [Source:TAIR;Acc:AT2G04305]
Traes_2DL_633374955	0.001	2.8221	-11.4626	5e-05	0.000725288			AT3G58390	Protein PELOTA 2 [Source:UniProtKB/Swiss-Prot;Acc:Q9M2H7]	PEL2
Traes_5DL_97FE5E33B	0.001	2.82191	-11.4625	0.0008	0.00806381
Traes_1BL_34181088A	0.001	2.80123	-11.4518	5e-05	0.000725288
Traes_1BS_B58657408	0.001	2.80078	-11.4516	5e-05	0.000725288
Traes_4AS_02D5EDA76	0.001	2.79972	-11.4511	5e-05	0.000725288			AT3G59890	4-hydroxy-tetrahydrodipicolinate reductase 2, chloroplastic [Source:UniProtKB/Swiss-Prot;Acc:Q8LB01]	DAPB2
Traes_7BS_ED69A7445	0.001	2.79727	-11.4498	0.0003	0.00356831
Traes_2DL_36F021DAA	0.001	2.78637	-11.4442	5e-05	0.000725288			AT1G21230	Wall-associated receptor kinase 5 [Source:UniProtKB/Swiss-Prot;Acc:Q9LMN7]	WAK5
Traes_7AS_922145467	0.001	2.77512	-11.4383	5e-05	0.000725288
Traes_1DL_DD8D1FAF1	0.001	2.76975	-11.4355	5e-05	0.000725288
Traes_3DL_E22D9AEAE	0.001	2.76256	-11.4318	5e-05	0.000725288			AT4G21340	Transcription factor bHLH103 [Source:UniProtKB/Swiss-Prot;Acc:Q8VZ22]	BHLH103
Traes_7BS_C157AB576	0.001	2.75939	-11.4301	5e-05	0.000725288
Traes_2DS_6789FA5E7	0.001	2.74661	-11.4234	5e-05	0.000725288
Traes_2BL_6A97D0493	0.001	2.74655	-11.4234	5e-05	0.000725288
Traes_5DL_934850FA3	0.001	2.74053	-11.4202	0.00115	0.0107251			AT3G54640	Tryptophan synthase alpha chain, chloroplastic [Source:UniProtKB/Swiss-Prot;Acc:Q42529]	TSA1
Traes_3AL_28186DB96	0.001	2.73287	-11.4162	5e-05	0.000725288
Traes_1AL_E24044A9F	0.001	2.73089	-11.4152	5e-05	0.000725288
Traes_6BL_AAC3F04F4	0.001	2.72766	-11.4134	0.0013	0.0118379
Traes_2AL_6FF679EF3	0.001	2.71926	-11.409	5e-05	0.000725288			AT4G10310	Sodium transporter HKT1 [Source:UniProtKB/Swiss-Prot;Acc:Q84TI7]	HKT1
Traes_7AL_FA0689410	0.001	2.71675	-11.4077	0.0061	0.0403585			AT1G62820	Probable calcium-binding protein CML14 [Source:UniProtKB/Swiss-Prot;Acc:Q8VZ50]	CML14
Traes_7AS_A08F1CCE1	0.001	2.71625	-11.4074	0.0007	0.00721671
Traes_5DS_BCE8108C8	0.001	2.7152	-11.4068	5e-05	0.000725288			AT1G65030	Transducin/WD40 repeat-like superfamily protein [Source:TAIR;Acc:AT1G65030]
Traes_1BL_90FB952A4	0.001	2.71024	-11.4042	0.0001	0.0013435	serine-type endopeptidase inhibitors [Source:Projected from Arabidopsis thaliana (AT1G72060) TAIR;Acc:AT1G72060]		AT1G72060	serine-type endopeptidase inhibitors [Source:TAIR;Acc:AT1G72060]
Traes_3AL_63705349E	0.001	2.71001	-11.4041	0.003	0.0232317			AT3G46540	ENTH/VHS family protein [Source:TAIR;Acc:AT3G46540]
Traes_2BL_83409F316	0.001	2.70817	-11.4031	5e-05	0.000725288
TRAES3BF167600010CFD_g	0.001	2.70786	-11.4029	5e-05	0.000725288			AT2G44920	Thylakoid lumenal 15 kDa protein 1, chloroplastic [Source:UniProtKB/Swiss-Prot;Acc:O22160]
Traes_1BL_92D564942	0.001	2.70752	-11.4028	0.00015	0.00194135
Traes_3DL_24BB937CF	0.001	2.70361	-11.4007	5e-05	0.000725288			AT5G59840	Ras-related small GTP-binding family protein [Source:TAIR;Acc:AT5G59840]
Traes_7BL_C0FD95AA8	0.001	2.70209	-11.3999	5e-05	0.000725288
Traes_4AS_DAC5B30A3	0.001	2.70141	-11.3995	5e-05	0.000725288			AT1G09460	Carbohydrate-binding X8 domain superfamily protein [Source:TAIR;Acc:AT1G09460]
Traes_5BL_4B68B4F48	0.001	2.69697	-11.3971	5e-05	0.000725288
Traes_7DS_C407F8C85	0.001	2.69144	-11.3942	5e-05	0.000725288
Traes_4BL_52C0273FD	0.001	2.68446	-11.3904	5e-05	0.000725288			AT1G64640	early nodulin-like protein 8 [Source:TAIR;Acc:AT1G64640]	ENODL8
Traes_4AS_DA9555CFB	0.001	2.68445	-11.3904	0.00015	0.00194135			AT1G78770	Anaphase-promoting complex subunit 6 [Source:UniProtKB/Swiss-Prot;Acc:B3DNN5]	APC6
Traes_7DL_5A3777013	0.001	2.68439	-11.3904	0.0005	0.00544991
Traes_5BS_2C00B0492	0.001	2.68166	-11.3889	0.00645	0.0420587	Cornichon family protein [Source:Projected from Arabidopsis thaliana (AT3G12180) TAIR;Acc:AT3G12180]		AT3G12180	Protein cornichon homolog 1 [Source:UniProtKB/Swiss-Prot;Acc:Q9C7D7]
Traes_5DL_EFC12FB09	0.001	2.6812	-11.3887	5e-05	0.000725288			AT4G35220	Cyclase family protein [Source:TAIR;Acc:AT4G35220]
TRAES3BF076300060CFD_g	0.001	2.67381	-11.3847	5e-05	0.000725288
Traes_4DL_3079F96E7	0.001	2.67002	-11.3826	5e-05	0.000725288			AT5G05600	2-oxoglutarate (2OG) and Fe(II)-dependent oxygenase superfamily protein [Source:TAIR;Acc:AT5G05600]
Traes_4AS_32255850B	0.001	2.66953	-11.3824	5e-05	0.000725288			AT3G09690	alpha/beta-Hydrolases superfamily protein [Source:TAIR;Acc:AT3G09690]
Traes_7BS_EBB0EC28F	0.001	2.6678	-11.3814	5e-05	0.000725288	Chaperonin-like RbcX protein [Source:Projected from Arabidopsis thaliana (AT4G04330) TAIR;Acc:AT4G04330]		AT4G04330	Chaperonin-like RbcX protein [Source:TAIR;Acc:AT4G04330]
Traes_4AL_0F01C2342	0.001	2.66459	-11.3797	0.00035	0.00403532
Traes_5AL_8E9847971	0.001	2.65687	-11.3755	0.0007	0.00721671			AT5G24770	Vegetative storage protein 2 [Source:UniProtKB/Swiss-Prot;Acc:O82122]	VSP2
Traes_7AL_8E30E8AE0	0.001	2.65214	-11.3729	5e-05	0.000725288
Traes_1AS_0020BE1A4	0.001	2.65162	-11.3727	5e-05	0.000725288			AT5G20100	unknown protein; BEST Arabidopsis thaliana protein match is: unknown protein (TAIR:AT1G80180.1); Has 82 Blast hits to 82 proteins in 12 species: Archae - 0; Bacteria - 0; Metazoa - 0; Fungi - 0; Plants - 82; Viruses - 0; Other Eukaryotes - 0 (source /.../ BLink). [Source:TAIR;Acc:AT5G20100]
Traes_1BS_282862C32	0.001	2.65043	-11.372	0.00035	0.00403532
TRAES3BF006600040CFD_g	0.001	2.64926	-11.3714	5e-05	0.000725288			AT3G11460	Putative pentatricopeptide repeat-containing protein At3g11460 [Source:UniProtKB/Swiss-Prot;Acc:Q9CAY1]	PCMP-H52
Traes_4AL_F03D91090	0.001	2.64768	-11.3705	5e-05	0.000725288			AT4G35710	Arabidopsis protein of unknown function (DUF241) [Source:TAIR;Acc:AT4G35710]
Traes_1BL_1E2A556E1	0.001	2.64686	-11.3701	0.0005	0.00544991
Traes_7DL_018814A9E	0.001	2.6452	-11.3692	5e-05	0.000725288
Traes_7AL_47E292A21	0.001	2.64107	-11.3669	5e-05	0.000725288
Traes_3AS_AAA495D32	0.001	2.63523	-11.3637	5e-05	0.000725288			AT4G29210	Gamma-glutamyltranspeptidase 3 [Source:UniProtKB/Swiss-Prot;Acc:Q9M0G0]	GGT3
Traes_3DL_6BFD1C3F0	0.001	2.62768	-11.3596	0.0001	0.0013435			AT1G61700	DNA-directed RNA polymerase subunit 10-like protein [Source:UniProtKB/Swiss-Prot;Acc:Q9SYA6]	NRPB10L
Traes_7DS_B19045BD0	0.001	2.62055	-11.3557	0.00035	0.00403532			AT5G24840	tRNA (guanine-N(7)-)-methyltransferase [Source:UniProtKB/Swiss-Prot;Acc:Q8GXB7]
Traes_2AL_9D5FA9A71	0.001	2.61793	-11.3542	5e-05	0.000725288			AT3G23510	Cyclopropane-fatty-acyl-phospholipid synthase [Source:TAIR;Acc:AT3G23510]
Traes_7AS_C551842D0	0.001	2.61314	-11.3516	0.00025	0.00305651
Traes_7AS_24F57B6F0	0.001	2.61116	-11.3505	5e-05	0.000725288			AT1G32980	Subtilisin-like serine endopeptidase family protein [Source:TAIR;Acc:AT1G32980]
Traes_7AL_0F64506F6	0.001	2.61039	-11.35	0.00125	0.0114764
Traes_4AL_0B6E8084A	0.001	2.60251	-11.3457	0.0009	0.00884384
Traes_5BL_877AD3678	0.001	2.5972	-11.3427	0.0028	0.0220368			AT5G02560	Probable histone H2A.4 [Source:UniProtKB/Swiss-Prot;Acc:Q9LZ46]	HTA12
Traes_6BL_A82EC4618	0.001	2.59242	-11.3401	5e-05	0.000725288			AT5G27370	Protein of unknown function (DUF679) [Source:TAIR;Acc:AT5G27370]
Traes_2DS_A886F6C92	0.001	2.59064	-11.3391	0.00015	0.00194135
Traes_5DL_D2F75A952	0.001	2.57881	-11.3325	5e-05	0.000725288			AT5G58390	Peroxidase 67 [Source:UniProtKB/Swiss-Prot;Acc:Q9LVL2]	PER67
Traes_5DL_B067AE77E	0.001	2.57548	-11.3306	5e-05	0.000725288
Traes_7DS_D99B3A427	0.001	2.56827	-11.3266	5e-05	0.000725288
Traes_6DL_70F5FEBAA	0.001	2.56804	-11.3265	0.00015	0.00194135			AT1G18680	HNH endonuclease domain-containing protein [Source:TAIR;Acc:AT1G18680]
Traes_1AS_E8827D028	0.001	2.55735	-11.3204	0.0005	0.00544991			AT4G28520	12S seed storage protein CRC [Source:UniProtKB/Swiss-Prot;Acc:Q96318]	CRC
Traes_2AS_E41280C6C	0.001	2.5544	-11.3188	5e-05	0.000725288
Traes_5BL_6C0687D31	0.001	2.54969	-11.3161	5e-05	0.000725288			AT1G04260	PRA1 family protein D [Source:UniProtKB/Swiss-Prot;Acc:P93829]	PRA1D
Traes_5DS_B04BA1D95	0.001	2.53787	-11.3094	5e-05	0.000725288
Traes_7BS_144359B22	0.001	2.53606	-11.3084	5e-05	0.000725288			AT2G33570	Domain of unknown function (DUF23) [Source:TAIR;Acc:AT2G33570]
Traes_2BS_437CE299A	0.001	2.52727	-11.3034	5e-05	0.000725288			AT4G05130	Equilibrative nucleotide transporter 4 [Source:UniProtKB/Swiss-Prot;Acc:Q9M0Y2]	ENT4
Traes_2BL_86887455D	0.001	2.526	-11.3026	5e-05	0.000725288
Traes_1DL_DE1E8074B	0.001	2.51739	-11.2977	0.00285	0.022315			AT1G51840	protein kinase-related [Source:TAIR;Acc:AT1G51840]
Traes_4AL_272CFF824	0.001	2.51255	-11.2949	5e-05	0.000725288
Traes_4BL_C30ADD398	0.001	2.5067	-11.2916	0.00055	0.00589717			AT5G22340	unknown protein; FUNCTIONS IN: molecular_function unknown; INVOLVED IN: biological_process unknown; LOCATED IN: chloroplast; EXPRESSED IN: 22 plant structures; EXPRESSED DURING: 13 growth stages; Has 58 Blast hits to 58 proteins in 20 species: Archa /.../ Bacteria - 0; Metazoa - 0; Fungi - 0; Plants - 57; Viruses - 0; Other Eukaryotes - 1 (source: NCBI BLink). [Source:TAIR;Acc:AT5G22340]
Traes_1AL_A7739BD6B	0.001	2.49994	-11.2877	5e-05	0.000725288
Traes_6BL_8AD551316	0.001	2.49549	-11.2851	0.00045	0.00497234			AT3G13340	Transducin/WD40 repeat-like superfamily protein [Source:TAIR;Acc:AT3G13340]
Traes_7BS_BBAAFD6EB	0.001	2.49375	-11.2841	5e-05	0.000725288
Traes_2AL_225DFC16A	0.001	2.49139	-11.2827	5e-05	0.000725288			AT1G56680	Chitinase family protein [Source:TAIR;Acc:AT1G56680]
Traes_3AL_C86B3A863	0.001	2.47723	-11.2745	0.00015	0.00194135			AT5G14660	Peptide deformylase 1B, chloroplastic/mitochondrial [Source:UniProtKB/Swiss-Prot;Acc:Q9FUZ2]	PDF1B
Traes_3AS_51655E2D6	0.001	2.47372	-11.2725	0.0005	0.00544991			AT1G50240	Serine/threonine-protein kinase TIO [Source:UniProtKB/Swiss-Prot;Acc:Q2QAV0]	TIO
Traes_3DL_E3B38D142	0.001	2.47187	-11.2714	5e-05	0.000725288			AT3G02360	6-phosphogluconate dehydrogenase, decarboxylating 3 [Source:UniProtKB/Swiss-Prot;Acc:Q9FWA3]
Traes_5BL_2522FBDB6	0.001	2.46873	-11.2696	5e-05	0.000725288
Traes_6DL_2A4C07901	0.001	2.46867	-11.2695	5e-05	0.000725288			AT5G40540	Protein kinase superfamily protein [Source:TAIR;Acc:AT5G40540]
Traes_2BL_274902773	0.001	2.46225	-11.2658	5e-05	0.000725288
Traes_7AS_4946983A4	0.001	2.45834	-11.2635	5e-05	0.000725288
Traes_2AS_5F6B83EE7	0.001	2.44191	-11.2538	5e-05	0.000725288			AT3G54940	Papain family cysteine protease [Source:TAIR;Acc:AT3G54940]
Traes_2AL_EDC0D32DF	0.001	2.43888	-11.252	0.0004	0.00451115			AT5G57123	unknown protein; BEST Arabidopsis thaliana protein match is: unknown protein (TAIR:AT4G29905.1); Has 30201 Blast hits to 17322 proteins in 780 species: Archae - 12; Bacteria - 1396; Metazoa - 17338; Fungi - 3422; Plants - 5037; Viruses - 0; Other Eu /.../es - 2996 (source: NCBI BLink). [Source:TAIR;Acc:AT5G57123]
Traes_1BL_65000B245	0.001	2.43076	-11.2472	0.00185	0.0157741
Traes_3AS_C34605031	0.001	2.42844	-11.2458	5e-05	0.000725288
Traes_3AL_2C4CBA961	0.001	2.42674	-11.2448	0.0001	0.0013435			AT3G62800	Double-stranded RNA-binding protein 4 [Source:UniProtKB/Swiss-Prot;Acc:Q8H1D4]	DBR4
Traes_7BL_5D10B4FE9	0.001	2.42217	-11.2421	5e-05	0.000725288			AT4G22010	SKU5 similar 4 [Source:TAIR;Acc:AT4G22010]	sks4
Traes_3DL_24732BFF8	0.001	2.41958	-11.2405	5e-05	0.000725288			AT3G48195	Phox (PX) domain-containing protein [Source:TAIR;Acc:AT3G48195]
Traes_1AS_0E5E124B1	0.001	2.41131	-11.2356	0.00795	0.0494126
Traes_6BL_BEA7F3D35	0.001	2.40653	-11.2327	0.00075	0.00763428			AT5G20720	20 kDa chaperonin, chloroplastic [Source:UniProtKB/Swiss-Prot;Acc:O65282]	CPN21
Traes_5BS_94EB99BCB	0.001	2.40572	-11.2323	5e-05	0.000725288
Traes_5BL_90D8A7802	0.001	2.40121	-11.2295	0.00055	0.00589717
TRAES3BF099200020CFD_g	0.001	2.39645	-11.2267	5e-05	0.000725288			AT1G60270	Putative beta-glucosidase 6 [Source:UniProtKB/Swiss-Prot;Acc:Q682B4]	BGLU6
Traes_5BL_EA891A80D	0.001	2.39142	-11.2237	5e-05	0.000725288			AT5G50760	SAUR-like auxin-responsive protein family [Source:TAIR;Acc:AT5G50760]
Traes_1AL_84E91C69D	0.001	2.38682	-11.2209	0.00105	0.00998881			AT4G30900	DNAse I-like superfamily protein [Source:TAIR;Acc:AT4G30900]
Traes_5AL_B4B3A41C8	0.001	2.38645	-11.2207	5e-05	0.000725288			AT1G42430	unknown protein; BEST Arabidopsis thaliana protein match is: unknown protein (TAIR:AT3G55760.3); Has 186 Blast hits to 143 proteins in 47 species: Archae - 0; Bacteria - 23; Metazoa - 14; Fungi - 6; Plants - 87; Viruses - 0; Other Eukaryotes - 56 (s /.../ NCBI BLink). [Source:TAIR;Acc:AT1G42430]
Traes_1AL_188865E54	0.001	2.37121	-11.2114	5e-05	0.000725288			AT1G71270	Vacuolar protein sorting-associated protein 52 A [Source:UniProtKB/Swiss-Prot;Acc:Q94KD3]	VPS52
Traes_4AS_8E594F267	0.001	2.36332	-11.2066	5e-05	0.000725288			AT1G04770	Protein SULFUR DEFICIENCY-INDUCED 2 [Source:UniProtKB/Swiss-Prot;Acc:Q8L730]
Traes_2DL_BA25FAB39	0.001	2.36273	-11.2062	5e-05	0.000725288			AT5G39590	TLD-domain containing nucleolar protein [Source:TAIR;Acc:AT5G39590]
TRAES3BF099700020CFD_g	0.001	2.35892	-11.2039	5e-05	0.000725288			AT1G08290	Zinc finger protein WIP3 [Source:UniProtKB/Swiss-Prot;Acc:Q9SGD1]	WIP3
Traes_3AL_6A2763CD0	0.001	2.35787	-11.2033	0.00055	0.00589717			AT2G41530	S-formylglutathione hydrolase [Source:UniProtKB/Swiss-Prot;Acc:Q8LAS8]	SFGH
Traes_6BS_37A667D99	0.001	2.35512	-11.2016	5e-05	0.000725288			AT2G23820	Metal-dependent phosphohydrolase [Source:TAIR;Acc:AT2G23820]
Traes_5BL_6D0651A75	0.001	2.34759	-11.197	5e-05	0.000725288			AT5G50720	HVA22-like protein e [Source:UniProtKB/Swiss-Prot;Acc:Q9FED2]	HVA22E
Traes_5DL_8C3E32714	0.001	2.34003	-11.1923	0.00165	0.0143219			AT1G05575	unknown protein; FUNCTIONS IN: molecular_function unknown; INVOLVED IN: anaerobic respiration; LOCATED IN: endomembrane system; EXPRESSED IN: 17 plant structures; EXPRESSED DURING: 9 growth stages; BEST Arabidopsis thaliana protein match is: unknown /.../in (TAIR:AT2G31945.1); Has 63 Blast hits to 63 proteins in 10 species: Archae - 0; Bacteria - 0; Metazoa - 0; Fungi - 0; Plants - 63; Viruses - …
Traes_2BS_B6EBC0962	0.001	2.33899	-11.1917	5e-05	0.000725288	Peroxidase [Source:UniProtKB/Swiss-Prot;Acc:P15984]
Traes_4BS_F97ED76C3	0.001	2.33838	-11.1913	5e-05	0.000725288
Traes_1BL_29C51413C	0.001	2.33498	-11.1892	5e-05	0.000725288
Traes_2DL_75B22B3B6	0.001	2.33061	-11.1865	5e-05	0.000725288
Traes_7AS_F7BA8C654	0.001	2.32961	-11.1859	0.002	0.0167811			AT1G20340	Plastocyanin major isoform, chloroplastic [Source:UniProtKB/Swiss-Prot;Acc:P42699]	DRT112
Traes_5DL_93AA7CC5A	0.001	2.32899	-11.1855	5e-05	0.000725288			AT2G38695	unknown protein; Has 65 Blast hits to 65 proteins in 18 species: Archae - 0; Bacteria - 0; Metazoa - 0; Fungi - 0; Plants - 62; Viruses - 0; Other Eukaryotes - 3 (source: NCBI BLink). [Source:TAIR;Acc:AT2G38695]
Traes_5BL_0194534D9	0.001	2.32664	-11.184	5e-05	0.000725288
Traes_5DL_4902CC137	0.001	2.32526	-11.1832	0.00235	0.0191191
Traes_1DL_7D6B9CC30	0.001	2.31325	-11.1757	0.0003	0.00356831
Traes_2AL_5B4F79969	0.001	2.30774	-11.1723	0.0001	0.0013435			AT1G67340	F-box protein At1g67340 [Source:UniProtKB/Swiss-Prot;Acc:Q9FYF9]
Traes_6DL_F2D6BE7C1	0.001	2.30606	-11.1712	5e-05	0.000725288			AT4G08950	Protein EXORDIUM [Source:UniProtKB/Swiss-Prot;Acc:Q9ZPE7]	EXO
Traes_2BL_53636F938	0.001	2.30533	-11.1708	5e-05	0.000725288			AT1G61120	(E,E)-geranyllinalool synthase [Source:UniProtKB/Swiss-Prot;Acc:Q93YV0]	GES
Traes_1BL_2484B91FA	0.001	2.30141	-11.1683	5e-05	0.000725288			AT2G01240	Reticulon family protein [Source:TAIR;Acc:AT2G01240]
TRAES3BF267200010CFD_g	0.001	2.28865	-11.1603	5e-05	0.000725288
Traes_7DS_ED1E21A11	0.001	2.28553	-11.1583	0.00075	0.00763428			AT1G06470	Probable sugar phosphate/phosphate translocator At1g06470 [Source:UniProtKB/Swiss-Prot;Acc:Q8H184]
Traes_5BL_0D65F136A	0.001	2.27964	-11.1546	5e-05	0.000725288			AT5G22410	Peroxidase 60 [Source:UniProtKB/Swiss-Prot;Acc:Q9FMR0]	PER60
Traes_6DL_283DF62C8	0.001	2.27711	-11.153	0.0001	0.0013435
Traes_2AS_3161D54F8	0.001	2.27281	-11.1503	5e-05	0.000725288
Traes_1DS_B8548D85F	0.001	2.27181	-11.1496	0.00135	0.0121972
Traes_2AL_53BE4ECB9	0.001	2.26294	-11.144	5e-05	0.000725288
Traes_3AL_CFC5D3899	0.001	2.2602	-11.1422	5e-05	0.000725288			AT5G50890	alpha/beta-Hydrolases superfamily protein [Source:TAIR;Acc:AT5G50890]
Traes_7AL_A7C5F0C23	0.001	2.25942	-11.1417	5e-05	0.000725288
Traes_1AL_4E200FCA0	0.001	2.25731	-11.1404	0.00045	0.00497234			AT3G15356	Lectin-like protein LEC [Source:UniProtKB/Swiss-Prot;Acc:Q9LJR2]	LEC
Traes_5AL_929D2187B	0.001	2.24725	-11.1339	5e-05	0.000725288	Thioredoxin superfamily protein [Source:Projected from Arabidopsis thaliana (AT4G37200) TAIR;Acc:AT4G37200]		AT4G37200	Thioredoxin-like protein HCF164, chloroplastic [Source:UniProtKB/Swiss-Prot;Acc:O23166]	HCF164
Traes_1DL_C6FEABAC0	0.001	2.24645	-11.1334	5e-05	0.000725288
Traes_4BL_FA79243B1	0.001	2.24556	-11.1329	5e-05	0.000725288			AT4G33810	Glycosyl hydrolase superfamily protein [Source:TAIR;Acc:AT4G33810]
Traes_5AL_689B42D62	0.001	2.24041	-11.1295	0.00025	0.00305651			AT5G65980	Auxin efflux carrier family protein [Source:TAIR;Acc:AT5G65980]
Traes_4DL_FB37BA2A91	0.001	2.23945	-11.1289	5e-05	0.000725288			AT1G28220	Purine permease 3 [Source:UniProtKB/Swiss-Prot;Acc:Q9FZ95]	PUP3
Traes_4BL_F24448A6C	0.001	2.23845	-11.1283	5e-05	0.000725288
TRAES3BF061600060CFD_g	0.001	2.23726	-11.1275	5e-05	0.000725288
Traes_1AS_53CDC5AC0	0.001	2.22908	-11.1222	5e-05	0.000725288			AT1G20850	Xylem cysteine proteinase 2 [Source:UniProtKB/Swiss-Prot;Acc:Q9LM66]	XCP2
TRAES3BF010600030CFD_g	0.001	2.22732	-11.1211	0.0015	0.0133073
Traes_3AS_D8AE0A149	0.001	2.2227	-11.1181	5e-05	0.000725288			AT3G25730	AP2/ERF and B3 domain-containing transcription factor ARF14 [Source:UniProtKB/Swiss-Prot;Acc:Q9LS06]	ARF14
Traes_4DL_5760FBC19	0.001	2.21822	-11.1152	0.00055	0.00589717			AT3G51680	Short-chain dehydrogenase reductase 2a [Source:UniProtKB/Swiss-Prot;Acc:Q9SCU0]	SDR2A
Traes_1DL_048F54934	0.001	2.21565	-11.1135	0.0041	0.0296699
Traes_5DL_EE68C64BC	0.001	2.20496	-11.1065	5e-05	0.000725288
Traes_5AL_BE29762BC	0.001	2.19669	-11.1011	5e-05	0.000725288	Transducin/WD40 repeat-like superfamily protein [Source:Projected from Arabidopsis thaliana (AT1G69400) TAIR;Acc:AT1G69400]		AT1G69400	Mitotic checkpoint protein BUB3.3 [Source:UniProtKB/Swiss-Prot;Acc:F4I241]	BUB3.3
Traes_2DS_3674D04D1	0.001	2.19443	-11.0996	5e-05	0.000725288
Traes_7DS_43E46F49E	0.001	2.19332	-11.0989	5e-05	0.000725288
Traes_4BS_CCA83F92D	0.001	2.19119	-11.0975	5e-05	0.000725288			AT5G11750	Ribosomal protein L19 family protein [Source:TAIR;Acc:AT5G11750]
Traes_5DL_B26C238DC	0.001	2.18975	-11.0966	0.00135	0.0121972			AT1G55210	Dirigent protein 20 [Source:UniProtKB/Swiss-Prot;Acc:Q9C891]	DIR20
Traes_3AL_FD45E1703	0.001	2.18863	-11.0958	5e-05	0.000725288
Traes_2AL_610660CAA	0.001	2.18506	-11.0935	5e-05	0.000725288
Traes_7AS_77CBB908D	0.001	2.18373	-11.0926	5e-05	0.000725288
Traes_5BL_573ABF1D7	0.001	2.18077	-11.0906	5e-05	0.000725288			AT2G42380	Basic leucine zipper 34 [Source:UniProtKB/Swiss-Prot;Acc:F4IN23]	BZIP34
Traes_1AS_97CE311BA	0.001	2.17727	-11.0883	0.00065	0.00677606			AT4G16141	GATA type zinc finger transcription factor family protein [Source:TAIR;Acc:AT4G16141]
Traes_4DL_C02A2A149	0.001	2.16877	-11.0827	5e-05	0.000725288			AT2G01880	Purple acid phosphatase 7 [Source:UniProtKB/Swiss-Prot;Acc:Q8S341]	PAP7
TRAES3BF051600050CFD_g	0.001	2.15906	-11.0762	5e-05	0.000725288
Traes_2AL_800303D8D	0.001	2.15626	-11.0743	5e-05	0.000725288
Traes_5BL_A829D6D9A	0.001	2.15289	-11.0721	5e-05	0.000725288
Traes_5BL_71C9BC55C	0.001	2.14526	-11.0669	0.0004	0.00451115
Traes_2AL_C4FB0D2CF	0.001	2.14388	-11.066	5e-05	0.000725288
Traes_1BL_83928A696	0.001	2.14136	-11.0643	0.0009	0.00884384
TRAES3BF092200040CFD_g	0.001	2.12547	-11.0536	5e-05	0.000725288
Traes_6AL_1CF4D8935	0.001	2.12299	-11.0519	5e-05	0.000725288			AT1G65680	Putative expansin-B2 [Source:UniProtKB/Swiss-Prot;Acc:Q9SHY6]	EXPB2
Traes_2AS_235EEA0AE	0.001	2.12234	-11.0514	5e-05	0.000725288
Traes_1DL_541F138FA	0.001	2.11636	-11.0474	5e-05	0.000725288			AT3G06760	Protein DEHYDRATION-INDUCED 19 homolog 4 [Source:UniProtKB/Swiss-Prot;Acc:Q8VXU6]	DI19-4
Traes_5AL_6D3435280	0.001	2.11379	-11.0456	5e-05	0.000725288
Traes_4BL_14F91151E	0.001	2.1031	-11.0383	5e-05	0.000725288
Traes_1AS_4DBC278B8	0.001	2.09913	-11.0356	5e-05	0.000725288			AT3G07370	E3 ubiquitin-protein ligase CHIP [Source:UniProtKB/Swiss-Prot;Acc:Q9SRS9]	CHIP
Traes_2AL_463850287	0.001	2.09744	-11.0344	0.0001	0.0013435
Traes_1AL_DA3F4C1BC	0.001	2.09525	-11.0329	0.00295	0.0229366
Traes_7DS_77FC13D7B1	0.001	2.09001	-11.0293	5e-05	0.000725288
Traes_6BL_5DCA0B3C1	0.001	2.08939	-11.0289	5e-05	0.000725288			AT3G47570	Probable LRR receptor-like serine/threonine-protein kinase At3g47570 [Source:UniProtKB/Swiss-Prot;Acc:C0LGP4]
Traes_2AS_9A3F73BE3	0.001	2.08749	-11.0276	5e-05	0.000725288			AT4G33880	Transcription factor bHLH85 [Source:UniProtKB/Swiss-Prot;Acc:Q84WK0]	BHLH85
Traes_2DL_51345890E	0.001	2.08548	-11.0262	5e-05	0.000725288	syntaxin of plants 81 [Source:Projected from Arabidopsis thaliana (AT1G51740) TAIR;Acc:AT1G51740]		AT1G51740	Syntaxin-81 [Source:UniProtKB/Swiss-Prot;Acc:P59277]	SYP81
Traes_2AS_49B62ED36	0.001	2.07906	-11.0217	5e-05	0.000725288			AT1G49920	MuDR family transposase [Source:TAIR;Acc:AT1G49920]
TRAES3BF264800010CFD_g	0.001	2.07826	-11.0212	5e-05	0.000725288
Traes_2AS_5DF52D5D1	0.001	2.07195	-11.0168	5e-05	0.000725288
TRAES3BF090300120CFD_g	0.001	2.06673	-11.0131	0.00015	0.00194135
Traes_6AS_34826E7A3	0.001	2.0645	-11.0116	5e-05	0.000725288			AT1G71740	unknown protein; Has 82 Blast hits to 82 proteins in 12 species: Archae - 0; Bacteria - 0; Metazoa - 0; Fungi - 0; Plants - 82; Viruses - 0; Other Eukaryotes - 0 (source: NCBI BLink). [Source:TAIR;Acc:AT1G71740]
Traes_2BL_CEF8A814F	0.001	2.06259	-11.0102	0.00105	0.00998881
Traes_4DL_BBA5E7BFC	0.001	2.05895	-11.0077	0.00015	0.00194135			AT3G53890	40S ribosomal protein S21-1 [Source:UniProtKB/Swiss-Prot;Acc:Q9M337]	RPS21B
Traes_6DL_4A8DE4BC1	0.001	2.05174	-11.0026	5e-05	0.000725288
Traes_7DL_5CA7F86A2	0.001	2.05077	-11.0019	5e-05	0.000725288			AT1G54690	Probable histone H2AXb [Source:UniProtKB/Swiss-Prot;Acc:Q9S9K7]	HTA3
Traes_5BL_38D5C4BE1	0.001	2.04578	-10.9984	5e-05	0.000725288			AT2G24580	Probable sarcosine oxidase [Source:UniProtKB/Swiss-Prot;Acc:Q9SJA7]
Traes_5DS_82A595BE9	0.001	2.04318	-10.9966	5e-05	0.000725288			AT2G29100	Glutamate receptor 2.9 [Source:UniProtKB/Swiss-Prot;Acc:O81078]	GLR2.9
TRAES3BF111700140CFD_g	0.001	2.0427	-10.9963	0.0007	0.00721671			AT5G64810	Probable WRKY transcription factor 51 [Source:UniProtKB/Swiss-Prot;Acc:Q93WU9]	WRKY51
Traes_6AL_FDB234090	0.001	2.03588	-10.9914	0.00015	0.00194135			AT1G31720	Protein of unknown function (DUF1218) [Source:TAIR;Acc:AT1G31720]
Traes_2AL_AD2FECFF6	0.001	2.03246	-10.989	0.00115	0.0107251			AT2G45330	RNA 2'-phosphotransferase, Tpt1 / KptA family [Source:TAIR;Acc:AT2G45330]	emb1067
Traes_2BS_8B17AED86	0.001	2.0316	-10.9884	0.0003	0.00356831
Traes_2DL_4B9D190F8	0.001	2.01762	-10.9784	5e-05	0.000725288			AT1G62710	Vacuolar-processing enzyme beta-isozyme [Source:UniProtKB/Swiss-Prot;Acc:Q39044]	bVPE
TRAES3BF116200230CFD_g	0.001	2.00941	-10.9726	5e-05	0.000725288			AT2G03200	Eukaryotic aspartyl protease family protein [Source:TAIR;Acc:AT2G03200]
Traes_4AL_2D42DAE24	0.001	2.00723	-10.971	5e-05	0.000725288			AT1G73885	unknown protein; FUNCTIONS IN: molecular_function unknown; INVOLVED IN: biological_process unknown; LOCATED IN: chloroplast thylakoid membrane, chloroplast; Has 37 Blast hits to 37 proteins in 13 species: Archae - 0; Bacteria - 0; Metazoa - 0; Fungi /.../Plants - 37; Viruses - 0; Other Eukaryotes - 0 (source: NCBI BLink). [Source:TAIR;Acc:AT1G73885]
Traes_1AL_0A80F5807	0.001	2.00345	-10.9683	5e-05	0.000725288
Traes_5BL_1E30A1704	0.001	1.99789	-10.9643	5e-05	0.000725288	Histone H4 variant TH011 [Source:UniProtKB/Swiss-Prot;Acc:P62785]
Traes_7AL_162BF7B25	0.001	1.99682	-10.9635	5e-05	0.000725288			AT5G45910	GDSL esterase/lipase At5g45910 [Source:UniProtKB/Swiss-Prot;Acc:Q9FJ45]
Traes_3DL_FADFAB015	0.001	1.99671	-10.9634	0.00255	0.020436			AT3G63440	Cytokinin dehydrogenase 6 [Source:UniProtKB/Swiss-Prot;Acc:Q9LY71]	CKX6
Traes_1BL_4B77DB315	0.001	1.99512	-10.9623	0.0003	0.00356831			AT4G28950	Rac-like GTP-binding protein ARAC7 [Source:UniProtKB/Swiss-Prot;Acc:O82480]	ARAC7
Traes_7BS_E3CB24EE5	0.001	1.99501	-10.9622	0.00055	0.00589717			AT3G23640	heteroglycan glucosidase 1 [Source:TAIR;Acc:AT3G23640]	HGL1
Traes_2DS_DA2568B76	0.001	1.99159	-10.9597	5e-05	0.000725288			AT5G38380	FUNCTIONS IN: molecular_function unknown; INVOLVED IN: biological_process unknown; LOCATED IN: membrane; EXPRESSED IN: 22 plant structures; EXPRESSED DURING: 14 growth stages; CONTAINS InterPro DOMAIN/s: Protein of unknown function DUF6, transmembra /.../terPro:IPR000620); BEST Arabidopsis thaliana protein match is: Cation efflux family protein (TAIR:AT2G04620.1); Has 123 Blast hits to 121 protei…
Traes_7BS_918B1FB5B	0.001	1.9905	-10.9589	0.0003	0.00356831			AT5G65110	Acyl-coenzyme A oxidase 2, peroxisomal [Source:UniProtKB/Swiss-Prot;Acc:O65201]	ACX2
Traes_1BL_A3041F1651	0.001	1.9848	-10.9548	5e-05	0.000725288
Traes_3AL_1E04F9AA3	0.001	1.98412	-10.9543	5e-05	0.000725288
Traes_2DS_2890D385B	0.001	1.98313	-10.9536	5e-05	0.000725288
Traes_2AS_1723B9EE9	0.001	1.98308	-10.9535	0.0044	0.0314089			AT5G12320	ankyrin repeat family protein [Source:TAIR;Acc:AT5G12320]
Traes_2AL_7C55B4FBE	0.001	1.9751	-10.9477	5e-05	0.000725288
Traes_6BL_B5FBA54D6	0.001	1.96738	-10.9421	5e-05	0.000725288			AT2G38970	Zinc finger (C3HC4-type RING finger) family protein [Source:TAIR;Acc:AT2G38970]
TRAES3BF019000130CFD_g	0.001	1.96427	-10.9398	5e-05	0.000725288
Traes_7AL_F0A57C0C2	0.001	1.96321	-10.939	0.00035	0.00403532
Traes_7AL_B12EC4054	0.001	1.9577	-10.9349	5e-05	0.000725288			AT4G00165	Putative lipid-binding protein At4g00165 [Source:UniProtKB/Swiss-Prot;Acc:Q8RW93]
Traes_1AS_ACA8329D0	0.001	1.94795	-10.9277	5e-05	0.000725288
Traes_2BS_9800E762C	0.001	1.93789	-10.9203	5e-05	0.000725288
Traes_2AL_FBFF53A11	0.001	1.93443	-10.9177	5e-05	0.000725288
TRAES3BF032000090CFD_g	0.001	1.9341	-10.9174	5e-05	0.000725288			AT1G65590	Beta-hexosaminidase 3 [Source:UniProtKB/Swiss-Prot;Acc:Q8L7S6]	HEXO3
Traes_7DL_A6E1756C1	0.001	1.93382	-10.9172	0.0001	0.0013435
Traes_5AL_A236B0387	0.001	1.92953	-10.914	5e-05	0.000725288
Traes_7DL_B9439DA60	0.001	1.9267	-10.9119	0.0005	0.00544991
Traes_3DS_C0A4FDDDD	0.001	1.926	-10.9114	5e-05	0.000725288
TRAES3BF009000040CFD_g	0.001	1.91608	-10.9039	0.00435	0.0311057
Traes_7BL_26A3CC41D	0.001	1.91457	-10.9028	0.00045	0.00497234
Traes_4BL_EB96605ED	0.001	1.90269	-10.8938	5e-05	0.000725288
Traes_2AL_9FD39E3F9	0.001	1.89434	-10.8875	0.00015	0.00194135			AT4G20325	FUNCTIONS IN: molecular_function unknown; INVOLVED IN: biological_process unknown; LOCATED IN: nucleus; CONTAINS InterPro DOMAIN/s: Ribonuclease H2, subunit B (InterPro:IPR019024); Has 30201 Blast hits to 17322 proteins in 780 species: Archae - 12; /.../ia - 1396; Metazoa - 17338; Fungi - 3422; Plants - 5037; Viruses - 0; Other Eukaryotes - 2996 (source: NCBI BLink). [Source:TAIR;Acc:AT4G20325]
Traes_5DL_3C2379192	0.001	1.89121	-10.8851	5e-05	0.000725288			AT2G33600	NAD(P)-binding Rossmann-fold superfamily protein [Source:TAIR;Acc:AT2G33600]
Traes_5DL_C47F92764	0.001	1.89067	-10.8847	5e-05	0.000725288			AT1G54930	GRF zinc finger / Zinc knuckle protein [Source:TAIR;Acc:AT1G54930]
Traes_7BL_F79A89E60	0.001	1.88518	-10.8805	5e-05	0.000725288	Calcium-dependent lipid-binding (CaLB domain) family protein [Source:Projected from Arabidopsis thaliana (AT5G04220) TAIR;Acc:AT5G04220]		AT5G04220	Synaptotagmin-3 [Source:UniProtKB/Swiss-Prot;Acc:Q7XA06]	SYT3
Traes_4BS_FC9E4FE7C	0.001	1.87262	-10.8708	5e-05	0.000725288
Traes_7DS_F2A50E14F	0.001	1.86871	-10.8678	5e-05	0.000725288			AT2G45340	Leucine-rich repeat protein kinase family protein [Source:TAIR;Acc:AT2G45340]
Traes_6BL_FAC369889	0.001	1.86829	-10.8675	5e-05	0.000725288
Traes_6DL_9FE97F4AA	0.001	1.86327	-10.8636	5e-05	0.000725288			AT3G07580	unknown protein; FUNCTIONS IN: molecular_function unknown; INVOLVED IN: biological_process unknown; LOCATED IN: chloroplast; EXPRESSED IN: 18 plant structures; EXPRESSED DURING: 12 growth stages; BEST Arabidopsis thaliana protein match is: unknown p /.../ (TAIR:AT5G48335.1); Has 30201 Blast hits to 17322 proteins in 780 species: Archae - 12; Bacteria - 1396; Metazoa - 17338; Fungi - 3422; Plants …
Traes_7DL_827C9E235	0.001	1.86286	-10.8633	5e-05	0.000725288			AT1G03687	DTW domain-containing protein [Source:TAIR;Acc:AT1G03687]
Traes_1AS_4BB379513	0.001	1.8611	-10.8619	5e-05	0.000725288	Histone H4 variant TH011 [Source:UniProtKB/Swiss-Prot;Acc:P62785]
Traes_5AL_646B5CF4D	0.001	1.86108	-10.8619	5e-05	0.000725288			AT4G20740	Pentatricopeptide repeat-containing protein At4g20740 [Source:UniProtKB/Swiss-Prot;Acc:Q9SVH3]
Traes_5BL_634143750	0.001	1.85815	-10.8597	0.0004	0.00451115			AT1G59710	Protein of unknown function (DUF569) [Source:TAIR;Acc:AT1G59710]
Traes_3DS_9CFC567D8	0.001	1.85528	-10.8574	5e-05	0.000725288			AT5G21070	unknown protein; Has 115 Blast hits to 115 proteins in 34 species: Archae - 1; Bacteria - 36; Metazoa - 0; Fungi - 0; Plants - 60; Viruses - 0; Other Eukaryotes - 18 (source: NCBI BLink). [Source:TAIR;Acc:AT5G21070]
Traes_4BL_FE84D2A93	0.001	1.84867	-10.8523	5e-05	0.000725288
Traes_2BL_F12DFCD3F	0.001	1.84114	-10.8464	5e-05	0.000725288
Traes_3AL_B794B0488	0.001	1.83908	-10.8448	0.00055	0.00589717			AT5G55970	RING/U-box superfamily protein [Source:TAIR;Acc:AT5G55970]
Traes_2DS_8E8C066DF	0.001	1.83529	-10.8418	5e-05	0.000725288			AT2G38650	Probable galacturonosyltransferase 7 [Source:UniProtKB/Swiss-Prot;Acc:Q9ZVI7]	GAUT7
Traes_2DL_E7D637378	0.001	1.83028	-10.8378	5e-05	0.000725288			AT2G24620	S-locus glycoprotein family protein [Source:TAIR;Acc:AT2G24620]
Traes_4DS_8DF2A01C2	0.001	1.82497	-10.8337	0.00455	0.0322648
Traes_7DS_B287BBBD9	0.001	1.82467	-10.8334	5e-05	0.000725288			AT1G09910	Rhamnogalacturonate lyase family protein [Source:TAIR;Acc:AT1G09910]
Traes_5BL_90757F0CC	0.001	1.82121	-10.8307	5e-05	0.000725288			AT2G25000	Probable WRKY transcription factor 60 [Source:UniProtKB/Swiss-Prot;Acc:Q9SK33]	WRKY60
Traes_7AS_8258199A0	0.001	1.81685	-10.8272	5e-05	0.000725288
Traes_5AL_CD19FF15F	0.001	1.8158	-10.8264	5e-05	0.000725288			AT4G31780	Monogalactosyldiacylglycerol synthase 1, chloroplastic [Source:UniProtKB/Swiss-Prot;Acc:O81770]	MGD1
Traes_6BS_A7B95AB92	0.001	1.81287	-10.8241	5e-05	0.000725288			AT5G24330	Histone-lysine N-methyltransferase ATXR6 [Source:UniProtKB/Swiss-Prot;Acc:Q9FNE9]	ATXR6
Traes_7BL_66478C383	0.001	1.81254	-10.8238	5e-05	0.000725288			AT1G32210	Dolichyl-diphosphooligosaccharide--protein glycosyltransferase subunit DAD1 [Source:UniProtKB/Swiss-Prot;Acc:Q39080]	DAD1
TRAES3BF043100030CFD_g	0.001	1.7996	-10.8135	5e-05	0.000725288			AT5G58970	Mitochondrial uncoupling protein 2 [Source:UniProtKB/Swiss-Prot;Acc:Q9ZWG1]	PUMP2
TRAES3BF002600150CFD_g	0.001	1.79528	-10.81	5e-05	0.000725288			AT3G16500	Auxin-responsive protein IAA26 [Source:UniProtKB/Swiss-Prot;Acc:Q8LAL2]	IAA26
Traes_4DL_9C912D3EE	0.001	1.7906	-10.8062	5e-05	0.000725288			AT1G20190	Expansin-A11 [Source:UniProtKB/Swiss-Prot;Acc:Q9LNU3]	EXPA11
Traes_7AS_A04A91BA1	0.001	1.78833	-10.8044	0.00015	0.00194135
Traes_5AL_02C1FC147	0.001	1.78094	-10.7984	5e-05	0.000725288
Traes_4AL_849E2DC85	0.001	1.77343	-10.7923	0.0001	0.0013435			AT4G10060	Beta-glucosidase, GBA2 type family protein [Source:TAIR;Acc:AT4G10060]
Traes_1AL_07DBE23F2	0.001	1.77278	-10.7918	5e-05	0.000725288			AT3G10440	Shugoshin C terminus [Source:TAIR;Acc:AT3G10440]
Traes_2DL_7DD4A39D4	0.001	1.77269	-10.7917	5e-05	0.000725288			AT5G13220	Protein TIFY 9 [Source:UniProtKB/Swiss-Prot;Acc:Q93ZM9]	TIFY9
Traes_7AL_53D418420	0.001	1.77226	-10.7914	5e-05	0.000725288
TRAES3BF018400040CFD_g	0.001	1.76902	-10.7887	5e-05	0.000725288			AT1G17665	unknown protein; FUNCTIONS IN: molecular_function unknown; INVOLVED IN: biological_process unknown; LOCATED IN: endomembrane system; EXPRESSED IN: 15 plant structures; EXPRESSED DURING: 11 growth stages; Has 149 Blast hits to 146 proteins in 39 spec /.../rchae - 0; Bacteria - 4; Metazoa - 21; Fungi - 5; Plants - 30; Viruses - 0; Other Eukaryotes - 89 (source: NCBI BLink). [Source:TAIR;Acc:AT1G176…
TRAES3BF005100030CFD_g	0.001	1.76407	-10.7847	5e-05	0.000725288
Traes_4DL_097863C94	0.001	1.76368	-10.7844	5e-05	0.000725288			AT3G03190	Glutathione S-transferase F11 [Source:UniProtKB/Swiss-Prot;Acc:Q96324]	GSTF11
TRAES3BF020200080CFD_g	0.001	1.76352	-10.7842	5e-05	0.000725288			AT4G23820	Pectin lyase-like superfamily protein [Source:TAIR;Acc:AT4G23820]
Traes_6AL_B6C9FBF0B	0.001	1.7605	-10.7818	0.0027	0.0213835			AT4G39630	unknown protein; Has 30201 Blast hits to 17322 proteins in 780 species: Archae - 12; Bacteria - 1396; Metazoa - 17338; Fungi - 3422; Plants - 5037; Viruses - 0; Other Eukaryotes - 2996 (source: NCBI BLink). [Source:TAIR;Acc:AT4G39630]
Traes_5AL_557BCB47E	0.001	1.75881	-10.7804	0.0001	0.0013435			AT3G60000	QWRF motif-containing protein 6 [Source:UniProtKB/Swiss-Prot;Acc:Q5BPM6]	QWRF6
Traes_2BS_D4CB3FB08	0.001	1.75546	-10.7776	5e-05	0.000725288			AT3G56540	Putative serine carboxypeptidase-like 53 [Source:UniProtKB/Swiss-Prot;Acc:Q9LXY6]	SCPL53
Traes_6DS_1DEB9EA6F	0.001	1.75421	-10.7766	5e-05	0.000725288			AT1G06570	phytoene desaturation 1 [Source:TAIR;Acc:AT1G06570]	PDS1
Traes_7AS_C6D54DA2D	0.001	1.74968	-10.7729	5e-05	0.000725288
Traes_7AS_D82535FA6	0.001	1.74562	-10.7695	0.00325	0.0247374
Traes_5DS_D90F8549E	0.001	1.74522	-10.7692	5e-05	0.000725288
Traes_1AL_39EEA5520	0.001	1.73674	-10.7622	0.00015	0.00194135
Traes_4DS_220628F6B	0.001	1.73551	-10.7611	0.0036	0.0267061
Traes_7AS_17CCF7702	0.001	1.7355	-10.7611	0.0006	0.00633932			AT4G28440	Uncharacterized protein At4g28440 [Source:UniProtKB/Swiss-Prot;Acc:O49453]
TRAES3BF032200060CFD_g	0.001	1.73291	-10.759	5e-05	0.000725288			AT2G40420	Transmembrane amino acid transporter family protein [Source:TAIR;Acc:AT2G40420]
Traes_2DL_B5D67F3A3	0.001	1.73137	-10.7577	5e-05	0.000725288			AT5G48485	Putative lipid-transfer protein DIR1 [Source:UniProtKB/Swiss-Prot;Acc:Q8W453]	DIR1
Traes_4BS_6F67C3888	0.001	1.72467	-10.7521	0.003	0.0232317
Traes_2DS_B3764DF96	0.001	1.72352	-10.7511	5e-05	0.000725288
Traes_5AL_AFC4A8B99	0.001	1.72152	-10.7495	0.0005	0.00544991
Traes_7AS_F7991CC34	0.001	1.71886	-10.7472	5e-05	0.000725288	MATE efflux family protein [Source:Projected from Arabidopsis thaliana (AT2G04066) TAIR;Acc:AT2G04066]		AT2G04066	MATE efflux family protein [Source:TAIR;Acc:AT2G04066]
Traes_6DS_125921257	0.001	1.71592	-10.7448	0.0009	0.00884384
Traes_2BL_034DED9D2	0.001	1.71357	-10.7428	5e-05	0.000725288			AT2G35410	RNA-binding (RRM/RBD/RNP motifs) family protein [Source:TAIR;Acc:AT2G35410]
Traes_3AS_49AE2778F	0.001	1.71312	-10.7424	0.0013	0.0118379
Traes_7BS_9FCF13E49	0.001	1.70999	-10.7398	5e-05	0.000725288	Laccase/Diphenol oxidase family protein [Source:Projected from Arabidopsis thaliana (AT5G48100) TAIR;Acc:AT5G48100]		AT5G48100	Laccase-15 [Source:UniProtKB/Swiss-Prot;Acc:Q84J37]	TT10
Traes_2AS_26AD9CDB0	0.001	1.70536	-10.7359	0.0001	0.0013435
Traes_2AL_6B9F1BD92	0.001	1.70057	-10.7318	5e-05	0.000725288			AT3G47800	Galactose mutarotase-like superfamily protein [Source:TAIR;Acc:AT3G47800]
TRAES3BF065100040CFD_g	0.001	1.69753	-10.7292	0.0041	0.0296699
Traes_2AS_A760173AD	0.001	1.69736	-10.7291	5e-05	0.000725288
Traes_5DL_1A900F5B9	0.001	1.68885	-10.7218	5e-05	0.000725288			AT1G77810	Beta-1,3-galactosyltransferase 7 [Source:UniProtKB/Swiss-Prot;Acc:Q6NQB7]	B3GALT7
Traes_6AS_E114D6D5B	0.001	1.68594	-10.7193	5e-05	0.000725288			AT1G69740	Delta-aminolevulinic acid dehydratase 1, chloroplastic [Source:UniProtKB/Swiss-Prot;Acc:Q9SFH9]	HEMB1
Traes_7AS_81545C211	0.001	1.68495	-10.7185	0.0001	0.0013435
Traes_2BL_19C5224BE	0.001	1.67884	-10.7132	5e-05	0.000725288
Traes_5BL_92599B0E3	0.001	1.67766	-10.7122	5e-05	0.000725288			AT1G20190	Expansin-A11 [Source:UniProtKB/Swiss-Prot;Acc:Q9LNU3]	EXPA11
Traes_5BL_CE4CF3B5C	0.001	1.67661	-10.7113	5e-05	0.000725288
TRAES3BF070900050CFD_g	0.001	1.67458	-10.7096	5e-05	0.000725288
TRAES3BF089000030CFD_g	0.001	1.67438	-10.7094	0.0002	0.00252412
Traes_7DL_D36421981	0.001	1.67397	-10.7091	5e-05	0.000725288			AT5G12910	Histone H3-like 4 [Source:UniProtKB/Swiss-Prot;Acc:Q9LXU8]
Traes_2DL_2533C78FE	0.001	1.67318	-10.7084	5e-05	0.000725288			AT5G63190	MA3 domain-containing protein [Source:TAIR;Acc:AT5G63190]
Traes_1DS_1E6189B01	0.001	1.67303	-10.7082	0.0025	0.0201133			AT4G12340	copper ion binding [Source:TAIR;Acc:AT4G12340]
Traes_6AL_66B24F155	0.001	1.66953	-10.7052	5e-05	0.000725288			AT1G65480	Protein FLOWERING LOCUS T [Source:UniProtKB/Swiss-Prot;Acc:Q9SXZ2]	FT
TRAES3BF053100040CFD_g	0.001	1.66244	-10.6991	5e-05	0.000725288			AT5G52070	Agenet domain-containing protein [Source:TAIR;Acc:AT5G52070]
Traes_5DL_999FA6869	0.001	1.65766	-10.6949	5e-05	0.000725288			AT3G43790	Probable peptide/nitrate transporter At3g43790 [Source:UniProtKB/Swiss-Prot;Acc:Q3EAQ5]	ZIFL2
TRAES3BF094400120CFD_g	0.001	1.6549	-10.6925	5e-05	0.000725288			AT1G09575	Calcium uniporter protein 6, mitochondrial [Source:UniProtKB/Swiss-Prot;Acc:F4I111]
Traes_6BS_1FA5BD206	0.001	1.65415	-10.6919	5e-05	0.000725288			AT1G24160	unknown protein; BEST Arabidopsis thaliana protein match is: unknown protein (TAIR:AT1G70100.3); Has 5230 Blast hits to 4162 proteins in 477 species: Archae - 30; Bacteria - 540; Metazoa - 2022; Fungi - 429; Plants - 280; Viruses - 32; Other Eukaryo /.../1897 (source: NCBI BLink). [Source:TAIR;Acc:AT1G24160]
Traes_6BL_CC93F0DA8	0.001	1.65145	-10.6895	5e-05	0.000725288
Traes_1AL_1A1E3798D	0.001	1.65122	-10.6893	5e-05	0.000725288			AT4G23610	Late embryogenesis abundant (LEA) hydroxyproline-rich glycoprotein family [Source:TAIR;Acc:AT4G23610]
Traes_2AS_9D30C846D	0.001	1.64955	-10.6879	5e-05	0.000725288
Traes_5BL_B083A1243	0.001	1.64634	-10.685	5e-05	0.000725288
Traes_2BS_B28893F6E	0.001	1.64606	-10.6848	5e-05	0.000725288
Traes_4BL_1E28F36CC	0.001	1.64469	-10.6836	5e-05	0.000725288			AT4G12250	UDP-glucuronate 4-epimerase 5 [Source:UniProtKB/Swiss-Prot;Acc:Q9STI6]	GAE5
Traes_4AS_85A2DD5D9	0.001	1.64218	-10.6814	5e-05	0.000725288
Traes_5DL_9D713AD9C	0.001	1.62862	-10.6694	5e-05	0.000725288
Traes_1AL_251977A0F	0.001	1.62389	-10.6652	5e-05	0.000725288
Traes_6DL_E940A7985	0.001	1.62388	-10.6652	0.00015	0.00194135
Traes_3AL_CF4245036	0.001	1.62133	-10.663	5e-05	0.000725288			AT3G15370	Expansin-A12 [Source:UniProtKB/Swiss-Prot;Acc:Q9LDJ3]	EXPA12
Traes_2AS_B04B4A9C2	0.001	1.62015	-10.6619	5e-05	0.000725288
Traes_2AL_603644722	0.001	1.61475	-10.6571	5e-05	0.000725288			AT1G26820	Ribonuclease 3 [Source:UniProtKB/Swiss-Prot;Acc:P42815]	RNS3
Traes_5DL_FF162152A	0.001	1.61413	-10.6565	5e-05	0.000725288			AT3G46630	Protein of unknown function (DUF3223) [Source:TAIR;Acc:AT3G46630]
Traes_7BL_BA4688D18	0.001	1.61134	-10.654	5e-05	0.000725288			AT5G35100	Peptidyl-prolyl cis-trans isomerase CYP28, chloroplastic [Source:UniProtKB/Swiss-Prot;Acc:O65220]	CYP28
Traes_2DS_8B165DCC6	0.001	1.60862	-10.6516	5e-05	0.000725288			AT3G07950	rhomboid protein-related [Source:TAIR;Acc:AT3G07950]
Traes_7AS_08AEBE00A	0.001	1.60487	-10.6482	5e-05	0.000725288			AT3G20810	Putative lysine-specific demethylase JMJD5 [Source:UniProtKB/Swiss-Prot;Acc:Q8RWR1]	JMJD5
Traes_4AS_D20DF472E	0.001	1.60447	-10.6479	0.00295	0.0229366			AT1G66140	Zinc finger protein 4 [Source:UniProtKB/Swiss-Prot;Acc:Q39263]	ZFP4
Traes_3AL_54DA6EA17	0.001	1.60417	-10.6476	5e-05	0.000725288
Traes_2DL_F8CF41335	0.001	1.60395	-10.6474	5e-05	0.000725288			AT2G24190	Short-chain dehydrogenase/reductase 2b [Source:UniProtKB/Swiss-Prot;Acc:Q9ZUH5]	SDR2B
Traes_7DS_0534D85F0	0.001	1.60379	-10.6473	5e-05	0.000725288			AT3G51520	Diacylglycerol O-acyltransferase 2 [Source:UniProtKB/Swiss-Prot;Acc:Q9ASU1]	DGAT2
Traes_7BL_ACCC05746	0.001	1.60032	-10.6441	0.0058	0.0390522
Traes_4AL_61878DCD7	0.001	1.5992	-10.6431	5e-05	0.000725288			AT1G74590	Glutathione S-transferase U10 [Source:UniProtKB/Swiss-Prot;Acc:Q9CA57]	GSTU10
Traes_2BS_83728128C	0.001	1.58886	-10.6338	0.0012	0.0111055			AT5G47530	Cytochrome b561 and DOMON domain-containing protein At5g47530 [Source:UniProtKB/Swiss-Prot;Acc:Q9FGK4]
Traes_5BL_AB5F84D62	0.001	1.58628	-10.6314	5e-05	0.000725288			AT1G76410	RING-H2 finger protein ATL8 [Source:UniProtKB/Swiss-Prot;Acc:Q8LC69]	ATL8
Traes_2BS_0B66611A1	0.001	1.58164	-10.6272	5e-05	0.000725288			AT5G09530	hydroxyproline-rich glycoprotein family protein [Source:TAIR;Acc:AT5G09530]
Traes_5AL_44C651685	0.001	1.58013	-10.6258	0.00125	0.0114764			ATMG01360	Cytochrome c oxidase subunit 1 [Source:UniProtKB/Swiss-Prot;Acc:P60620]	COX1
Traes_5BL_F6CACDC32	0.001	1.57374	-10.62	5e-05	0.000725288			AT2G35990	Cytokinin riboside 5'-monophosphate phosphoribohydrolase LOG2 [Source:UniProtKB/Swiss-Prot;Acc:Q5BPS0]	LOG2
Traes_7BS_A9B8E9146	0.001	1.57168	-10.6181	0.00145	0.0129272			AT5G62880	Rac-like GTP-binding protein ARAC10 [Source:UniProtKB/Swiss-Prot;Acc:O82481]	ARAC10
Traes_2AS_7AE2FEA16	0.001	1.56782	-10.6145	5e-05	0.000725288			AT5G19570	unknown protein; CONTAINS InterPro DOMAIN/s: Uncharacterised protein family UPF0546 (InterPro:IPR018908); Has 1807 Blast hits to 1807 proteins in 277 species: Archae - 0; Bacteria - 0; Metazoa - 736; Fungi - 347; Plants - 385; Viruses - 0; Other Euk /.../s - 339 (source: NCBI BLink). [Source:TAIR;Acc:AT5G19570]
Traes_4DL_3B4E92F73	0.001	1.56447	-10.6115	5e-05	0.000725288			AT5G24770	Vegetative storage protein 2 [Source:UniProtKB/Swiss-Prot;Acc:O82122]	VSP2
Traes_1BS_AF5CD333E	0.001	1.56307	-10.6102	5e-05	0.000725288
Traes_5DL_62ED51600	0.001	1.56246	-10.6096	5e-05	0.000725288			AT2G45700	sterile alpha motif (SAM) domain-containing protein [Source:TAIR;Acc:AT2G45700]
Traes_4AL_FC0B3C3D31	0.001	1.56186	-10.609	5e-05	0.000725288	Avenin-like a6 [Source:UniProtKB/Swiss-Prot;Acc:P0CZ10]	AVNLA
Traes_3DL_E1A0C145C	0.001	1.56119	-10.6084	5e-05	0.000725288			AT5G58180	VAMP-like protein YKT62 [Source:UniProtKB/Swiss-Prot;Acc:Q9LVM9]	YKT62
Traes_3DS_DE8730F1F	0.001	1.56033	-10.6076	5e-05	0.000725288
Traes_1BL_56752A7F8	0.001	1.55641	-10.604	5e-05	0.000725288
Traes_7BS_42CFD3659	0.001	1.55466	-10.6024	5e-05	0.000725288			AT1G06790	RNA polymerase Rpb7 N-terminal domain-containing protein [Source:TAIR;Acc:AT1G06790]
Traes_7AS_FF7F33FE2	0.001	1.55116	-10.5991	0.00245	0.019766			AT4G31210	DNA topoisomerase, type IA, core [Source:TAIR;Acc:AT4G31210]
Traes_7BL_1471223B1	0.001	1.55064	-10.5986	0.0006	0.00633932			AT2G34460	Uncharacterized protein At2g34460, chloroplastic [Source:UniProtKB/Swiss-Prot;Acc:Q8H124]
Traes_7DS_E849C5361	0.001	1.54796	-10.5962	5e-05	0.000725288
Traes_1BS_AF81FE0E3	0.001	1.54782	-10.596	0.00315	0.024167			AT3G15356	Lectin-like protein LEC [Source:UniProtKB/Swiss-Prot;Acc:Q9LJR2]	LEC
Traes_6AS_3C95DE74D	0.001	1.5439	-10.5924	5e-05	0.000725288
Traes_1AL_ADC801BEB	0.001	1.54242	-10.591	5e-05	0.000725288
Traes_3DL_13F4E0414	0.001	1.53818	-10.587	5e-05	0.000725288
Traes_2BS_A5272B1A1	0.001	1.53684	-10.5858	5e-05	0.000725288			AT1G26840	Origin of replication complex subunit 6 [Source:UniProtKB/Swiss-Prot;Acc:Q9ZVH3]	ORC6
TRAES3BF090100080CFD_g	0.001	1.53173	-10.5809	5e-05	0.000725288			AT5G60020	Laccase-17 [Source:UniProtKB/Swiss-Prot;Acc:Q9FJD5]	LAC17
Traes_6BL_E143F767D	0.001	1.52946	-10.5788	5e-05	0.000725288			AT4G09040	RNA-binding (RRM/RBD/RNP motifs) family protein [Source:TAIR;Acc:AT4G09040]
Traes_5BL_6F9A9F4E5	0.001	1.52605	-10.5756	0.00105	0.00998881			AT4G02930	Elongation factor Tu, mitochondrial [Source:UniProtKB/Swiss-Prot;Acc:Q9ZT91]	TUFA
Traes_7DL_5F89268B5	0.001	1.52552	-10.5751	5e-05	0.000725288
TRAES3BF024700080CFD_g	0.001	1.52491	-10.5745	5e-05	0.000725288
Traes_4BL_4D25427CB	0.001	1.52479	-10.5744	0.0001	0.0013435
Traes_2DL_A276B3EEF	0.001	1.5241	-10.5737	0.0002	0.00252412			AT5G19830	Peptidyl-tRNA hydrolase, mitochondrial [Source:UniProtKB/Swiss-Prot;Acc:Q6NLS8]
Traes_5DL_8604EE0E3	0.001	1.52159	-10.5714	5e-05	0.000725288			AT4G14000	Putative methyltransferase family protein [Source:TAIR;Acc:AT4G14000]
Traes_7BL_9C8049586	0.001	1.51505	-10.5651	0.00115	0.0107251			AT4G11090	Protein trichome birefringence-like 23 [Source:UniProtKB/Swiss-Prot;Acc:O82509]	TBL23
Traes_2BL_37005C9E0	0.001	1.51153	-10.5618	5e-05	0.000725288
Traes_2AS_E42E5E95E	0.001	1.50441	-10.555	5e-05	0.000725288			AT5G09530	hydroxyproline-rich glycoprotein family protein [Source:TAIR;Acc:AT5G09530]
TRAES3BF091400030CFD_g	0.001	1.49909	-10.5499	5e-05	0.000725288
Traes_7AS_037120867	0.001	1.49684	-10.5477	5e-05	0.000725288
Traes_1BL_802F437E8	0.001	1.4928	-10.5438	5e-05	0.000725288
Traes_5BL_802B98C78	0.001	1.49229	-10.5433	5e-05	0.000725288			AT2G32030	Acyl-CoA N-acyltransferases (NAT) superfamily protein [Source:TAIR;Acc:AT2G32030]
Traes_5DL_C1171E579	0.001	1.48487	-10.5361	0.00165	0.0143219
Traes_5BL_C4D8925B4	0.001	1.47903	-10.5304	5e-05	0.000725288			AT2G20980	minichromosome maintenance 10 [Source:TAIR;Acc:AT2G20980]	MCM10
Traes_2AL_34C9F0C76	0.001	1.47893	-10.5303	5e-05	0.000725288
Traes_2AS_C7813CD47	0.001	1.47874	-10.5302	5e-05	0.000725288			AT4G31700	40S ribosomal protein S6-1 [Source:UniProtKB/Swiss-Prot;Acc:O48549]	RPS6A
Traes_7DS_9DC25AF07	0.001	1.47479	-10.5263	5e-05	0.000725288			AT2G04780	Fasciclin-like arabinogalactan protein 7 [Source:UniProtKB/Swiss-Prot;Acc:Q9SJ81]	FLA7
Traes_2AL_0104351C8	0.001	1.47289	-10.5244	0.0001	0.0013435			AT5G03050	unknown protein; Has 33 Blast hits to 33 proteins in 10 species: Archae - 0; Bacteria - 0; Metazoa - 0; Fungi - 0; Plants - 33; Viruses - 0; Other Eukaryotes - 0 (source: NCBI BLink). [Source:TAIR;Acc:AT5G03050]
Traes_1AS_DC6B18EE0	0.001	1.46454	-10.5162	0.00565	0.0382737			AT4G06634	Uncharacterized zinc finger protein At4g06634 [Source:UniProtKB/Swiss-Prot;Acc:Q2V3L3]
Traes_2AL_B7C0371D8	0.001	1.46069	-10.5124	0.00135	0.0121972
Traes_4DL_F8333CCF1	0.001	1.44958	-10.5014	5e-05	0.000725288			AT5G66130	Cell cycle checkpoint protein RAD17 [Source:UniProtKB/Swiss-Prot;Acc:Q9MBA3]	RAD17
Traes_5DS_16CAD53F3	0.001	1.4483	-10.5001	5e-05	0.000725288			AT5G14070	Glutaredoxin-C8 [Source:UniProtKB/Swiss-Prot;Acc:Q8LF89]	GRXC8
Traes_1BS_C19C8A810	0.001	1.44809	-10.4999	0.0001	0.0013435			AT4G29670	Thioredoxin-like 2-2, chloroplastic [Source:UniProtKB/Swiss-Prot;Acc:Q8LCT3]	ACHT2
Traes_5DL_F6D37B14B	0.001	1.44748	-10.4993	0.00165	0.0143219
Traes_2DL_0E4C08BB7	0.001	1.44503	-10.4969	5e-05	0.000725288
Traes_2BL_39CC15A11	0.001	1.44411	-10.496	5e-05	0.000725288
Traes_2AS_731C703DE	0.001	1.43837	-10.4902	5e-05	0.000725288
TRAES3BF089400040CFD_g	0.001	1.43698	-10.4888	0.00115	0.0107251
Traes_1AL_D7A903FD2	0.001	1.43066	-10.4825	0.00015	0.00194135			AT3G29000	Probable calcium-binding protein CML30 [Source:UniProtKB/Swiss-Prot;Acc:Q9MBG5]	CML30
Traes_1AL_79782481A	0.001	1.4304	-10.4822	0.00075	0.00763428
Traes_3DL_7AEA1F23D	0.001	1.42992	-10.4817	0.0011	0.010369			AT2G16650	Proteinaceous RNase P 2 [Source:UniProtKB/Swiss-Prot;Acc:Q680B9]	PRORP2
Traes_2BL_5E8661DC61	0.001	1.42782	-10.4796	5e-05	0.000725288			AT2G24400	SAUR-like auxin-responsive protein family [Source:TAIR;Acc:AT2G24400]
Traes_2BS_E0B8D21CD	0.001	1.42436	-10.4761	0.0001	0.0013435
Traes_2AS_9B40EEF21	0.001	1.42411	-10.4758	5e-05	0.000725288
Traes_1BL_D70C02A2E	0.001	1.42268	-10.4744	0.00255	0.020436
Traes_5BL_A161AC223	0.001	1.41827	-10.4699	0.00395	0.0288295			AT5G16780	SART-1 family protein DOT2 [Source:UniProtKB/Swiss-Prot;Acc:Q9LFE0]	DOT2
Traes_5BL_65DDBA449	0.001	1.41661	-10.4682	5e-05	0.000725288			AT5G48220	Aldolase-type TIM barrel family protein [Source:TAIR;Acc:AT5G48220]
Traes_6DS_20F275E2C	0.001	1.41208	-10.4636	0.00245	0.019766			AT5G54980	CASP-like protein 2D1 [Source:UniProtKB/Swiss-Prot;Acc:Q9FFT2]
Traes_7DS_7BDA0EDD6	0.001	1.39992	-10.4511	5e-05	0.000725288			AT1G78050	phosphoglycerate/bisphosphoglycerate mutase [Source:TAIR;Acc:AT1G78050]	PGM
Traes_4DS_ED7CBC971	0.001	1.39631	-10.4474	5e-05	0.000725288			AT5G43760	3-ketoacyl-CoA synthase 19 [Source:UniProtKB/Swiss-Prot;Acc:Q9FG87]	KCS19
Traes_7DL_EC536CF1C	0.001	1.3946	-10.4456	0.0001	0.0013435
Traes_7AL_E88CD714B	0.001	1.39401	-10.445	5e-05	0.000725288			AT1G80920	Chaperone protein dnaJ 8, chloroplastic [Source:UniProtKB/Swiss-Prot;Acc:Q9SAG8]	ATJ8
Traes_2AL_665C778FB	0.001	1.38528	-10.436	5e-05	0.000725288
Traes_7AL_9189BEDEB	0.001	1.37949	-10.4299	5e-05	0.000725288
Traes_2DL_9833B9F07	0.001	1.37888	-10.4293	0.00575	0.0388148
Traes_1BL_C1D621CDA	0.001	1.37421	-10.4244	5e-05	0.000725288			AT5G38160	Bifunctional inhibitor/lipid-transfer protein/seed storage 2S albumin superfamily protein [Source:TAIR;Acc:AT5G38160]
Traes_4DL_26C60E33B	0.001	1.37276	-10.4229	5e-05	0.000725288			AT3G61111	Zinc-binding ribosomal protein family protein [Source:TAIR;Acc:AT3G61111]
Traes_2AL_6355E52EB	0.001	1.37047	-10.4205	5e-05	0.000725288			AT2G20515	unknown protein; FUNCTIONS IN: molecular_function unknown; INVOLVED IN: biological_process unknown; LOCATED IN: endomembrane system; EXPRESSED IN: 16 plant structures; EXPRESSED DURING: 7 growth stages; Has 71 Blast hits to 71 proteins in 14 species /.../ae - 0; Bacteria - 0; Metazoa - 0; Fungi - 0; Plants - 71; Viruses - 0; Other Eukaryotes - 0 (source: NCBI BLink). [Source:TAIR;Acc:AT2G20515]
Traes_5AL_5DE2B4126	0.001	1.36969	-10.4196	5e-05	0.000725288			AT3G03190	Glutathione S-transferase F11 [Source:UniProtKB/Swiss-Prot;Acc:Q96324]	GSTF11
Traes_4AL_616E2ACDE	0.001	1.36448	-10.4141	0.00195	0.0164762
Traes_1BL_850C2574A	0.001	1.36423	-10.4139	5e-05	0.000725288
Traes_3DL_021BBEBB1	0.001	1.36167	-10.4112	0.0001	0.0013435			AT1G74230	Glycine-rich RNA-binding protein 5, mitochondrial [Source:UniProtKB/Swiss-Prot;Acc:Q9C909]	RBG5
Traes_2BL_B6BED046F	0.001	1.35666	-10.4058	5e-05	0.000725288
Traes_5BS_BA94DD986	0.001	1.35379	-10.4028	0.0061	0.0403585
Traes_3DL_C68E9E205	0.001	1.35371	-10.4027	5e-05	0.000725288
Traes_7BS_87F4280FD	0.001	1.35313	-10.4021	5e-05	0.000725288			AT5G04360	Pullulanase 1, chloroplastic [Source:UniProtKB/Swiss-Prot;Acc:Q8GTR4]	PU1
Traes_5DL_3560C7B3C	0.001	1.35308	-10.402	5e-05	0.000725288			AT1G58070	unknown protein; Has 286 Blast hits to 266 proteins in 81 species: Archae - 2; Bacteria - 25; Metazoa - 90; Fungi - 19; Plants - 78; Viruses - 4; Other Eukaryotes - 68 (source: NCBI BLink). [Source:TAIR;Acc:AT1G58070]
Traes_2AS_DBA88CF6F	0.001	1.3478	-10.3964	5e-05	0.000725288
Traes_2DL_696B795FA	0.001	1.33627	-10.384	5e-05	0.000725288			AT4G21745	CRIB domain-containing protein RIC11 [Source:UniProtKB/Swiss-Prot;Acc:Q0WL69]	RIC11
Traes_3AS_C6E7E02DB	0.001	1.33555	-10.3832	5e-05	0.000725288			AT3G24495	DNA mismatch repair protein MSH7 [Source:UniProtKB/Swiss-Prot;Acc:Q9SMV7]	MSH7
Traes_3AS_73D6F236D	0.001	1.33216	-10.3796	5e-05	0.000725288
Traes_4DL_4BB6D697E	0.001	1.32365	-10.3703	5e-05	0.000725288			AT1G75220	Sugar transporter ERD6-like 6 [Source:UniProtKB/Swiss-Prot;Acc:Q9FRL3]
Traes_6BL_9E43B8FCD	0.001	1.314	-10.3597	0.0033	0.0249931			AT3G54860	Vacuolar protein-sorting-associated protein 33 homolog [Source:UniProtKB/Swiss-Prot;Acc:Q94KJ7]	VPS33
Traes_6BL_F3A5A99E6	0.001	1.31385	-10.3596	0.0001	0.0013435			AT3G19210	Protein CHROMATIN REMODELING 25 [Source:UniProtKB/Swiss-Prot;Acc:Q0PCS3]	CHR25
Traes_6BS_14F4A31C5	0.001	1.31116	-10.3566	5e-05	0.000725288
Traes_6DL_585DD5701	0.001	1.30884	-10.3541	5e-05	0.000725288
Traes_5DL_48DAFB39D	0.001	1.30826	-10.3534	0.0032	0.0244147			ATMG00640	hydrogen ion transporting ATP synthases, rotational mechanism;zinc ion binding [Source:TAIR;Acc:ATMG00640]	ORF25
Traes_2AL_2A84A8511	0.001	1.30619	-10.3511	5e-05	0.000725288
Traes_5AL_89A09BC1B	5.43585	265.589	-5.61055	0.0013	0.0118379			AT5G43650	Transcription factor bHLH92 [Source:UniProtKB/Swiss-Prot;Acc:Q9FIX5]	BHLH92
Traes_2BL_8FED05903	2.36167	102.179	-5.43515	0.00155	0.0136505			AT5G57150	basic helix-loop-helix (bHLH) DNA-binding superfamily protein [Source:TAIR;Acc:AT5G57150]	BHLH35
Traes_7AL_2585DE9FB	1.55033	65.6943	-5.40512	0.00195	0.0164762
Traes_7AS_069A1FA77	4.30079	178.279	-5.37339	5e-05	0.000725288			AT4G39540	Shikimate kinase 2, chloroplastic [Source:UniProtKB/Swiss-Prot;Acc:Q8GY88]	SK2
Traes_2BS_DABEABDDC	0.993615	39.4776	-5.3122	0.0015	0.0133073			AT2G44110	MLO-like protein 15 [Source:UniProtKB/Swiss-Prot;Acc:O80580]	MLO15
Traes_2BL_B62BD132E	3.72731	136.978	-5.19967	0.003	0.0232317
Traes_4AL_2BC235062	0.972108	34.0779	-5.13158	0.0026	0.0206935
Traes_2AL_5A5A59972	0.806473	27.3967	-5.08623	5e-05	0.000725288
Traes_1AL_326B4C863	11.5266	347.815	-4.91528	5e-05	0.000725288
Traes_2AS_F3FA5442E	3.61902	104.023	-4.84516	0.0005	0.00544991
Traes_1BL_1314058E4	16.6515	467.183	-4.81026	5e-05	0.000725288
Traes_4BS_9F3A928B7	29.3176	773.042	-4.72071	0.0025	0.0201133			AT4G39260	Glycine-rich RNA-binding protein 8 [Source:UniProtKB/Swiss-Prot;Acc:Q03251]	RBG8
Traes_5BS_8ECCAF13B	4.28562	112.227	-4.71077	0.00315	0.024167
Traes_2BL_C41ED2148	0.859929	21.1243	-4.61854	0.0017	0.0146636			AT1G33440	Protein NRT1/ PTR FAMILY 4.4 [Source:UniProtKB/Swiss-Prot;Acc:Q56XQ6]	NPF4.4
Traes_7DS_0F7D18E5D	0.70024	17.1831	-4.617	0.0026	0.0206935			AT2G22910	Probable amino-acid acetyltransferase NAGS1, chloroplastic [Source:UniProtKB/Swiss-Prot;Acc:Q84JF4]	NAGS1
Traes_5AL_7CA51731A	0.817046	19.8393	-4.6018	0.00175	0.0150366			AT1G77810	Beta-1,3-galactosyltransferase 7 [Source:UniProtKB/Swiss-Prot;Acc:Q6NQB7]	B3GALT7
Traes_7BS_66163ADFE	2.00543	48.0286	-4.58191	5e-05	0.000725288			AT2G22910	Probable amino-acid acetyltransferase NAGS1, chloroplastic [Source:UniProtKB/Swiss-Prot;Acc:Q84JF4]	NAGS1
Traes_2BL_8CD42B820	9.31075	221.492	-4.57221	5e-05	0.000725288
Traes_1BS_C8A500342	2.07937	49.3165	-4.56785	0.0001	0.0013435			AT2G26290	root-specific kinase 1 [Source:TAIR;Acc:AT2G26290]	ARSK1
Traes_1AS_6E5DECDA1	0.793722	15.8896	-4.32331	0.0038	0.0279178
Traes_1AL_3447123F0	1.51843	30.1417	-4.31111	0.0024	0.0194385
Traes_5BL_1AE458202	1.56543	29.4411	-4.2332	5e-05	0.000725288			AT1G49560	Homeodomain-like superfamily protein [Source:TAIR;Acc:AT1G49560]
Traes_5BS_007F4E23C	1.20034	22.1953	-4.20874	0.00465	0.0328371			AT1G11680	Sterol 14-demethylase [Source:UniProtKB/Swiss-Prot;Acc:Q9SAA9]	CYP51G1
Traes_4AL_0BE08D907	0.824545	14.9434	-4.17977	0.0028	0.0220368			AT3G18080	Beta-glucosidase 44 [Source:UniProtKB/Swiss-Prot;Acc:Q9LV33]	BGLU44
Traes_5BL_CEA21A155	2.5806	46.578	-4.17387	0.0034	0.0256097			AT3G56090	Ferritin-3, chloroplastic [Source:UniProtKB/Swiss-Prot;Acc:Q9LYN2]	FER3
Traes_7AS_422BE301B	5.44553	96.7497	-4.15111	0.00215	0.0177667			AT1G32980	Subtilisin-like serine endopeptidase family protein [Source:TAIR;Acc:AT1G32980]
Traes_5BS_91164D10E	23.7258	417.04	-4.13566	5e-05	0.000725288			AT5G48485	Putative lipid-transfer protein DIR1 [Source:UniProtKB/Swiss-Prot;Acc:Q8W453]	DIR1
Traes_5BL_8C17DD1C4	0.724021	11.6965	-4.0139	0.00315	0.024167			AT1G77810	Beta-1,3-galactosyltransferase 7 [Source:UniProtKB/Swiss-Prot;Acc:Q6NQB7]	B3GALT7
Traes_2AL_35353C495	1.45988	23.0844	-3.983	0.0031	0.0238466
Traes_2AL_20BC426B9	19.3034	302.942	-3.97211	5e-05	0.000725288
Traes_7AS_F973262EB1	1.27583	19.9535	-3.96713	0.00185	0.0157741
Traes_7BL_D3A25B6C7	2.00703	30.9349	-3.9461	5e-05	0.000725288			AT1G15520	ABC transporter G family member 40 [Source:UniProtKB/Swiss-Prot;Acc:Q9M9E1]	ABCG40
Traes_1BS_420105401	0.246291	3.75011	-3.9285	0.00355	0.0264777
Traes_2AL_06E040DA6	15.2797	228.52	-3.90263	0.00025	0.00305651			AT5G48485	Putative lipid-transfer protein DIR1 [Source:UniProtKB/Swiss-Prot;Acc:Q8W453]	DIR1
Traes_4BL_B11961C94	11.9277	175.678	-3.88055	5e-05	0.000725288			AT4G08620	Sulfate transporter 1.1 [Source:UniProtKB/Swiss-Prot;Acc:Q9SAY1]	SULTR1;1
TRAES3BF036800120CFD_g	2.29829	33.6625	-3.87251	0.0035	0.0261925			AT1G05100	mitogen-activated protein kinase kinase kinase 18 [Source:TAIR;Acc:AT1G05100]	MAPKKK18
Traes_5BL_7A6C3831E	1.70796	24.9659	-3.86961	0.00435	0.0311057			AT1G74950	Protein TIFY 10B [Source:UniProtKB/Swiss-Prot;Acc:Q9S7M2]	TIFY10B
Traes_2AL_6A34123EE	1.74969	25.4382	-3.86183	0.0035	0.0261925			AT1G08250	Arogenate dehydratase/prephenate dehydratase 6, chloroplastic [Source:UniProtKB/Swiss-Prot;Acc:Q9SGD6]	ADT6
Traes_7DL_0D01F15FF	33.7813	474.02	-3.81065	5e-05	0.000725288			AT3G53980	Bifunctional inhibitor/lipid-transfer protein/seed storage 2S albumin superfamily protein [Source:TAIR;Acc:AT3G53980]
Traes_1BL_7905E5D6E	0.703634	9.83051	-3.80437	0.0054	0.0368998			AT2G38280	AMP deaminase [Source:UniProtKB/Swiss-Prot;Acc:O80452]	AMPD
Traes_2BL_BFCED1004	0.859715	11.8589	-3.78597	0.00345	0.0259054			AT1G76360	Protein kinase superfamily protein [Source:TAIR;Acc:AT1G76360]
Traes_2BS_3F2EDD7AB	13.8145	185.883	-3.75014	5e-05	0.000725288			AT2G44110	MLO-like protein 15 [Source:UniProtKB/Swiss-Prot;Acc:O80580]	MLO15
Traes_4AL_26308ED6D	0.712273	9.49835	-3.73717	0.0056	0.038024
Traes_6BL_48B46613A	2.52965	33.2912	-3.71813	0.0048	0.0336582
Traes_2BS_F73EFC0DE	1.00662	13.1115	-3.70324	0.0043	0.0308625			AT2G44230	Plant protein of unknown function (DUF946) [Source:TAIR;Acc:AT2G44230]
Traes_4AL_2B70B04B6	2.65097	33.7725	-3.67126	0.0001	0.0013435			AT4G33490	Eukaryotic aspartyl protease family protein [Source:TAIR;Acc:AT4G33490]
Traes_1BL_A5B67A114	1.14053	14.4826	-3.66654	0.00435	0.0311057			AT4G03420	Protein of unknown function (DUF789) [Source:TAIR;Acc:AT4G03420]
Traes_7BL_3452784FB	38.9121	484.084	-3.63697	0.00625	0.0410785
Traes_2AL_53CDF7BCB1	2.58919	32.119	-3.63285	0.0001	0.0013435
Traes_2BL_1B580814E	7.5256	92.5639	-3.62057	5e-05	0.000725288
Traes_3DL_F5AAA74C3	1.10416	13.4716	-3.6089	5e-05	0.000725288	NADH-dependent glutamate synthase 1 [Source:Projected from Arabidopsis thaliana (AT5G53460) TAIR;Acc:AT5G53460]		AT5G53460	Glutamate synthase 1 [NADH], chloroplastic [Source:UniProtKB/Swiss-Prot;Acc:Q9LV03]	GLT1
Traes_5AS_488F38A29	17.6872	214.008	-3.59689	0.001	0.00961429
Traes_4BS_C374C01C2	8.05596	96.8498	-3.58762	5e-05	0.000725288
Traes_1BS_6681FE545	1.39939	16.6682	-3.57423	0.005	0.0347657			AT5G48540	Cysteine-rich repeat secretory protein 55 [Source:UniProtKB/Swiss-Prot;Acc:Q9LV60]	CRRSP55
Traes_1AS_3FCCD2735	9.11214	108.209	-3.56989	5e-05	0.000725288			AT2G26290	root-specific kinase 1 [Source:TAIR;Acc:AT2G26290]	ARSK1
Traes_7AL_4A6E3BFB0	0.487725	5.78755	-3.56881	0.006	0.0398792
Traes_2AL_35710EDA6	1.65064	19.4798	-3.56088	0.0004	0.00451115
Traes_7BL_992E1F443	32.0582	377.818	-3.55893	5e-05	0.000725288			AT2G01450	Mitogen-activated protein kinase 17 [Source:UniProtKB/Swiss-Prot;Acc:Q84M93]	MPK17
Traes_4AS_CE4C6A8A2	12.5706	148.037	-3.55783	5e-05	0.000725288			AT4G08620	Sulfate transporter 1.1 [Source:UniProtKB/Swiss-Prot;Acc:Q9SAY1]	SULTR1;1
Traes_6DL_C215BACFD	1.5951	18.6388	-3.54659	0.00035	0.00403532	CCT motif -containing response regulator protein [Source:Projected from Arabidopsis thaliana (AT5G61380) TAIR;Acc:AT5G61380]		AT5G61380	Two-component response regulator-like APRR1 [Source:UniProtKB/Swiss-Prot;Acc:Q9LKL2]	APRR1
Traes_6AL_BB730675A	5.58725	65.2711	-3.54623	0.0007	0.00721671			AT3G23250	myb domain protein 15 [Source:TAIR;Acc:AT3G23250]	MYB15
Traes_7BS_32A05019A	11.822	137.047	-3.53512	0.00025	0.00305651			AT4G39540	Shikimate kinase 2, chloroplastic [Source:UniProtKB/Swiss-Prot;Acc:Q8GY88]	SK2
Traes_2BS_B65714572	1.21148	13.969	-3.52739	0.0063	0.0413696			AT2G46400	Probable WRKY transcription factor 46 [Source:UniProtKB/Swiss-Prot;Acc:Q9SKD9]	WRKY46
Traes_4AL_DD83F1A44	1.91049	21.5431	-3.49521	0.0065	0.04228
Traes_7BS_4B7EAA36C	4.4976	49.2711	-3.45351	0.00015	0.00194135			AT5G37710	alpha/beta-Hydrolases superfamily protein [Source:TAIR;Acc:AT5G37710]
Traes_2AS_E92C7ABDF	8.24023	90.1622	-3.45177	5e-05	0.000725288			AT2G44110	MLO-like protein 15 [Source:UniProtKB/Swiss-Prot;Acc:O80580]	MLO15
Traes_6AS_CE8BAAE7A	9.30962	101.57	-3.44761	5e-05	0.000725288			AT5G66210	Calcium-dependent protein kinase 28 [Source:UniProtKB/Swiss-Prot;Acc:Q9FKW4]	CPK28
Traes_2AS_4195EE5F5	9.98376	108.52	-3.44223	5e-05	0.000725288
Traes_1BL_82507217C	1.35362	14.7096	-3.44186	0.0006	0.00633932			AT2G44590	Dynamin-related protein 1D [Source:UniProtKB/Swiss-Prot;Acc:Q8S3C9]	DRP1D
Traes_2BS_A1D759B23	3.73495	40.342	-3.43312	5e-05	0.000725288
Traes_1AL_51B1D5DBC	0.645853	6.9626	-3.43035	0.0074	0.0467063			AT4G00720	Shaggy-related protein kinase theta [Source:UniProtKB/Swiss-Prot;Acc:Q96287]	ASK8
Traes_1BL_C40D1B0CC	33.4804	355.638	-3.40902	5e-05	0.000725288
Traes_7BS_4E9FD0078	1.39883	14.5771	-3.38141	0.00625	0.0410785			AT5G10870	Chorismate mutase 2 [Source:UniProtKB/Swiss-Prot;Acc:Q9S7H4]	CM2
Traes_6BS_A158B7679	3.40585	35.3495	-3.3756	5e-05	0.000725288
Traes_1DS_A8BD91E4A	15.1834	157.121	-3.37131	5e-05	0.000725288
Traes_2AS_530CF4042	0.739192	7.60567	-3.36305	0.00765	0.0479392
Traes_5BL_7CE3EDE29	9.76831	100.426	-3.36188	5e-05	0.000725288			AT2G01770	Vacuolar iron transporter 1 [Source:UniProtKB/Swiss-Prot;Acc:Q9ZUA5]	VIT1
Traes_1AS_BF353B963	1.09023	11.0371	-3.33966	0.00155	0.0136505
Traes_1BS_4F863C0A0	3.59799	36.3245	-3.33568	0.0076	0.0476775			AT1G77330	1-aminocyclopropane-1-carboxylate oxidase 5 [Source:UniProtKB/Swiss-Prot;Acc:Q0WPW4]
Traes_5DL_6AF673654	0.855359	8.61329	-3.33196	0.0067	0.0432214			AT2G22190	Probable trehalose-phosphate phosphatase E [Source:UniProtKB/Swiss-Prot;Acc:Q67X99]	TPPE
Traes_6BL_B190D36E7	1.03519	10.3316	-3.3191	0.001	0.00961429
Traes_5DL_932F7B825	4.34367	43.0784	-3.30998	0.00145	0.0129272
Traes_5DL_268762B41	0.804303	7.78402	-3.2747	0.0078	0.0486265			AT5G06260	TLD-domain containing nucleolar protein [Source:TAIR;Acc:AT5G06260]
Traes_7DL_FB75EA9C3	4.75255	45.8208	-3.26923	5e-05	0.000725288			AT2G01450	Mitogen-activated protein kinase 17 [Source:UniProtKB/Swiss-Prot;Acc:Q84M93]	MPK17
Traes_4AS_4935EA969	1.3066	12.5199	-3.26033	0.00735	0.0464718
Traes_2AL_92939B028	2.56712	24.339	-3.24505	0.00065	0.00677606			AT1G49560	Homeodomain-like superfamily protein [Source:TAIR;Acc:AT1G49560]
Traes_3AL_7E7826D1D	2.1169	19.9334	-3.23516	0.00755	0.0474667
Traes_1AS_C261D2216	6.97662	65.6719	-3.23468	5e-05	0.000725288
Traes_2AS_DCACC5AF9	10.4637	98.3442	-3.23245	5e-05	0.000725288	P-loop containing nucleoside triphosphate hydrolases superfamily protein [Source:Projected from Arabidopsis thaliana (AT5G26667) TAIR;Acc:AT5G26667]		AT5G26667	UMP-CMP kinase 3 [Source:UniProtKB/Swiss-Prot;Acc:O04905]	UMK3
Traes_4BL_6B4FFC0A8	11.0995	103.019	-3.21434	5e-05	0.000725288			AT3G11170	Omega-3 fatty acid desaturase, chloroplastic [Source:UniProtKB/Swiss-Prot;Acc:P46310]	FAD7
Traes_7AL_CB9B56B89	2.08847	19.3128	-3.20904	0.0025	0.0201133
Traes_1BL_2E28AF78A	10.7736	99.5571	-3.20802	0.0003	0.00356831
TRAES3BF030100060CFD_g	11.6777	106.75	-3.19241	0.0059	0.0395232			AT3G03400	Probable calcium-binding protein CML33 [Source:UniProtKB/Swiss-Prot;Acc:Q9SRP4]	CML33
Traes_2AL_E62AECF7D	36.5115	331.612	-3.18307	5e-05	0.000725288
Traes_1BS_EF67E5A24	3.1094	28.1863	-3.18029	5e-05	0.000725288			AT2G38470	Probable WRKY transcription factor 33 [Source:UniProtKB/Swiss-Prot;Acc:Q8S8P5]	WRKY33
Traes_1AL_C1F546A56	14.3246	128.555	-3.16582	5e-05	0.000725288	SPFH/Band 7/PHB domain-containing membrane-associated protein family [Source:Projected from Arabidopsis thaliana (AT3G01290) TAIR;Acc:AT3G01290]		AT3G01290	Hypersensitive-induced response protein 3 [Source:UniProtKB/Swiss-Prot;Acc:Q9SRH6]	HIR3
Traes_7BL_BB32C4D68	1.44519	12.9645	-3.16524	5e-05	0.000725288
Traes_7AS_86503531A	1.40938	12.6133	-3.16181	0.00285	0.022315
Traes_2AS_6269D889E	3.3112	29.6013	-3.16023	0.0018	0.0153976			AT2G46400	Probable WRKY transcription factor 46 [Source:UniProtKB/Swiss-Prot;Acc:Q9SKD9]	WRKY46
Traes_5DL_DA6449AC6	5.58485	49.8573	-3.15821	0.0001	0.0013435			AT2G01770	Vacuolar iron transporter 1 [Source:UniProtKB/Swiss-Prot;Acc:Q9ZUA5]	VIT1
Traes_6AS_212F397F5	8.09894	72.2818	-3.15783	5e-05	0.000725288			AT5G38820	Transmembrane amino acid transporter family protein [Source:TAIR;Acc:AT5G38820]
Traes_2AS_BA96EE8B5	2.64739	23.5621	-3.15383	0.0008	0.00806381	Melibiase family protein [Source:Projected from Arabidopsis thaliana (AT3G56310) TAIR;Acc:AT3G56310]		AT3G56310	Alpha-galactosidase 3 [Source:UniProtKB/Swiss-Prot;Acc:Q8VXZ7]	AGAL3
Traes_2AL_966868923	19.6301	174.121	-3.14895	0.0002	0.00252412			AT5G48485	Putative lipid-transfer protein DIR1 [Source:UniProtKB/Swiss-Prot;Acc:Q8W453]	DIR1
Traes_1AL_9ADA7A031	1.54873	13.7011	-3.14513	0.0065	0.04228			AT5G64810	Probable WRKY transcription factor 51 [Source:UniProtKB/Swiss-Prot;Acc:Q93WU9]	WRKY51
TRAES3BF104900090CFD_g	4.7783	42.0442	-3.13734	0.0001	0.0013435			AT1G64280	Regulatory protein NPR1 [Source:UniProtKB/Swiss-Prot;Acc:P93002]	NPR1
Traes_3DL_B2FD2FBFA	2.23284	19.4764	-3.12478	5e-05	0.000725288	cellulose synthase family protein [Source:Projected from Arabidopsis thaliana (AT4G18780) TAIR;Acc:AT4G18780]		AT4G18780	Cellulose synthase A catalytic subunit 8 [UDP-forming] [Source:UniProtKB/Swiss-Prot;Acc:Q8LPK5]	CESA8
Traes_1DL_B38CFA350	4.92087	42.5497	-3.11216	0.0025	0.0201133			AT2G35710	Putative glucuronosyltransferase PGSIP8 [Source:UniProtKB/Swiss-Prot;Acc:Q8VZP6]	PGSIP8
Traes_2AS_FD2AF02B2	2.76077	23.19	-3.07036	0.0023	0.0188075			AT1G26360	Putative methylesterase 13, chloroplastic [Source:UniProtKB/Swiss-Prot;Acc:F4IE65]	MES13
Traes_6AL_EA44363F1	4.23451	35.5555	-3.06981	5e-05	0.000725288
Traes_7AS_1C1077D77	3.72105	31.1471	-3.06532	5e-05	0.000725288
TRAES3BF082400010CFD_g	6.17231	51.4253	-3.0586	5e-05	0.000725288			AT5G11670	NADP-dependent malic enzyme 2 [Source:UniProtKB/Swiss-Prot;Acc:Q9LYG3]	NADP-ME2
Traes_5DS_8F276498A	12.6402	104.826	-3.05191	5e-05	0.000725288
Traes_6AS_A9E51FA04	4.40293	36.5041	-3.05152	0.00185	0.0157741			AT4G30530	Class I glutamine amidotransferase-like superfamily protein [Source:TAIR;Acc:AT4G30530]
Traes_1AL_82AAF3E95	3.89206	31.9538	-3.03738	0.00135	0.0121972			AT2G15220	Plant basic secretory protein (BSP) family protein [Source:TAIR;Acc:AT2G15220]
Traes_4AL_830C5DA64	3.23883	26.4278	-3.02851	0.0031	0.0238466			AT1G09430	ATP-citrate synthase alpha chain protein 3 [Source:UniProtKB/Swiss-Prot;Acc:O80526]	ACLA-3
Traes_4BL_B97FBFA90	24.8369	202.059	-3.02422	5e-05	0.000725288			AT3G19400	Probable cysteine proteinase At3g19400 [Source:UniProtKB/Swiss-Prot;Acc:Q9LT77]
Traes_2DS_153405778	86.0586	695.514	-3.01469	5e-05	0.000725288			AT2G41860	Calcium-dependent protein kinase 14 [Source:UniProtKB/Swiss-Prot;Acc:P93759]	CPK14
Traes_7BS_1F3B22CA6	2.36089	19.0741	-3.01421	0.0025	0.0201133			AT1G06470	Probable sugar phosphate/phosphate translocator At1g06470 [Source:UniProtKB/Swiss-Prot;Acc:Q8H184]
Traes_2DL_2BA772DB5	14.4363	115.972	-3.006	5e-05	0.000725288	CBL-interacting protein kinase 23 [Source:Projected from Arabidopsis thaliana (AT1G30270) TAIR;Acc:AT1G30270]		AT1G30270	CBL-interacting serine/threonine-protein kinase 23 [Source:UniProtKB/Swiss-Prot;Acc:Q93VD3]	CIPK23
Traes_2AL_008D8D401	24.5325	196.026	-2.99828	5e-05	0.000725288
Traes_4BL_CDA9EDDB1	9.7639	77.8977	-2.99605	5e-05	0.000725288			AT5G24770	Vegetative storage protein 2 [Source:UniProtKB/Swiss-Prot;Acc:O82122]	VSP2
Traes_6DL_89F7A3672	11.0995	88.1891	-2.99011	5e-05	0.000725288
Traes_4BL_DE8D7904E	4.61646	36.18	-2.97033	0.00155	0.0136505			AT5G24770	Vegetative storage protein 2 [Source:UniProtKB/Swiss-Prot;Acc:O82122]	VSP2
Traes_5BS_E52F2D44D	10.4392	81.5342	-2.96539	0.0027	0.0213835			AT5G48485	Putative lipid-transfer protein DIR1 [Source:UniProtKB/Swiss-Prot;Acc:Q8W453]	DIR1
Traes_5BL_F50A47503	30.0713	233.432	-2.95654	5e-05	0.000725288
Traes_5BL_A06AA1F3E	3.76681	29.2337	-2.95622	0.00165	0.0143219
Traes_6AL_D8A91F983	4.15078	32.0176	-2.94741	0.00085	0.0084617			AT5G48930	Shikimate O-hydroxycinnamoyltransferase [Source:UniProtKB/Swiss-Prot;Acc:Q9FI78]	HST
Traes_6DL_416FF03E2	1.82123	13.943	-2.93656	0.0043	0.0308625
Traes_6BL_E5A9546C9	4.21707	32.2033	-2.9329	0.00255	0.020436			AT3G23250	myb domain protein 15 [Source:TAIR;Acc:AT3G23250]	MYB15
Traes_1AL_9BF6FCCBD	5.26565	39.7637	-2.91677	0.0001	0.0013435			AT4G27460	CBS domain-containing protein CBSX5 [Source:UniProtKB/Swiss-Prot;Acc:Q84WQ5]	CBSX5
Traes_2AL_5E24D615B	5.33709	40.213	-2.91354	0.0006	0.00633932			AT5G23360	GEM-like protein 7 [Source:UniProtKB/Swiss-Prot;Acc:Q9FMW5]
Traes_6BS_9E0D3251B	9.30906	69.8917	-2.90841	5e-05	0.000725288			AT5G38820	Transmembrane amino acid transporter family protein [Source:TAIR;Acc:AT5G38820]
Traes_4AL_723E53212	9.37793	70.3565	-2.90734	5e-05	0.000725288
Traes_4AL_53360CB14	4.53069	33.9299	-2.90475	0.00025	0.00305651
Traes_1DS_A42526468	4.08602	30.2402	-2.8877	0.00345	0.0259054			AT3G12145	Leucine-rich repeat (LRR) family protein [Source:TAIR;Acc:AT3G12145]	FLR1
Traes_7DL_4F62353EC	17.5901	129.149	-2.8762	5e-05	0.000725288
Traes_4BS_BE761A604	15.8248	116.158	-2.87583	5e-05	0.000725288
Traes_4AL_B2F48F9FA	31.7872	232.543	-2.87098	5e-05	0.000725288
Traes_5DL_2EF28DE96	9.90747	71.809	-2.85758	5e-05	0.000725288			AT2G01900	DNAse I-like superfamily protein [Source:TAIR;Acc:AT2G01900]
Traes_2AS_958327519	16.0072	115.573	-2.85201	5e-05	0.000725288
Traes_2BL_B3FFF8623	4.35176	31.1955	-2.84167	5e-05	0.000725288			AT1G08250	Arogenate dehydratase/prephenate dehydratase 6, chloroplastic [Source:UniProtKB/Swiss-Prot;Acc:Q9SGD6]	ADT6
Traes_2AS_8A3DF91B0	2.0088	14.3684	-2.83849	0.0047	0.0331094
Traes_7AS_6FBCCA079	5.17754	36.977	-2.83629	0.0001	0.0013435
Traes_7AL_B80818170	6.03535	43.0885	-2.83579	0.0016	0.0140013			AT1G76640	Calcium-binding protein CML39 [Source:UniProtKB/Swiss-Prot;Acc:Q9SRE7]	CML39
Traes_2BS_9C52B176E	3.90767	27.6925	-2.82511	5e-05	0.000725288
Traes_2AL_CFCA01C76	1.26187	8.94207	-2.82505	0.00345	0.0259054			AT5G24380	Metal-nicotianamine transporter YSL2 [Source:UniProtKB/Swiss-Prot;Acc:Q6R3K9]	YSL2
Traes_1AL_C67577AB2	6.47616	45.5915	-2.81555	5e-05	0.000725288			AT3G60910	S-adenosyl-L-methionine-dependent methyltransferases superfamily protein [Source:TAIR;Acc:AT3G60910]
Traes_4BS_83A556A42	19.8913	139.276	-2.80774	5e-05	0.000725288
Traes_7BS_63073AAEB	11.416	79.8003	-2.80534	0.0006	0.00633932			AT3G07390	auxin-responsive family protein [Source:TAIR;Acc:AT3G07390]	AIR12
TRAES3BF169000110CFD_g	33.7245	233.538	-2.79179	5e-05	0.000725288
Traes_2BS_C9C1D03CE	13.1151	90.7607	-2.79084	5e-05	0.000725288			AT5G26667	UMP-CMP kinase 3 [Source:UniProtKB/Swiss-Prot;Acc:O04905]	UMK3
Traes_7BL_D79B5CD69	31.925	218.488	-2.7748	5e-05	0.000725288
Traes_4BS_E79CB87B7	4.22153	28.8416	-2.77231	5e-05	0.000725288	thiaminC [Source:Projected from Arabidopsis thaliana (AT2G29630) TAIR;Acc:AT2G29630]		AT2G29630	Phosphomethylpyrimidine synthase, chloroplastic [Source:UniProtKB/Swiss-Prot;Acc:O82392]	THIC
Traes_5BL_F855CAEFF	21.3599	145.781	-2.77083	0.0023	0.0188075			AT2G15890	maternal effect embryo arrest 14 [Source:TAIR;Acc:AT2G15890]	MEE14
Traes_4AS_E4294BADC	2.39146	16.2929	-2.76828	0.0022	0.0181178			AT1G48000	myb domain protein 112 [Source:TAIR;Acc:AT1G48000]	MYB112
Traes_7BL_2090E6665	24.9971	168.965	-2.75689	5e-05	0.000725288
Traes_5BL_94BDB613C	9.95817	67.0193	-2.75062	5e-05	0.000725288
Traes_1AL_C6998335E	11.3186	75.8741	-2.74491	0.002	0.0167811
Traes_2AL_4F7FDE075	12.4899	83.7086	-2.74461	5e-05	0.000725288			AT2G28315	Nucleotide/sugar transporter family protein [Source:TAIR;Acc:AT2G28315]
Traes_2AL_D0DDA4776	4.63262	30.9995	-2.74234	0.00025	0.00305651			AT1G08250	Arogenate dehydratase/prephenate dehydratase 6, chloroplastic [Source:UniProtKB/Swiss-Prot;Acc:Q9SGD6]	ADT6
Traes_4BS_FF3F5B3C51	13.6647	91.0846	-2.73675	0.0006	0.00633932
Traes_2AL_5EFEADFB6	13.81	91.8955	-2.73428	5e-05	0.000725288			AT4G26090	Disease resistance protein RPS2 [Source:UniProtKB/Swiss-Prot;Acc:Q42484]	RPS2
Traes_4AL_2A2E81E05	3.76078	24.9447	-2.72963	5e-05	0.000725288	thiaminC [Source:Projected from Arabidopsis thaliana (AT2G29630) TAIR;Acc:AT2G29630]		AT2G29630	Phosphomethylpyrimidine synthase, chloroplastic [Source:UniProtKB/Swiss-Prot;Acc:O82392]	THIC
Traes_4BL_63A544CAE	33.321	219.704	-2.72106	5e-05	0.000725288
Traes_7DS_A84A6E5DB	2.15849	14.1967	-2.71746	0.0052	0.0358548			AT3G02250	O-fucosyltransferase family protein [Source:TAIR;Acc:AT3G02250]
TRAES3BF042100170CFD_g	21.8639	143.75	-2.71694	5e-05	0.000725288			AT4G33050	calmodulin-binding family protein [Source:TAIR;Acc:AT4G33050]	EDA39
Traes_1BL_92AA2A265	9.87723	63.9022	-2.69369	5e-05	0.000725288			AT5G46910	Transcription factor jumonji (jmj) family protein / zinc finger (C5HC2 type) family protein [Source:TAIR;Acc:AT5G46910]
Traes_2BL_855183DA1	16.6116	106.956	-2.68675	0.0001	0.0013435			AT2G39960	Probable signal peptidase complex subunit 2 [Source:UniProtKB/Swiss-Prot;Acc:P58684]
Traes_3AL_D217A679F	1.72621	11.1004	-2.68493	0.0018	0.0153976			AT5G62410	Structural maintenance of chromosomes protein 2-1 [Source:UniProtKB/Swiss-Prot;Acc:Q9C5Y4]	SMC2-1
Traes_1BL_964FFE7D9	5.25907	33.6554	-2.67796	5e-05	0.000725288			AT2G35710	Putative glucuronosyltransferase PGSIP8 [Source:UniProtKB/Swiss-Prot;Acc:Q8VZP6]	PGSIP8
Traes_3AL_BAAD1325D	10.4524	66.8779	-2.6777	5e-05	0.000725288			AT5G53460	Glutamate synthase 1 [NADH], chloroplastic [Source:UniProtKB/Swiss-Prot;Acc:Q9LV03]	GLT1
Traes_1BS_7068F56E6	35.5847	226.31	-2.66897	5e-05	0.000725288
Traes_1BS_A3B2A0DAD	32.1389	203.675	-2.66388	5e-05	0.000725288
Traes_3AS_5A0EB37C5	6.19325	39.1474	-2.66015	5e-05	0.000725288			AT5G11670	NADP-dependent malic enzyme 2 [Source:UniProtKB/Swiss-Prot;Acc:Q9LYG3]	NADP-ME2
Traes_6AL_EF0BCD705	21.5476	136.188	-2.66	5e-05	0.000725288
Traes_4BS_34AF89ACE	8.65183	54.3504	-2.65121	5e-05	0.000725288			AT2G22770	Transcription factor NAI1 [Source:UniProtKB/Swiss-Prot;Acc:Q8S3F1]	NAI1
Traes_2BS_B6E90913E	22.787	143.09	-2.65064	5e-05	0.000725288			AT1G22410	Class-II DAHP synthetase family protein [Source:TAIR;Acc:AT1G22410]
Traes_5AL_256BEC5B9	22.7497	142.604	-2.6481	5e-05	0.000725288	CBL-interacting protein kinase 9 [Source:Projected from Arabidopsis thaliana (AT1G01140) TAIR;Acc:AT1G01140]		AT1G01140	CBL-interacting serine/threonine-protein kinase 9 [Source:UniProtKB/Swiss-Prot;Acc:Q9MAM1]	CIPK9
Traes_2AS_A3907B42D	4.81108	30.1172	-2.64615	0.00085	0.0084617			AT3G13600	calmodulin-binding family protein [Source:TAIR;Acc:AT3G13600]
Traes_1BL_2B1696617	1.5883	9.88997	-2.63848	0.0006	0.00633932
Traes_4BS_D6B47E60D	35.6056	221.343	-2.63611	5e-05	0.000725288
Traes_4BS_913A67B0E	2.2127	13.6607	-2.62615	0.00245	0.019766			AT4G22756	Methylsterol monooxygenase 1-2 [Source:UniProtKB/Swiss-Prot;Acc:Q1EC69]	SMO1-2
TRAES3BF091800010CFD_g	2.17725	13.4418	-2.62615	0.0031	0.0238466			AT5G41100	FUNCTIONS IN: molecular_function unknown; INVOLVED IN: biological_process unknown; LOCATED IN: plasma membrane; EXPRESSED IN: 23 plant structures; EXPRESSED DURING: 13 growth stages; BEST Arabidopsis thaliana protein match is: hydroxyproline-rich gl /.../tein family protein (TAIR:AT3G26910.2); Has 1503 Blast hits to 1197 proteins in 220 species: Archae - 4; Bacteria - 108; Metazoa - 481; Fungi - …
Traes_1AS_F3EAEC435	5.64892	34.6314	-2.61603	5e-05	0.000725288			AT2G38470	Probable WRKY transcription factor 33 [Source:UniProtKB/Swiss-Prot;Acc:Q8S8P5]	WRKY33
Traes_4BL_D75271319	2.91768	17.7207	-2.60254	5e-05	0.000725288			AT3G56320	PAP/OAS1 substrate-binding domain superfamily [Source:TAIR;Acc:AT3G56320]
Traes_6AL_AF2F7C5CE	6.64772	40.3122	-2.60028	0.0058	0.0390522			AT3G60280	Uclacyanin-3 [Source:UniProtKB/Swiss-Prot;Acc:Q96316]	UCC3
Traes_5BL_E635E3E6F	6.99949	42.3811	-2.5981	5e-05	0.000725288
Traes_4AL_5D644DE5A	6.45515	38.6402	-2.58158	0.0003	0.00356831			AT1G14870	Protein PLANT CADMIUM RESISTANCE 2 [Source:UniProtKB/Swiss-Prot;Acc:Q9LQU4]	PCR2
Traes_7BS_93A4BFE8E	5.5748	32.9463	-2.56312	0.00095	0.00922862			AT3G02250	O-fucosyltransferase family protein [Source:TAIR;Acc:AT3G02250]
Traes_5AL_F5936FE79	7.54885	44.5979	-2.56265	0.00105	0.00998881			AT1G51630	O-fucosyltransferase family protein [Source:TAIR;Acc:AT1G51630]
Traes_5BS_D1BA3D7D3	6.56128	38.3789	-2.54826	0.00585	0.0393248			AT3G62760	Glutathione S-transferase F13 [Source:UniProtKB/Swiss-Prot;Acc:Q9LZI9]	GSTF13
Traes_2BL_453EEC829	6.58226	38.3792	-2.54367	0.0009	0.00884384			AT3G52600	Beta-fructofuranosidase, insoluble isoenzyme CWINV2 [Source:UniProtKB/Swiss-Prot;Acc:Q1PEF8]	CWINV2
Traes_6AL_54D562BC2	6.20098	36.0534	-2.53957	0.00145	0.0129272			AT3G23250	myb domain protein 15 [Source:TAIR;Acc:AT3G23250]	MYB15
Traes_4AS_FD9FAE3D8	1.77836	10.3285	-2.53801	0.00355	0.0264777			AT2G37090	Probable beta-1,4-xylosyltransferase IRX9 [Source:UniProtKB/Swiss-Prot;Acc:Q9ZQC6]	IRX9
Traes_5DL_2D2002635	2.3391	13.566	-2.53597	0.0053	0.0363624
Traes_1DL_0D7B55EF1	18.5393	107.219	-2.5319	0.00105	0.00998881
Traes_2BL_C051606EA	35.811	206.817	-2.52988	5e-05	0.000725288
Traes_1BL_A2DA07F32	2.75189	15.8687	-2.52769	0.00495	0.0344844			AT2G20830	transferases;folic acid binding [Source:TAIR;Acc:AT2G20830]
Traes_7AL_81A545A54	27.8769	160.526	-2.52566	5e-05	0.000725288			AT2G01450	Mitogen-activated protein kinase 17 [Source:UniProtKB/Swiss-Prot;Acc:Q84M93]	MPK17
Traes_2BS_80CC51D52	1.43557	8.25032	-2.52283	0.0071	0.0451774			AT1G32180	Putative cellulose synthase-like protein D6 [Source:UniProtKB/Swiss-Prot;Acc:Q9FVR3]	CSLD6
Traes_1DL_23BC091FA	9.44662	54.2213	-2.52099	5e-05	0.000725288			AT5G51460	Trehalose-phosphate phosphatase A [Source:UniProtKB/Swiss-Prot;Acc:O64896]	TPPA
Traes_4AS_20EAF4CEC	23.5654	135.224	-2.52061	5e-05	0.000725288			AT3G11170	Omega-3 fatty acid desaturase, chloroplastic [Source:UniProtKB/Swiss-Prot;Acc:P46310]	FAD7
Traes_4AL_3D2FDD95F	3.89625	22.2851	-2.51592	0.00585	0.0393248
Traes_7BS_18AF4BDBC	1.84287	10.5051	-2.51106	0.00595	0.0396836	seed imbibition 1 [Source:Projected from Arabidopsis thaliana (AT1G55740) TAIR;Acc:AT1G55740]		AT1G55740	Probable galactinol--sucrose galactosyltransferase 1 [Source:UniProtKB/Swiss-Prot;Acc:Q84VX0]	RFS1
Traes_2AL_462550327	6.60738	37.5762	-2.50767	5e-05	0.000725288			AT4G39540	Shikimate kinase 2, chloroplastic [Source:UniProtKB/Swiss-Prot;Acc:Q8GY88]	SK2
Traes_4AL_B1B3A8FE9	15.9472	90.606	-2.5063	5e-05	0.000725288
Traes_5BL_39FD9626E	5.20497	29.5582	-2.5056	5e-05	0.000725288			AT5G43650	Transcription factor bHLH92 [Source:UniProtKB/Swiss-Prot;Acc:Q9FIX5]	BHLH92
Traes_5BL_21758578D	1.97116	11.1368	-2.49822	0.00465	0.0328371	TRICHOME BIREFRINGENCE-LIKE 34 [Source:Projected from Arabidopsis thaliana (AT2G38320) TAIR;Acc:AT2G38320]		AT2G38320	Protein trichome birefringence-like 34 [Source:UniProtKB/Swiss-Prot;Acc:O80919]	TBL34
Traes_5AL_30E203667	4.70465	26.5091	-2.49433	0.00085	0.0084617
Traes_5BL_C0B640406	25.1353	140.291	-2.48064	5e-05	0.000725288
Traes_6AL_6239EF6E0	11.0693	61.7786	-2.48054	0.0013	0.0118379
Traes_4BL_D25057F43	27.6983	153.742	-2.47264	5e-05	0.000725288
Traes_1AL_1161A0356	25.5824	141.767	-2.4703	5e-05	0.000725288			AT1G23330	alpha/beta-Hydrolases superfamily protein [Source:TAIR;Acc:AT1G23330]
Traes_1BS_6FBF9AB0B	10.6199	58.654	-2.46546	5e-05	0.000725288
Traes_4AS_D4EDEAF05	35.1601	193.438	-2.45986	5e-05	0.000725288			AT2G22950	Putative calcium-transporting ATPase 7, plasma membrane-type [Source:UniProtKB/Swiss-Prot;Acc:O64806]	ACA7
Traes_1BS_9FAA5E026	1.85345	10.1144	-2.44813	0.00125	0.0114764
Traes_1AS_22266C808	4.43806	24.0981	-2.44092	0.00235	0.0191191	ferrochelatase 2 [Source:Projected from Arabidopsis thaliana (AT2G30390) TAIR;Acc:AT2G30390]		AT2G30390	Ferrochelatase-2, chloroplastic [Source:UniProtKB/Swiss-Prot;Acc:O04921]	FC2
Traes_7AL_7E1C0EDEE	4.88395	26.4661	-2.43803	5e-05	0.000725288			AT1G15520	ABC transporter G family member 40 [Source:UniProtKB/Swiss-Prot;Acc:Q9M9E1]	ABCG40
Traes_6AL_49F9AF7F9	4.74989	25.6684	-2.43403	0.00155	0.0136505			AT5G20885	RING/U-box superfamily protein [Source:TAIR;Acc:AT5G20885]
Traes_7AL_530CAE15B	29.1685	157.108	-2.42927	5e-05	0.000725288			AT2G01450	Mitogen-activated protein kinase 17 [Source:UniProtKB/Swiss-Prot;Acc:Q84M93]	MPK17
Traes_5BS_F5586748C	52.017	279.845	-2.42757	5e-05	0.000725288
Traes_1BS_723922D171	22.665	120.784	-2.41389	5e-05	0.000725288
Traes_1AS_C8406F3D5	3.57176	19.0038	-2.41158	0.00125	0.0114764			AT1G56670	GDSL esterase/lipase LIP-4 [Source:UniProtKB/Swiss-Prot;Acc:Q9FXB6]	LIP4
Traes_6AS_C9863C451	3.24501	17.2416	-2.4096	0.00165	0.0143219			AT3G14770	Bidirectional sugar transporter SWEET2 [Source:UniProtKB/Swiss-Prot;Acc:Q9LH79]	SWEET2
Traes_5AL_A2F15F340	8.00372	42.2295	-2.39951	0.00035	0.00403532			AT5G20940	Glycosyl hydrolase family protein [Source:TAIR;Acc:AT5G20940]
Traes_7DL_01864B1A1	5.74199	30.1692	-2.39345	0.00025	0.00305651			AT3G23390	60S ribosomal protein L36a [Source:UniProtKB/Swiss-Prot;Acc:O23290]	RPL36AB
Traes_6AL_F290776E4	10.3219	54.2006	-2.3926	5e-05	0.000725288			AT4G39540	Shikimate kinase 2, chloroplastic [Source:UniProtKB/Swiss-Prot;Acc:Q8GY88]	SK2
Traes_3AL_C74E7BDC7	6.40126	33.4691	-2.3864	5e-05	0.000725288			AT2G34300	Probable methyltransferase PMT25 [Source:UniProtKB/Swiss-Prot;Acc:Q0WT31]
Traes_2BL_9CDEB96B1	7.20179	37.3382	-2.37422	0.00035	0.00403532			AT1G08250	Arogenate dehydratase/prephenate dehydratase 6, chloroplastic [Source:UniProtKB/Swiss-Prot;Acc:Q9SGD6]	ADT6
Traes_2BL_E8A65526C	19.8106	102.265	-2.36797	5e-05	0.000725288
Traes_6BS_814D20B55	24.7846	127.741	-2.36571	5e-05	0.000725288			AT5G66210	Calcium-dependent protein kinase 28 [Source:UniProtKB/Swiss-Prot;Acc:Q9FKW4]	CPK28
Traes_3DL_71815C593	8.42782	43.334	-2.36227	0.0005	0.00544991			AT3G01650	E3 ubiquitin-protein ligase RGLG1 [Source:UniProtKB/Swiss-Prot;Acc:Q9SS90]	RGLG1
Traes_2AS_D86455172	5.73212	29.4388	-2.36058	0.0011	0.010369			AT3G21240	4-coumarate--CoA ligase 2 [Source:UniProtKB/Swiss-Prot;Acc:Q9S725]	4CL2
Traes_1AS_48F12954A	1.5183	7.7709	-2.35562	0.0018	0.0153976
Traes_2AS_71B82606A	14.7811	75.5478	-2.35364	5e-05	0.000725288			AT1G64720	Polyketide cyclase/dehydrase and lipid transport superfamily protein [Source:TAIR;Acc:AT1G64720]	CP5
Traes_6BS_A7E8FB1CF	10.0742	50.8355	-2.33517	5e-05	0.000725288			AT3G14770	Bidirectional sugar transporter SWEET2 [Source:UniProtKB/Swiss-Prot;Acc:Q9LH79]	SWEET2
Traes_2BL_EEE025206	9.2066	46.3557	-2.33201	0.00045	0.00497234	uclacyanin 1 [Source:Projected from Arabidopsis thaliana (AT2G32300) TAIR;Acc:AT2G32300]
Traes_1BL_D3E2887F4	7.25758	36.3727	-2.3253	0.0015	0.0133073
Traes_1BL_D9AD1E5B1	9.64813	48.3439	-2.32501	5e-05	0.000725288			AT1G08860	Protein BONZAI 3 [Source:UniProtKB/Swiss-Prot;Acc:Q5XQC7]	BON3
Traes_1BS_C26CCE0E9	16.258	81.3801	-2.32353	5e-05	0.000725288
Traes_6DS_2F92B7BA8	35.3081	176.391	-2.32071	5e-05	0.000725288			AT1G16670	Protein kinase superfamily protein [Source:TAIR;Acc:AT1G16670]
Traes_2AS_28B3FAEB3	3.44259	17.1817	-2.31931	0.0019	0.0161291
Traes_2AL_63673D843	14.1003	70.141	-2.31453	5e-05	0.000725288			AT1G61720	Anthocyanidin reductase [Source:UniProtKB/Swiss-Prot;Acc:Q9SEV0]	BAN
Traes_7DS_7EBBABC35	1.41802	7.05231	-2.31422	0.00145	0.0129272			AT1G56145	Leucine-rich repeat transmembrane protein kinase [Source:TAIR;Acc:AT1G56145]
Traes_7BS_EB50DB903	2.82997	13.9974	-2.3063	0.00755	0.0474668	Peroxidase superfamily protein [Source:Projected from Arabidopsis thaliana (AT1G68850) TAIR;Acc:AT1G68850]		AT1G68850	Peroxidase 11 [Source:UniProtKB/Swiss-Prot;Acc:Q96519]	PER11
Traes_4AL_63F62F96F	17.6861	87.4444	-2.30575	5e-05	0.000725288			AT5G61210	SNAP25 homologous protein SNAP33 [Source:UniProtKB/Swiss-Prot;Acc:Q9S7P9]	SNAP33
Traes_2AL_FBC0ED0EE	3.41262	16.852	-2.30397	0.00615	0.0406243			AT4G17785	Transcription factor MYB39 [Source:UniProtKB/Swiss-Prot;Acc:Q8GWP0]	MYB39
TRAES3BF016700010CFD_g	12.9507	63.9456	-2.30382	5e-05	0.000725288
Traes_1BS_6F2CC2850	25.7585	126.688	-2.29816	0.0033	0.0249931
Traes_6AL_FD7E876FF	6.09209	29.961	-2.29808	5e-05	0.000725288			AT5G53680	RNA-binding (RRM/RBD/RNP motifs) family protein [Source:TAIR;Acc:AT5G53680]
Traes_1AL_582AD085A	7.06814	34.6865	-2.29497	5e-05	0.000725288			AT1G08860	Protein BONZAI 3 [Source:UniProtKB/Swiss-Prot;Acc:Q5XQC7]	BON3
Traes_1BL_A4E5F83FB	12.3803	60.7246	-2.29423	5e-05	0.000725288
Traes_1DS_CFB835F0E	2.00173	9.81485	-2.29372	0.00655	0.0425001
Traes_2DL_37D967CFC	11.912	58.1032	-2.2862	5e-05	0.000725288			AT4G26090	Disease resistance protein RPS2 [Source:UniProtKB/Swiss-Prot;Acc:Q42484]	RPS2
Traes_5BL_33C016B58	8.2883	40.3944	-2.28501	5e-05	0.000725288			AT3G22800	Leucine-rich repeat extensin-like protein 6 [Source:UniProtKB/Swiss-Prot;Acc:Q9LUI1]	LRX6
Traes_4AS_38E64EC24	6.21314	29.8713	-2.26537	0.00205	0.0171163			AT2G38390	Peroxidase 23 [Source:UniProtKB/Swiss-Prot;Acc:O80912]	PER23
Traes_3AL_C70A845C7	9.00148	43.0025	-2.25619	0.00025	0.00305651			AT2G41540	Glycerol-3-phosphate dehydrogenase [NAD(+)] GPDHC1, cytosolic [Source:UniProtKB/Swiss-Prot;Acc:O22216]	GPDHC1
Traes_6AS_0FDBBF9E9	5.00639	23.8139	-2.24996	0.00195	0.0164762			AT1G50670	OTU-like cysteine protease family protein [Source:TAIR;Acc:AT1G50670]
Traes_2BL_B0D2559B2	2.20684	10.4325	-2.24103	0.00475	0.0333885			AT1G18620	unknown protein; BEST Arabidopsis thaliana protein match is: unknown protein (TAIR:AT1G74160.1); Has 1987 Blast hits to 1263 proteins in 207 species: Archae - 0; Bacteria - 172; Metazoa - 665; Fungi - 149; Plants - 271; Viruses - 6; Other Eukaryotes /.../ (source: NCBI BLink). [Source:TAIR;Acc:AT1G18620]
Traes_5AL_D7EB47D56	69.9593	330.65	-2.24072	5e-05	0.000725288
Traes_2AS_67222868A	44.1535	208.343	-2.23836	5e-05	0.000725288			AT5G13110	Glucose-6-phosphate 1-dehydrogenase 2, chloroplastic [Source:UniProtKB/Swiss-Prot;Acc:Q9FY99]	G6PD2
Traes_2BL_EED456A17	3.29711	15.5399	-2.2367	0.0036	0.0267061			AT1G49560	Homeodomain-like superfamily protein [Source:TAIR;Acc:AT1G49560]
Traes_4BL_524D3909F	14.2812	67.1913	-2.23416	5e-05	0.000725288	CBL-interacting protein kinase 9 [Source:Projected from Arabidopsis thaliana (AT1G01140) TAIR;Acc:AT1G01140]		AT1G01140	CBL-interacting serine/threonine-protein kinase 9 [Source:UniProtKB/Swiss-Prot;Acc:Q9MAM1]	CIPK9
Traes_1AS_F9013A945	14.8431	69.6204	-2.22972	5e-05	0.000725288
Traes_7AS_9BE05677A	16.9679	79.5081	-2.22829	0.00085	0.0084617			AT1G32210	Dolichyl-diphosphooligosaccharide--protein glycosyltransferase subunit DAD1 [Source:UniProtKB/Swiss-Prot;Acc:Q39080]	DAD1
Traes_2AS_EC4ADE04E	37.9181	176.532	-2.21897	5e-05	0.000725288
Traes_7BS_E4E1FAA96	45.4832	211.711	-2.21869	0.0006	0.00633932			AT2G19770	Profilin-4 [Source:UniProtKB/Swiss-Prot;Acc:Q38905]	PRO4
Traes_2AL_2654C3629	8.35854	38.8624	-2.21705	5e-05	0.000725288			AT1G80530	Major facilitator superfamily protein [Source:TAIR;Acc:AT1G80530]
Traes_7AS_D5DF6040E	5.67748	26.3715	-2.21566	5e-05	0.000725288			AT5G65290	LMBR1-like membrane protein [Source:TAIR;Acc:AT5G65290]
Traes_2AL_9D78F85E2	66.6843	309.653	-2.21523	5e-05	0.000725288
Traes_5BL_F2367CE40	1.92496	8.92524	-2.21306	0.00075	0.00763428			AT4G12070	unknown protein; INVOLVED IN: biological_process unknown; LOCATED IN: plasma membrane; EXPRESSED IN: 22 plant structures; EXPRESSED DURING: 13 growth stages; Has 30201 Blast hits to 17322 proteins in 780 species: Archae - 12; Bacteria - 1396; Metazo /.../338; Fungi - 3422; Plants - 5037; Viruses - 0; Other Eukaryotes - 2996 (source: NCBI BLink). [Source:TAIR;Acc:AT4G12070]
TRAES3BF009700040CFD_g	85.6476	396.724	-2.21165	5e-05	0.000725288			AT2G30500	Protein NETWORKED 4B [Source:UniProtKB/Swiss-Prot;Acc:Q84VY2]	NET4B
Traes_2AS_7BD3963BD	16.6807	77.2007	-2.21043	5e-05	0.000725288			AT4G17230	SCARECROW-like 13 [Source:TAIR;Acc:AT4G17230]	SCL13
Traes_1BL_6FD27DB24	6.25338	28.9381	-2.21026	0.00145	0.0129272			AT3G60910	S-adenosyl-L-methionine-dependent methyltransferases superfamily protein [Source:TAIR;Acc:AT3G60910]
TRAES3BF036800020CFD_g	40.0052	184.398	-2.20456	5e-05	0.000725288			AT2G19710	Regulator of Vps4 activity in the MVB pathway protein [Source:TAIR;Acc:AT2G19710]
Traes_1AL_F420A1BBE	2.45808	11.3194	-2.20319	0.0001	0.0013435	cellulose synthase A4 [Source:Projected from Arabidopsis thaliana (AT5G44030) TAIR;Acc:AT5G44030]		AT5G44030	Cellulose synthase A catalytic subunit 4 [UDP-forming] [Source:UniProtKB/Swiss-Prot;Acc:Q84JA6]	CESA4
Traes_5BL_0013BC424	18.5654	85.2928	-2.19981	5e-05	0.000725288			AT2G27690	Cytochrome P450 94C1 [Source:UniProtKB/Swiss-Prot;Acc:Q9ZUX1]	CYP94C1
Traes_3AL_D426C4603	8.35306	38.3397	-2.19846	5e-05	0.000725288			AT4G32500	Probable potassium channel AKT5 [Source:UniProtKB/Swiss-Prot;Acc:Q9SCX5]	AKT5
Traes_5BL_D70B77649	1.36244	6.24977	-2.19761	0.00315	0.024167
Traes_1DL_5E9D2190E	6.25734	28.6918	-2.19702	0.00015	0.00194135
Traes_1BS_629BAC470	111.972	512.507	-2.19443	5e-05	0.000725288			AT2G47060	Probable receptor-like protein kinase At2g47060 [Source:UniProtKB/Swiss-Prot;Acc:O80719]
Traes_6AL_7CCBA3120	10.28	47.0026	-2.1929	5e-05	0.000725288			AT1G78050	phosphoglycerate/bisphosphoglycerate mutase [Source:TAIR;Acc:AT1G78050]	PGM
Traes_6AL_0E21C52D0	9.14243	41.4671	-2.18132	0.00085	0.0084617			AT1G78240	Probable pectin methyltransferase QUA2 [Source:UniProtKB/Swiss-Prot;Acc:Q9C9Q8]	QUA2
Traes_4BS_C94B9A955	41.8359	189.525	-2.17957	0.00285	0.022315
Traes_4BL_E694C5BEF	3.99876	18.0886	-2.17746	0.0004	0.00451115	Acyl-CoA N-acyltransferases (NAT) superfamily protein [Source:Projected from Arabidopsis thaliana (AT2G06025) TAIR;Acc:AT2G06025]		AT2G06025	Acyl-CoA N-acyltransferases (NAT) superfamily protein [Source:TAIR;Acc:AT2G06025]
Traes_3AL_92D28DA57	4.66533	21.0783	-2.17571	0.00385	0.0282135			AT5G41100	FUNCTIONS IN: molecular_function unknown; INVOLVED IN: biological_process unknown; LOCATED IN: plasma membrane; EXPRESSED IN: 23 plant structures; EXPRESSED DURING: 13 growth stages; BEST Arabidopsis thaliana protein match is: hydroxyproline-rich gl /.../tein family protein (TAIR:AT3G26910.2); Has 1503 Blast hits to 1197 proteins in 220 species: Archae - 4; Bacteria - 108; Metazoa - 481; Fungi - …
Traes_6BL_75B0276B5	11.3991	51.4505	-2.17427	5e-05	0.000725288			AT1G23030	U-box domain-containing protein 11 [Source:UniProtKB/Swiss-Prot;Acc:Q8GUG9]	PUB11
TRAES3BF028900030CFD_g	16.6985	75.3471	-2.17383	5e-05	0.000725288	cellulose synthase family protein [Source:Projected from Arabidopsis thaliana (AT4G18780) TAIR;Acc:AT4G18780]		AT4G18780	Cellulose synthase A catalytic subunit 8 [UDP-forming] [Source:UniProtKB/Swiss-Prot;Acc:Q8LPK5]	CESA8
Traes_6AL_F9F1D2DC0	2.57384	11.6067	-2.17296	0.00035	0.00403532
Traes_5BL_F167D5635	3.29196	14.7287	-2.16161	0.0003	0.00356831	Leucine-rich repeat transmembrane protein kinase [Source:Projected from Arabidopsis thaliana (AT1G07650) TAIR;Acc:AT1G07650]		AT1G07650	Probable LRR receptor-like serine/threonine-protein kinase At1g07650 [Source:UniProtKB/Swiss-Prot;Acc:C0LGE0]
Traes_4BL_485D4EE09	10.2819	45.91	-2.1587	5e-05	0.000725288			AT1G19835	Filament-like plant protein 4 [Source:UniProtKB/Swiss-Prot;Acc:Q0WSY2]	FPP4
Traes_5BL_F2DCFA9C9	10.0171	44.6984	-2.15776	0.00025	0.00305651			AT5G44460	Probable calcium-binding protein CML43 [Source:UniProtKB/Swiss-Prot;Acc:Q9FI19]	CML43
TRAES3BF021500020CFD_g	10.6043	47.2894	-2.15687	5e-05	0.000725288			AT2G34300	Probable methyltransferase PMT25 [Source:UniProtKB/Swiss-Prot;Acc:Q0WT31]
Traes_4BL_C4C4076B7	6.10234	27.1399	-2.15298	0.0009	0.00884384			AT1G20480	4-coumarate--CoA ligase-like 2 [Source:UniProtKB/Swiss-Prot;Acc:Q84P25]	4CLL2
Traes_3AL_F4BD0F14E	36.8228	163.689	-2.15229	5e-05	0.000725288			AT2G19710	Regulator of Vps4 activity in the MVB pathway protein [Source:TAIR;Acc:AT2G19710]
Traes_1BL_E2B0DED6A	5.273	23.3951	-2.14951	0.0045	0.0319886
Traes_2BS_B4B6980A9	54.6161	242.108	-2.14825	0.0013	0.0118379
Traes_4BL_19FA6DCAD	33.8964	150.115	-2.14686	5e-05	0.000725288			AT1G07890	L-ascorbate peroxidase 1, cytosolic [Source:UniProtKB/Swiss-Prot;Acc:Q05431]	APX1
Traes_4BS_3D465EE8F	5.75813	25.4478	-2.14387	5e-05	0.000725288			AT1G24650	Leucine-rich repeat protein kinase family protein [Source:TAIR;Acc:AT1G24650]
Traes_2BL_94872CC98	5.73131	25.3029	-2.14237	0.00045	0.00497234			AT4G32060	calcium-binding EF hand family protein [Source:TAIR;Acc:AT4G32060]
Traes_1BS_3C86AE038	5.91372	26.0901	-2.14136	0.0002	0.00252412	AMP-dependent synthetase and ligase family protein [Source:Projected from Arabidopsis thaliana (AT2G47240) TAIR;Acc:AT2G47240]		AT2G47240	Long chain acyl-CoA synthetase 1 [Source:UniProtKB/Swiss-Prot;Acc:O22898]	LACS1
Traes_7BL_2C564E996	16.7516	73.7883	-2.13909	0.00205	0.0171163			AT4G36945	PLC-like phosphodiesterases superfamily protein [Source:TAIR;Acc:AT4G36945]
Traes_2AL_E32D2987E	15.8305	69.6944	-2.13834	5e-05	0.000725288	SNARE associated Golgi protein family [Source:Projected from Arabidopsis thaliana (AT4G17790) TAIR;Acc:AT4G17790]		AT4G17790	SNARE associated Golgi protein family [Source:TAIR;Acc:AT4G17790]
Traes_5BL_28C2A20D81	41.7857	183.004	-2.13079	0.00155	0.0136505
Traes_6BL_ED40C8806	18.1213	79.1745	-2.12735	5e-05	0.000725288	CCT motif -containing response regulator protein [Source:Projected from Arabidopsis thaliana (AT5G61380) TAIR;Acc:AT5G61380]		AT5G61380	Two-component response regulator-like APRR1 [Source:UniProtKB/Swiss-Prot;Acc:Q9LKL2]	APRR1
Traes_1BS_BD86C90A7	21.3288	93.0714	-2.12554	5e-05	0.000725288
Traes_1AS_A53D11A37	30.9943	135.183	-2.12484	5e-05	0.000725288			AT5G11670	NADP-dependent malic enzyme 2 [Source:UniProtKB/Swiss-Prot;Acc:Q9LYG3]	NADP-ME2
Traes_6AL_6C41FBE28	3.38794	14.7761	-2.12479	0.00595	0.0396836
Traes_6AS_69A0BEB68	14.2017	61.9387	-2.12478	5e-05	0.000725288			AT3G44190	FAD/NAD(P)-binding oxidoreductase family protein [Source:TAIR;Acc:AT3G44190]
Traes_1AL_91970EBB9	3.7915	16.4879	-2.12057	0.00295	0.0229366			AT2G38060	Probable anion transporter 3, chloroplastic [Source:UniProtKB/Swiss-Prot;Acc:Q7XJR2]	ANTR3
Traes_2BL_7E3CACCB6	4.91893	21.3784	-2.11974	0.00065	0.00677606
Traes_2BS_9D77461D8	28.982	125.947	-2.11959	5e-05	0.000725288			AT1G78290	Serine/threonine-protein kinase SRK2C [Source:UniProtKB/Swiss-Prot;Acc:Q9M9E9]	SRK2C
Traes_5BL_A68560F2B	28.5914	124.07	-2.1175	5e-05	0.000725288			AT1G55320	Probable acyl-activating enzyme 18, peroxisomal [Source:UniProtKB/Swiss-Prot;Acc:Q84P17]	AAE18
TRAES3BF023800010CFD_g	15.4756	66.9327	-2.11272	0.00025	0.00305651
Traes_1BS_4DE5F7486	11.088	47.9025	-2.1111	0.00055	0.00589717			AT3G53880	Aldo-keto reductase family 4 member C11 [Source:UniProtKB/Swiss-Prot;Acc:Q9M338]	AKR4C11
Traes_5AL_4194F0B4F	11.389	49.1725	-2.11021	5e-05	0.000725288
Traes_6DL_E00D38C9D	2.58779	11.1726	-2.11017	0.00175	0.0150366
Traes_1AL_272F1175F	12.1044	52.0841	-2.10531	0.0029	0.0226147
Traes_4BL_5AF52F028	7.19587	30.9541	-2.10489	0.0048	0.0336582			AT4G34970	Actin-depolymerizing factor 9 [Source:UniProtKB/Swiss-Prot;Acc:O49606]	ADF9
Traes_7AS_467914453	1.89099	8.07366	-2.09408	0.00325	0.0247374			AT1G67270	Zinc-finger domain of monoamine-oxidase A repressor R1 protein [Source:TAIR;Acc:AT1G67270]
Traes_2BL_552B2D5A0	7.29474	31.136	-2.09366	0.0001	0.0013435			AT1G69820	Putative inactive gamma-glutamyltranspeptidase 4 [Source:UniProtKB/Swiss-Prot;Acc:Q9CAR5]	GGT4
Traes_2AS_26DA90311	4.02039	17.1508	-2.09287	0.0018	0.0153976			AT2G04080	MATE efflux family protein 7 [Source:UniProtKB/Swiss-Prot;Acc:Q8GXM8]	DTXL3
Traes_5BL_D85C0EF26	13.071	55.6994	-2.09129	0.0001	0.0013435	myb domain protein 43 [Source:Projected from Arabidopsis thaliana (AT5G16600) TAIR;Acc:AT5G16600]		AT1G66230	myb domain protein 20 [Source:TAIR;Acc:AT1G66230]	MYB20
Traes_1AL_E3AB3A73C	17.1592	72.8203	-2.08536	0.00045	0.00497234
Traes_7BS_418111C53	17.0651	72.0461	-2.07787	5e-05	0.000725288			AT5G55230	65-kDa microtubule-associated protein 1 [Source:UniProtKB/Swiss-Prot;Acc:Q9FLP0]	MAP65-1
Traes_7BL_0D3422654	2.98614	12.5994	-2.077	0.00105	0.00998881			AT4G05020	External alternative NAD(P)H-ubiquinone oxidoreductase B2, mitochondrial [Source:UniProtKB/Swiss-Prot;Acc:Q94BV7]	NDB2
Traes_2BL_0A67EDAC4	6.43296	27.065	-2.07287	0.00115	0.0107251
Traes_5BL_846900491	1.93546	8.12044	-2.06888	0.00475	0.0333885
Traes_6DS_357919158	38.0725	159.314	-2.06505	5e-05	0.000725288			AT3G12740	ALA-interacting subunit 1 [Source:UniProtKB/Swiss-Prot;Acc:Q9LTW0]	ALIS1
Traes_6DL_B3E48A6B1	6.39335	26.6291	-2.05836	0.0057	0.0385403			AT2G32990	Endoglucanase 11 [Source:UniProtKB/Swiss-Prot;Acc:O48766]	AtGH9B8
Traes_5BL_BE63FD9FF	2.85215	11.8203	-2.05114	5e-05	0.000725288
TRAES3BF103500010CFD_g	6.02754	24.9719	-2.05066	0.0037	0.027287			AT2G27500	Glucan endo-1,3-beta-glucosidase 14 [Source:UniProtKB/Swiss-Prot;Acc:Q9ZQG9]
Traes_4AL_5375C1F64	12.6573	52.3132	-2.04721	0.0002	0.00252412
TRAES3BF048800020CFD_g	41.1749	170.175	-2.04718	5e-05	0.000725288
Traes_2AS_0B6508FD5	5.85592	24.1754	-2.04557	0.0006	0.00633932			AT2G41870	Remorin family protein [Source:TAIR;Acc:AT2G41870]
Traes_3AL_945AEAD5B	44.2994	182.605	-2.04337	5e-05	0.000725288	calreticulin 3 [Source:Projected from Arabidopsis thaliana (AT1G08450) TAIR;Acc:AT1G08450]		AT1G08450	Calreticulin-3 [Source:UniProtKB/Swiss-Prot;Acc:O04153]	CRT3
Traes_5DL_B1E2378F2	10.1876	41.7907	-2.03637	5e-05	0.000725288
Traes_5BL_7D5EC9052	9.37166	38.3841	-2.03413	5e-05	0.000725288			AT5G20940	Glycosyl hydrolase family protein [Source:TAIR;Acc:AT5G20940]
Traes_2AL_BB7692067	10.8475	44.3389	-2.03121	5e-05	0.000725288			AT4G32060	calcium-binding EF hand family protein [Source:TAIR;Acc:AT4G32060]
Traes_2BS_08CEA942B	7.84274	31.8077	-2.01995	5e-05	0.000725288			AT1G64720	Polyketide cyclase/dehydrase and lipid transport superfamily protein [Source:TAIR;Acc:AT1G64720]	CP5
Traes_6AL_5BA58668E1	11.7712	47.6638	-2.01763	0.00165	0.0143219
Traes_5BL_9CABA726F	104.098	420.639	-2.01464	5e-05	0.000725288			AT2G01900	DNAse I-like superfamily protein [Source:TAIR;Acc:AT2G01900]
Traes_6AS_72FE2B9F4	10.75	43.3101	-2.01037	0.00135	0.0121972
[truncated: 216 more rows]

## Sheet: Leaves-stems-upregulated
test_id	ff0	ff2	log2(fold_change)	p_value	q_value	Ta description	Ta gene name	AT locus	AT description	AT gene name
[truncated: 377 more rows]

[truncated: 5 more sheets: Leaves-stems-downregulated, Flag Leaf-upregulated, Flag Leaf-downregulated, Spike-upregulated, Spike-downregulated]
