# Supplementary material for: Transcriptomic response of durum wheat to nitrogen starvation
Source: Sci Rep. 2017 Apr 26;7:1176. doi: 10.1038/s41598-017-01377-0 (PMC5430780; doi:10.1038/s41598-017-01377-0)
Supplement: Supplementary file 3 — Supplementary Table 3 [file 41598_2017_1377_MOESM3_ESM.xls]

## Sheet: Transporters_and_key_genes
Supplementary Table S3. Differentially expressed genes in durum wheat cv. Svevo under nitrogen starvation. Tranporters and key genes involved in nitrogen metabolism, carbon metabolism, transcription factors, kinases, and stress-related genes are reported in separate sheets.
Group		Gene ID	tissue	log2(fold_change)	Description	Orthologues
Nitrate transporter
		Traes_4AL_1D4A5919A1	roots	-1.9512	Protein NRT1/ PTR FAMILY 2.9	AT1G18880
		Traes_2BL_C41ED2148	roots	-4.61854	Protein NRT1/ PTR FAMILY 4.4	AT1G33440
		Traes_2DL_9901183C0	roots	-15.0123	Protein NRT1/ PTR FAMILY 4.4	AT1G33440
		Traes_2DL_CA1EAD2A3	roots	-14.2584	Protein NRT1/ PTR FAMILY 4.4	AT1G33440
		Traes_4BS_39E23C67A	roots	-12.3108	Protein NRT1/ PTR FAMILY 4.4	AT1G33440
		TRAES3BF183000030CFD_g	roots	3.73402	Protein NRT1/ PTR FAMILY 4.1	AT3G25260
		Traes_7DL_EAB06993F	roots	2.01491	Protein NRT1/ PTR FAMILY 4.6	AT1G69850
		Traes_1AL_3996E29ED	roots	2.54458	Protein NRT1/ PTR FAMILY 5.2	AT5G46050
		Traes_6AL_168121E7E	roots	3.21225	Protein NRT1/ PTR FAMILY 7.3	AT1G32450
		Traes_6DL_0A59B823C	roots	3.83853	Protein NRT1/ PTR FAMILY 7.3	AT1G32450
		Traes_4AS_DBA84F2F7	roots	2.71282	Protein NRT1/ PTR FAMILY 8.4	AT2G02020
		Traes_4BL_985CBED5D	roots	2.226	Protein NRT1/ PTR FAMILY 8.4	AT2G02020
		Traes_7DL_C2B1A1776	roots	2.90595	Protein NRT1/ PTR FAMILY 8.4	AT2G02020
		Traes_1BS_F114E4A2B	roots	15.2878	High affinity nitrate transporter 2.5	AT1G12940
		Traes_6BL_98F3C9404	roots	1.70422	High-affinity nitrate transporter 3.1	AT5G50200
		Traes_6DL_4C3122052	roots	1.81144	High-affinity nitrate transporter 3.1	AT5G50200
		Traes_6DS_AD8F57649	roots	5.16269	High-affinity nitrate transporter 2.1/2/3/4/6	AT5G60780/AT1G08100/AT3G45060/AT5G60770/AT1G08090/
		TRAES3BF033600040CFD_g	roots	3.4133	Nitrate transporter (Quan et al. 2016)	MLOC_56891*
		TRAES3BF044200080CFD_g	roots	2.15568	Nitrate transporter (Quan et al. 2016)	MLOC_56891*
		Traes_6AS_39A6DF8B2	roots	1.48224	High-affinity nitrate transporter 2.1/2/3/4/6	AT5G60780/AT1G08100/AT3G45060/AT5G60770/AT1G08090/
		Traes_6DS_9184F1B4B	roots		High-affinity nitrate transporter 2.1/2/3/4/6	AT5G60780/AT1G08100/AT3G45060/AT5G60770/AT1G08090/
Ammonium transporter		Traes_1AL_A3A29B974	roots	-1.71437	Ammonium transporter 2 (AMT2)	AT2G38290
		Traes_5BL_EA85CB6BC	roots	2.15841	Ammonium transporter 3 member 1-like (AMT3-1)	MLOC_35002
		Traes_4AL_BDE58EA71	roots	2.29667	Ammonium transporter 3 member 1-like (AMT3-1)	MLOC_35002
		Traes_2AL_CF862CF2D	flag leaf	1.88734	Ammonium transporter 1 member 4 (AMT1-4)	AT4G28700
		Traes_2AL_CF862CF2D	stems/leaves	1.59811	Ammonium transporter 1 member 4 (AMT1-4)	AT4G28700
		Traes_6AS_AB7CDF374	roots	2.06564	Nitrate reductase [NADH] 1	AT1G77760
		Traes_6DS_69570DBE2	roots	1.92174	Nitrate reductase [NADH] 1	AT1G77760
Glutamate synthase		Traes_3DL_F5AAA74C3	stems/leaves	-1.97171	Glutamate synthase 1 [NADH], chloroplastic	AT5G53460
		Traes_3DL_F5AAA74C3	roots	-3.6089	Glutamate synthase 1 [NADH], chloroplastic	AT5G53460
		Traes_3AL_BAAD1325D	roots	-2.6777	Glutamate synthase 1 [NADH], chloroplastic	AT5G53460
Glutamate dehydrogenase		Traes_2BL_309ED7C81	roots	-1.56404	Glutamate dehydrogenase 2	AT5G07440
		Traes_6DL_743B2910D	roots	-14.0539	Probable glutamate dehydrogenase 3	AT3G03910
			roots		Glutamate dehydrogenase 1	AT5G18170
Glutamine synthetase		Traes_2BL_342BDEA35	spikes	-1.94802	Glutamine synthetase, chloroplastic/mitochondrial	AT5G35630
		Traes_4AL_1CD626203	roots	1.86724	Glutamine synthetase cytosolic isozyme 1-5	AT1G48470
			roots		Glutamine synthetase cytosolic isozyme 1-1	AT5G37600
			roots		Glutamine synthetase cytosolic isozyme 1-2	AT1G66200
			roots		Glutamine synthetase cytosolic isozyme 1-4	AT5G16570
Asparagine synthetase		Traes_4AS_C19AB3A1A	roots	2.87668	Asparagine synthetase [glutamine-hydrolyzing] 1	AT3G47340
Ferredoxin--NADP reductase		Traes_5DL_06E515CD3	stems/leaves	-1.71295	Ferredoxin--NADP reductase, root isozyme 2, chloroplastic	AT1G30510
		Traes_5AL_B0E91B780	stems/leaves	-1.56737	Ferredoxin--NADP reductase, root isozyme 2, chloroplastic	AT1G30510
Potassium transporter		Traes_5BL_F43BDBCB9	flag leaf	-2.04754	Putative potassium transporter 12	AT1G60160
		Traes_5BL_F43BDBCB9	spikes	-2.09483	Putative potassium transporter 12	AT1G60160
		Traes_5DL_ACE40E8ED	roots	2.29372	Potassium transporter 9	AT4G19960
		Traes_7BL_9F1904C9A	roots	1.58073	Potassium transporter 6	AT1G70300
		Traes_7DL_7122E546D	roots	2.84098	Potassium transporter 6	AT1G70300
		Traes_7DL_AF47AD87E	roots	1.8145	Potassium transporter 6	AT1G70300
		TRAES3BF072400210CFD_g	spikes	-1.72093	Potassium transporter 5	AT4G13420
		Traes_3AL_D426C4603	roots	-2.19846	Probable potassium channel AKT5	AT4G32500
Phosphate transporter		Traes_2BL_007AADDF1	roots	3.37175	Putative glycerol-3-phosphate transporter 2	AT4G25220
		Traes_6AL_02A36B4FC	roots	2.46864	Phosphate transporter PHO1	AT3G23430
		Traes_6BL_6D7561359	roots	1.96103	Phosphate transporter PHO1	AT3G23430
		Traes_4AL_DED7D8AA9	roots	-16.9146	Phosphate transporter protein	MLOC_28370
		Traes_4BL_6B6CD65E5	roots	1.54164	Phosphate transporter protein	MLOC_28370
Sulfate transporter		Traes_4BL_B11961C94	roots	-3.88055	Sulfate transporter 1.1	AT4G08620
		Traes_4AS_CE4C6A8A2	roots	-3.55783	Sulfate transporter 1.1	AT4G08620
		Traes_5BL_D9FB48F8C	spikes	-1.79227	Sulfate transporter 1.1	AT4G08620
Zinc transporter		Traes_7AL_A13A246B4	roots	3.85607	zinc transporter 4 precursor	AT1G10970
		Traes_1BS_6D6CC9154	roots	2.29865	Putative zinc transporter At3g08650	AT3G08650
		Traes_6AS_4E1D574BC	roots	1.5999	Zinc transporter ZTP29	AT3G20870
Iron transporter		Traes_5BL_7CE3EDE29	roots	-3.36188	Vacuolar iron transporter 1	AT2G01770
		Traes_5DL_DA6449AC6	roots	-3.15821	Vacuolar iron transporter 1	AT2G01770
		Traes_7BL_CA6B7C9E6	roots	2.10965	Metal transporter Nramp1	AT1G80830
		Traes_7DL_26A2F4353	roots	1.52267	Metal transporter Nramp1	AT1G80830
		Traes_6AL_E36FCEF64	stems/leaves	2.20258	Metal-nicotianamine transporter YSL2	AT5G24380
		Traes_2BL_0CBCC13AD	stems/leaves	1.84869	Probable metal-nicotianamine transporter YSL6	AT3G27020
		Traes_2DL_8732A1C56	stems/leaves	1.82401	Probable metal-nicotianamine transporter YSL6	AT3G27020
		Traes_2AL_CFCA01C76	roots	-2.82505	Metal-nicotianamine transporter YSL2	AT5G24380
		Traes_2AL_05E2128A0	roots	5.68051	Probable metal-nicotianamine transporter YSL6	AT3G27020
		Traes_2BS_F118753CB	roots	5.58441	Probable metal-nicotianamine transporter YSL6	AT3G27020
		Traes_2BL_70A2B7D4D	roots	5.40648	Probable metal-nicotianamine transporter YSL6	AT3G27020
		Traes_2DS_8412888CC	roots	5.22539	Probable metal-nicotianamine transporter YSL6	AT3G27020
		Traes_2AS_8E650B00A	roots	4.83452	Probable metal-nicotianamine transporter YSL6	AT3G27020
		Traes_2BS_22338066D	roots	4.58959	Probable metal-nicotianamine transporter YSL6	AT3G27020
		Traes_2DS_44E756DF1	roots	4.4823	Probable metal-nicotianamine transporter YSL6	AT3G27020
		Traes_2BL_E4D41A32B	roots	4.19704	Probable metal-nicotianamine transporter YSL6	AT3G27020
		Traes_2BL_0CBCC13AD	roots	3.89005	Probable metal-nicotianamine transporter YSL6	AT3G27020
		Traes_2DL_8732A1C56	roots	2.92138	Probable metal-nicotianamine transporter YSL6	AT3G27020
		Traes_2AL_CC6133527	roots	2.32313	Probable metal-nicotianamine transporter YSL8	AT1G48370
		Traes_6DL_3D278E90B	roots	2.06884	Metal-nicotianamine transporter YSL2	AT5G24380
		Traes_6AL_E36FCEF64	roots	2.01621	Metal-nicotianamine transporter YSL2	AT5G24380
		Traes_2BL_6C5206B6D	roots	1.92638	Metal-nicotianamine transporter YSL2	AT5G24380
		Traes_6AL_850660AC3	roots	1.83006	Metal-nicotianamine transporter YSL2	AT5G24380
		Traes_4DL_657E82F56	roots	3.12487	Iron transporter	MLOC_5701
Molybdate transporter		Traes_2BL_9560982FA	roots	2.99421	molybdate transporter 1	AT2G25680
		Traes_2AL_1855F06E3	roots	2.23949	molybdate transporter 1	AT2G25680
Peptide transporter		Traes_4AL_C279423A1	flag leaf	2.56029	Oligopeptide transporter 7	AT4G10770
		Traes_1DL_6CB3C3B23	flag leaf	1.76085	Oligopeptide transporter 7	AT4G10770
		Traes_7AS_F94F0E1F6	stems/leaves	13.1316	Oligopeptide transporter 7	AT4G10770
		Traes_7AS_F94F0E1F6	roots	-13.0108	Oligopeptide transporter 7	AT4G10770
		Traes_7AS_540673B8E	roots	-12.6074	Oligopeptide transporter 7	AT4G10770
		Traes_7AS_CE8C1655D	roots	-11.7187	Oligopeptide transporter 7	AT4G10770
		Traes_5BL_1FB170E61	roots	6.59005	oligopeptide transporter	AT4G16370
		Traes_5DL_253FD0F94	roots	5.45248	oligopeptide transporter	AT4G16370
		Traes_6DL_3E5249DE3	roots	2.06334	Oligopeptide transporter 2	AT1G09930
		Traes_7DS_748C4CFCA	roots	1.94599	Oligopeptide transporter 7	AT4G10770
Aminoacid transporter		TRAES3BF032200060CFD_g	roots	-10.759	Transmembrane amino acid transporter family protein	AT2G40420
		Traes_6AS_212F397F5	roots	-3.15783	Transmembrane amino acid transporter family protein	AT5G38820
		Traes_6BS_9E0D3251B	roots	-2.90841	Transmembrane amino acid transporter family protein	AT5G38820
		Traes_6DS_93BB2328E	roots	3.09169	Transmembrane amino acid transporter family protein	AT3G54830
		TRAES3BF117100010CFD_g	roots	11.6329	Amino acid transporter	MLOC_18832
		Traes_7AL_9F8C57492	spikes	-2.26659	Lysine histidine transporter	MLOC_54046
		Traes_3AS_FACB8A4C6	roots	2.52955	Amino-acid permease BAT1	AT2G01170
Boron transporter		Traes_3DS_FD427000F	flag leaf	2.54468	Probable boron transporter 7	AT4G32510
		Traes_5AL_60C44B0CA	stems/leaves	2.47703	Probable boron transporter 7	AT4G32510
		Traes_3DS_FD427000F	stems/leaves	2.3919	Probable boron transporter 7	AT4G32510
		Traes_5AL_60C44B0CA	spikes	-2.60034	Probable boron transporter 7	AT4G32510
Magnesium transporter		Traes_5BS_BEDEE76B6	flag leaf	-13.1372	Membrane magnesium transporter	AT5G03345
		TRAES3BF044200260CFD_g	stems/leaves	1.5919	Magnesium transporter MRS2-3	AT3G19640
		Traes_7BL_C5FBEF2DE	roots	-11.4692	Magnesium transporter CorA-like family protein	AT2G04305
Sodium transporter		Traes_2AL_6FF679EF3	roots	-11.409	Sodium transporter HKT1	AT4G10310
		Traes_6BS_94835C92A	spikes	-2.28692	Probable sodium/metabolite cotransporter BASS3, chloroplastic	AT3G25410
Anion transporter		Traes_1AL_91970EBB9	roots	-2.12057	Probable anion transporter 3, chloroplastic	AT2G38060
Sugar transporter		Traes_6BL_A5D990196	flag leaf	-14.0797	Nucleotide/sugar transporter family protein	AT4G32272
		Traes_1DL_FB514F75B	stems/leaves	-12.4779	Sugar transporter ERD6-like 6	AT1G75220
		Traes_2AL_4F7FDE075	stems/leaves	-12.1478	Nucleotide/sugar transporter family protein	AT2G28315
		Traes_1AL_449465EF7	stems/leaves	-2.42155	Sugar transporter ERD6-like 6	AT1G75220
		Traes_6AL_7B11ECE44	stems/leaves	-1.84741	Nucleotide/sugar transporter family protein	AT4G32272
		Traes_2BS_7DF366FE1	roots	-13.0006	sugar transporter protein 12	AT4G21480
		Traes_4DL_4BB6D697E	roots	-10.3703	Sugar transporter ERD6-like 6	AT1G75220
		Traes_2AL_4F7FDE075	roots	-2.74461	Nucleotide/sugar transporter family protein	AT2G28315
		Traes_6AS_C9863C451	roots	-2.4096	Bidirectional sugar transporter SWEET2	AT3G14770
		Traes_6BS_A7E8FB1CF	roots	-2.33517	Bidirectional sugar transporter SWEET2	AT3G14770
		Traes_4BL_98B0C2E78	roots	12.6003	Bidirectional sugar transporter SWEET9	AT2G39060
		Traes_4AS_5C64449F8	roots	2.75677	Bidirectional sugar transporter SWEET9	AT2G39060
		Traes_1AL_AB89C36F8	spikes	-12.037	Nucleotide/sugar transporter family protein	AT2G28315
		Traes_2AL_4F7FDE075	spikes	-3.40164	Nucleotide/sugar transporter family protein	AT2G28315
		Traes_5BL_5E7DA45B9	spikes	-2.91978	Probable plastidic glucose transporter 1	AT1G05030
		Traes_4AS_C4001163C	spikes	-2.44127	GDP-mannose transporter GONST3	AT1G76340
		Traes_2BL_2F1728CDC	spikes	-1.69562	UDP-galactose transporter 1	AT1G77610
ABC transporter		Traes_4AS_DB403BDB6	flag leaf	1.86303	ABC transporter I family member 20	AT5G02270
		Traes_4DL_7C1FE7A7D	flag leaf	1.70225	ABC-2 type transporter family protein	AT3G52310
		Traes_2AL_CB95E606C	stems/leaves	-1.76992	ABC transporter B family member 19	AT3G28860
		Traes_5DL_BA58FDAD6	stems/leaves	-1.76357	ABC transporter G family member 40	AT1G15520
		Traes_4BL_7091749BF	stems/leaves	-1.7604	ABC transporter C family member 5	AT1G04120
		Traes_4DL_7C1FE7A7D	stems/leaves	2.12886	ABC-2 type transporter family protein	AT3G52310
		Traes_3AL_C3A46A4FB	stems/leaves	1.52072	ABC transporter B family member 7	AT5G46540
		Traes_7BL_D3A25B6C7	roots	-3.9461	ABC transporter G family member 40	AT1G15520
		Traes_7AL_7E1C0EDEE	roots	-2.43803	ABC transporter G family member 40	AT1G15520
		Traes_4AL_2D499E602	roots	12.0606	ABC transporter B family member 18	AT3G28390
		Traes_3AL_D6ED281BC	roots	5.93769	ABC transporter G family member 29	AT3G16340
		TRAES3BF048900150CFD_g	roots	4.87969	ABC transporter G family member 29	AT3G16340
		Traes_5BL_D22690682	roots	3.13975	ABC transporter B family member 27	AT5G39040
		Traes_5DL_7514D124D	roots	3.03084	ABC transporter C family member 4	AT2G47800
		Traes_5BL_D71543428	roots	3.02639	ABC transporter C family member 4	AT2G47800
		Traes_1BL_DD4D515A2	roots	2.85744	ABC transporter B family member 7	AT5G46540
		Traes_5DL_EF92177BC	roots	2.47078	ABC transporter B family member 27	AT5G39040
		Traes_7AS_FB4D5B81E	roots	2.45594	ABC transporter G family member 14	AT1G31770
		Traes_3AS_F0EAD2C11	roots	2.44823	ABC transporter B family member 7	AT5G46540
		Traes_1AL_F6CEE3985	roots	2.39386	ABC transporter B family member 7	AT5G46540
		Traes_3DL_BE884863B	roots	2.34975	ABC transporter C family member 3	AT3G13080
		Traes_6AS_AA9004965	roots	2.26983	ABC transporter B family member 20	AT3G55320
		Traes_7AS_8CC30284A	roots	2.05497	ABC transporter C family member 10	AT3G59140
		Traes_7AS_86392D8DF	roots	1.96187	ABC transporter C family member 10	AT3G59140
		Traes_2BL_6FFD5A5E0	roots	1.76792	ABC transporter C family member 9	AT3G60160
		Traes_7DL_A95F658D8	roots	1.7001	ABC transporter C family member 8	AT3G21250
		Traes_5AL_32C87EDAF	roots	1.69094	ABC transporter B family member 27	AT5G39040
		Traes_2AL_CB95E606C	spikes	-2.78702	ABC transporter B family member 19	AT3G28860
		Traes_3DL_920C6D20E	spikes	-2.63212	ABC transporter G family member 40	AT1G15520
		Traes_3AL_5F34921C3	spikes	-2.31013	ABC transporter B family member 7	AT5G46540
		Traes_5AL_8282D7D5A	spikes	-2.14516	ABC transporter G family member 40	AT1G15520
		Traes_5DL_BA58FDAD6	spikes	-2.03996	ABC transporter G family member 40	AT1G15520
		Traes_7BL_4CFC83015	spikes	-1.82899	ABC transporter C family member 8	AT3G21250
Nucleotide transporter		Traes_5BL_96DD4EFB0	stems/leaves	-12.7769	Probable mitochondrial adenine nucleotide transporter BTL1	AT3G20240
		Traes_1AS_D3FD7FDDE	roots	-12.175	Adenine nucleotide transporter BT1, chloroplastic/mitochondrial	AT4G32400
		Traes_2BS_437CE299A	roots	-11.3034	Equilibrative nucleotide transporter 4	AT4G05130
		Traes_1BL_6F0399802	roots	2.49279	Nicotinamide adenine dinucleotide transporter 1, chloroplastic	AT2G47490
		Traes_6BL_205A0D282	roots	1.64475	Equilibrative nucleotide transporter 1	AT1G70330
Other transporters		Traes_7BS_AEEF0C3D6	roots	-18.888	nodulin MtN21 /EamA-like transporter family protein	AT4G24980
		Traes_7AS_5D70E133C	roots	-12.7034	nodulin MtN21 /EamA-like transporter family protein	AT4G24980
		Traes_4DL_4EB63D200	roots	2.68542	nodulin MtN21 /EamA-like transporter family protein	AT3G18200
		Traes_6BL_C4530E4B7	roots	2.45983	nodulin MtN21 /EamA-like transporter family protein	AT4G24980
		Traes_1BL_0F888932D	flag leaf	-12.9427	Protein Transporter	AT3G59280
		Traes_2BL_761F797B8	stems/leaves	1.55508	Organic cation/carnitine transporter 4	AT3G20660
		Traes_2BL_3C908C258	roots	2.79724	Organic cation/carnitine transporter 4	AT3G20660
		Traes_7AS_6F9B38A04	roots	3.26463	UDP-N-acetylglucosamine (UAA) transporter family	AT4G31600
		Traes_5BL_25FBD2334	roots	2.12229	Plasma-membrane choline transporter family protein	AT3G04440
		Traes_2BL_9A491FFCB	roots	2.02126	Probable folate-biopterin transporter 3	AT1G79710
		Traes_7BS_C08F5C14D	roots	1.76335	Tonoplast dicarboxylate transporter	AT5G47560
		TRAES3BF102700130CFD_g	roots	-15.7459	Tonoplast dicarboxylate transporter	AT5G47560

## Sheet: Carbon
Group	Gene ID	tissue	log2(fold_change)	Description	Orthologues
Glycolysis	Traes_3DL_F5AAA74C3	leaves/stems	-1.97171	AT5G53460	Glutamate synthase 1
	Traes_3DL_F5AAA74C3	roots	-3.6089	AT5G53460	Glutamate synthase 1
	Traes_5BS_43474D974	leaves/stems	-1.92425	AT1G76550	Pyrophosphate--fructose 6-phosphate 1-phosphotransferase subunit alpha 2
	Traes_5DS_F4E2D3CF5	leaves/stems	-1.52837	AT1G76550	Pyrophosphate--fructose 6-phosphate 1-phosphotransferase subunit alpha 2
	Traes_6AL_7CCBA3120	roots	-2.1929	AT1G78050	phosphoglycerate/bisphosphoglycerate mutase
	Traes_6DL_1654E6688	roots	1.52056	AT2G20420	Succinyl-CoA ligase
	Traes_7BL_453898D03	leaves/stems	-12.3705	AT1G79550	phosphoglycerate kinase
	Traes_7DS_7BDA0EDD6	roots	-10.4511	AT1G78050	phosphoglycerate/bisphosphoglycerate mutase
Tricarboxilic acid cycle (TCA)	Traes_2DL_7940FBA23	roots	2.95726	AT5G66760	Succinate dehydrogenase
	Traes_2AL_E5DCB4E2E	roots	2.07016	AT5G66760	Succinate dehydrogenase
	Traes_7DL_91E866850	roots	1.7915	AT5G40650	Succinate dehydrogenase
	Traes_5AL_3AB81DF9B	roots	3.10245	AT5G58330	lactate/malate dehydrogenase family protein
	Traes_7DS_309E71F44	spike	-2.24185	AT5G58330	lactate/malate dehydrogenase family protein
Oxidative phosphorilation	Traes_3DL_3A92B17F0	flag leaf	-1.68255	ATCG01050	NADH-Ubiquinone/plastoquinone (complex I) protein
	EPlTAEG00000010013	spike	-2.74872	ATCG00150	ATP synthase subunit a, chloroplastic
	EPlTAEG00000010076	flag leaf	-1.94398	ATCG01010	NAD(P)H-quinone oxidoreductase subunit 5, chloroplastic
	EPlTAEG00000010148	leaves/stems	-17.3252	AT2G07671	ATP synthase subunit C family protein
	EPlTAEG00000010148	roots	-17.7752	AT2G07671	ATP synthase subunit C family protein
	Traes_1AL_999A02D6C	flag leaf	-14.4905	AT3G52730	ubiquinol-cytochrome C reductase UQCRX/QCR9-like family protein
	Traes_3DL_3A92B17F0	spike	-2.50447	ATCG01050	NADH-Ubiquinone/plastoquinone (complex I) protein
	Traes_4BL_7CFBDAD7B	spike	-1.90386	AT4G32260	ATPase, F0 complex, subunit B/B', bacterial/chloroplast
	Traes_5AL_44C651685	roots	-10.6258	ATMG01360	Cytochrome c oxidase subunit 1
	Traes_5DL_48DAFB39D	roots	-10.3534	ATMG00640	hydrogen ion transporting ATP synthases, rotational mechanism;zinc ion binding
	Traes_6BL_D92BA0B38	roots	-17.8383	ATMG00650	NADH dehydrogenase subunit 4L
	Traes_7BL_D041399F0	flag leaf	-13.3923	ATCG00150	ATP synthase subunit a, chloroplastic
Pentose phosphate shunt	Traes_1AL_F1BBE97D5	roots	-1.65446	AT5G41670	6-phosphogluconate dehydrogenase, decarboxylating 2, chloroplastic
	Traes_1BL_917AB0D4B	leaves/stems	-13.6991	AT5G41670	6-phosphogluconate dehydrogenase, decarboxylating 2, chloroplastic
	Traes_2AL_2317306B7	spike	-2.50165	AT1G08380	Photosystem I subunit O
	Traes_2AS_67222868A	leaves/stems	-1.79204	AT5G13110	Glucose-6-phosphate 1-dehydrogenase 2, chloroplastic
	Traes_2AS_67222868A	roots	-2.23836	AT5G13110	Glucose-6-phosphate 1-dehydrogenase 2, chloroplastic
	Traes_2BL_342BDEA35	spike	-1.94802	AT5G35630	Glutamine synthetase, chloroplastic/mitochondrial
	Traes_2BL_E198EA9E0	roots	2.56029	AT1G71100	Probable ribose-5-phosphate isomerase 1
	Traes_2BL_E198EA9E0	spike	-2.30645	AT1G71100	Probable ribose-5-phosphate isomerase 1
	Traes_2BL_E3222439E	spike	-12.7395	AT4G09010	Thylakoid lumenal 29 kDa protein, chloroplastic
	Traes_3AL_DE8B8B3A5	roots	2.04344	AT3G02360	6-phosphogluconate dehydrogenase, decarboxylating 3
	Traes_3DL_E3B38D142	roots	-11.2714	AT3G02360	6-phosphogluconate dehydrogenase, decarboxylating 3
	Traes_4AL_85BCB2AF3	roots	1.66	AT2G27680	NAD(P)-linked oxidoreductase superfamily protein
	Traes_4AS_93E2E2D19	roots	11.7681	AT1G75690	Protein disulfide-isomerase LQY1, chloroplastic
	Traes_5AL_F34FE4046	flag leaf	-1.99343	AT4G27700	Rhodanese-like domain-containing protein 14, chloroplastic
	Traes_5AL_F34FE4046	leaves/stems	-1.60027	AT4G27700	Rhodanese-like domain-containing protein 14, chloroplastic
	Traes_5AL_F34FE4046	spike	-2.83784	AT4G27700	Rhodanese-like domain-containing protein 14, chloroplastic
	Traes_6AL_1DAFF2711	roots	2.16135	AT5G60600	4-hydroxy-3-methylbut-2-en-1-yl diphosphate synthase (ferredoxin), chloroplastic
	Traes_7AS_23AB290BB	spike	-2.29556	AT3G01480	Peptidyl-prolyl cis-trans isomerase CYP38, chloroplastic
	Traes_7AS_507BD0A58	spike	-2.65029	AT1G76450	PsbP domain-containing protein 3, chloroplastic
	TRAES3BF142600080CFD_g	leaves/stems	-1.53204	AT5G13420	Aldolase-type TIM barrel family protein
	TRAES3BF142600080CFD_g	roots	-1.64065	AT5G13420	Aldolase-type TIM barrel family protein
Photosynthesis	TRAES3BF007300220CFD_g	flag leaf	-14.6943	ATCG00730	Cytochrome b6-f complex subunit 4
	EPlTAEG00000010016	flag leaf	-22.2222	ATCG00070	Photosystem II reaction center protein K
	EPlTAEG00000010016	leaves/stems	-22.0227	ATCG00070	Photosystem II reaction center protein K
	EPlTAEG00000010024	flag leaf	-23.4993	ATCG00300	Photosystem II reaction center protein Z
	EPlTAEG00000010026	roots	3.11659	ATCG00350	Photosystem I P700 chlorophyll a apoprotein A1
	EPlTAEG00000010037	spike	-2.51037	ATCG00420	NAD(P)H-quinone oxidoreductase subunit J, chloroplastic
	EPlTAEG00000010051	leaves/stems	2.01753	ATCG00540	Cytochrome f
	Traes_1DL_C051CA830	leaves/stems	2.49699	AT1G17050	Solanesyl diphosphate synthase 2, chloroplastic
	Traes_2AL_2317306B7	spike	-2.50165	AT1G08380	Photosystem I subunit O
	Traes_2AL_E5A33D194	spike	-2.66185	AT2G35410	RNA-binding (RRM/RBD/RNP motifs) family protein
	Traes_2AS_2B3603918	spike	-14.1142	AT1G67090	Ribulose bisphosphate carboxylase small chain 1A, chloroplastic
	Traes_2AS_3953901E4	spike	-2.55276	AT1G67090	Ribulose bisphosphate carboxylase small chain 1A, chloroplastic
	Traes_2AS_C3EF3A27F	flag leaf	-13.0151	AT1G67090	Ribulose bisphosphate carboxylase small chain 1A, chloroplastic
	Traes_2BL_B614F03D1	spike	-2.14218	AT1G30380	Photosystem I reaction center subunit psaK, chloroplastic
	Traes_2BL_E3222439E	spike	-12.7395	AT4G09010	Thylakoid lumenal 29 kDa protein, chloroplastic
	Traes_2BS_F6A5E8996	spike	-2.00926	AT5G28450	Chlorophyll A-B binding family protein
	Traes_4AS_91D4C5213	spike	-2.46521	AT3G54050	Fructose-1,6-bisphosphatase, chloroplastic
	Traes_4AS_93E2E2D19	roots	11.7681	AT1G75690	Protein disulfide-isomerase LQY1, chloroplastic
	Traes_4AS_E0CF070BC	roots	2.60265	AT3G17040	high chlorophyll fluorescent 107
	Traes_5BL_991C9C957	spike	-2.41643	AT3G52150	RNA-binding (RRM/RBD/RNP motifs) family protein
	Traes_5DS_5E3A31B4B	flag leaf	-15.303	ATCG00270	Photosystem II D2 protein
	Traes_6AL_1DAFF2711	roots	2.16135	AT5G60600	4-hydroxy-3-methylbut-2-en-1-yl diphosphate synthase (ferredoxin), chloroplastic
	Traes_6AL_48202E971	flag leaf	-2.33994	AT1G79040	Photosystem II 10 kDa polypeptide, chloroplastic
	Traes_6AL_BD755DF57	spike	-3.14457	AT1G45474	photosystem I light harvesting complex gene 5
	Traes_6BS_8435B346B	spike	-3.04873	AT5G48790	Domain of unknown function (DUF1995)
	Traes_7AS_23AB290BB	spike	-2.29556	AT3G01480	Peptidyl-prolyl cis-trans isomerase CYP38, chloroplastic
	Traes_7AS_507BD0A58	spike	-2.65029	AT1G76450	PsbP domain-containing protein 3, chloroplastic
	Traes_7BS_0CDA27DA6	leaves/stems	-15.0463	AT3G21200	Glutamyl-tRNA reductase-binding protein, chloroplastic
	Traes_7DL_21A260D0C	roots	2.88597	AT1G64860	RNA polymerase sigma factor sigA
Photorespiration	Traes_2AS_C3EF3A27F	flag leaf	-13.0151	AT1G67090	Ribulose bisphosphate carboxylase small chain 1A, chloroplastic
	Traes_1AL_999A02D6C	flag leaf	-14.4905	AT3G52730	ubiquinol-cytochrome C reductase UQCRX/QCR9-like family protein
	Traes_1AL_B86D83B22	flag leaf	-13.7768	AT3G08610	NADH dehydrogenase
	Traes_2AL_79FAAA6E1	roots	-14.8937	AT5G47890	NADH dehydrogenase
	Traes_2AS_2B3603918	spike	-14.1142	AT1G67090	Ribulose bisphosphate carboxylase small chain 1A, chloroplastic
	Traes_2AS_3953901E4	spike	-2.55276	AT1G67090	Ribulose bisphosphate carboxylase small chain 1A, chloroplastic
	Traes_5BL_68C95B396	flag leaf	-13.8693	AT2G29530	Mitochondrial import inner membrane translocase subunit TIM10
Threalose	Traes_1BL_4EC167332	leaves/stems	2.07916	AT5G51460	Trehalose-phosphate phosphatase A
	Traes_1BL_4EC167332	roots	-1.6351	AT5G51460	Trehalose-phosphate phosphatase A
	Traes_1DL_23BC091FA	roots	-2.52099	AT5G51460	Trehalose-phosphate phosphatase A
	Traes_1DL_48CC7D8E0	roots	1.59495	AT1G78580	Alpha,alpha-trehalose-phosphate synthase
	Traes_2AS_F283AC2C3	roots	4.13998	AT2G22190	Probable trehalose-phosphate phosphatase E
	Traes_2BS_42BB38B51	roots	2.27912	AT2G22190	Probable trehalose-phosphate phosphatase E
	Traes_5DL_6AF673654	roots	-3.33196	AT2G22190	Probable trehalose-phosphate phosphatase E
	Traes_6BL_67725F06B	roots	-12.2369	AT2G22190	Probable trehalose-phosphate phosphatase E
	Traes_7AS_F8E5ECB63	roots	1.8584	AT2G22190	Probable trehalose-phosphate phosphatase E
	Traes_7BS_3622C9D4C	roots	2.49916	AT2G22190	Probable trehalose-phosphate phosphatase E
	Traes_1BL_2AE952A77	leaves/stems	1.98491	AT4G24040	Trehalase
Other carbon metabolism	EPlTAEG00000010006	leaves/stems	-19.1468	ATCG00140	ATP synthase subunit c, chloroplastic
	Traes_1BS_C2166CFB6	flag leaf	-1.62233	AT2G47470	Protein disulfide-isomerase like 2-1
	Traes_3AL_9DA8DD4AC	flag leaf	-14.184	AT2G19860	Hexokinase-2
	Traes_4AL_A1480F9DF	roots	2.00309	AT4G29830	WD repeat-containing protein VIP3
	Traes_5BL_1923931ED	flag leaf	-13.7881	AT1G25260	Ribosomal protein L10 family protein
	Traes_5BL_1923931ED	leaves/stems	-15.328	AT1G25260	Ribosomal protein L10 family protein
	Traes_5BL_B098BF807	roots	1.71228	AT4G32470	Cytochrome b-c1 complex subunit 7-1
	Traes_5BS_48F73E4F8	roots	1.70253	AT5G41480	Folylpolyglutamate synthetase family protein
	Traes_6AS_A52CF52D3	roots	1.74228	AT1G80740	Putative DNA (cytosine-5)-methyltransferase CMT1
	Traes_6BL_0D293749F	flag leaf	-14.2144	AT5G08180	H/ACA ribonucleoprotein complex subunit 2-like protein
	Traes_6BL_B66D07D87	leaves/stems	-15.7983	AT2G20490	H/ACA ribonucleoprotein complex subunit 3-like protein
	Traes_6BL_FCDBB1315	flag leaf	-13.3357	AT1G61570	Mitochondrial import inner membrane translocase subunit TIM13
	Traes_7AL_AF0405238	flag leaf	-2.59431	AT3G15840	post-illumination chlorophyll fluorescence increase
	Traes_7AL_AF0405238	leaves/stems	-1.90564	AT3G15840	post-illumination chlorophyll fluorescence increase
	Traes_3DS_9B89BAD5A	roots	1.61372	AT5G20280	Sucrose-phosphate synthase 1
	Traes_4AS_EF48BBCCF	roots	1.76511	AT4G02280	Sucrose synthase 3
	Traes_1AL_7A43105B0	roots	1.5414	AT1G72990	Beta-galactosidase 17
	Traes_1AL_F420A1BBE	roots	-2.20319	AT5G44030	Cellulose synthase A catalytic subunit 4
	Traes_1AL_F420A1BBE	spike	-3.60674	AT5G44030	Cellulose synthase A catalytic subunit 4
	Traes_1AS_10C467127	leaves/stems	-1.82426	AT4G32410	Cellulose synthase A catalytic subunit 1
	Traes_1AS_80446C38C	leaves/stems	1.5959	AT1G07110	6-phosphofructo-2-kinase/fructose-2,6-bisphosphatase
	Traes_1BL_0D7C2EB91	leaves/stems	-1.75437	AT5G08370	Alpha-galactosidase 2
	Traes_1BL_4D98420E8	flag leaf	-1.91065	AT5G19690	Dolichyl-diphosphooligosaccharide--protein glycosyltransferase subunit STT3A
	Traes_1BS_8927B4ADE1	roots	-1.93507	AT5G66150	Glycosyl hydrolase family 38 protein
	Traes_1BS_C2166CFB6	flag leaf	-1.62233	AT2G47470	Protein disulfide-isomerase like 2-1
	Traes_2AL_225DFC16A	leaves/stems	1.99374	AT1G56680	Chitinase family protein
	Traes_2AL_225DFC16A	roots	-11.2827	AT1G56680	Chitinase family protein
	Traes_2AL_6B9F1BD92	roots	-10.7318	AT3G47800	Galactose mutarotase-like superfamily protein
	Traes_2AL_AEB11A672	roots	-14.051	AT3G09260	Beta-glucosidase 23
	Traes_2AL_D86D42C97	roots	-13.483	AT4G16710	glycosyltransferase family protein 28
	Traes_2AS_422EC3691	roots	2.14452	AT3G08900	UDP-arabinopyranose mutase 3
	Traes_2AS_7339C00EB	roots	2.35951	AT5G23790	Galactinol synthase 5
	Traes_2AS_BA96EE8B5	roots	-3.15383	AT3G56310	Alpha-galactosidase 3
	Traes_2BL_29B0866AD	roots	1.97535	AT5G02410	DIE2/ALG10 family
	Traes_2BL_2D440C559	leaves/stems	1.97137	AT1G56680	Chitinase family protein
	Traes_2BL_3EDC425A7	spike	2.2343	AT3G52600	Beta-fructofuranosidase, insoluble isoenzyme CWINV2
	Traes_2BL_7F9F8D481	roots	-1.63524	AT3G52600	Beta-fructofuranosidase, insoluble isoenzyme CWINV2
	Traes_2BL_F95E57A0C	flag leaf	-13.4613	AT3G47800	Galactose mutarotase-like superfamily protein
	Traes_2BS_8D01B66C0	spike	1.70169	AT5G64860	4-alpha-glucanotransferase DPE1, chloroplastic/amyloplastic
	Traes_2DS_8E8C066DF	roots	-10.8418	AT2G38650	Probable galacturonosyltransferase 7
	Traes_2DS_C80293002	leaves/stems	-1.56819	AT5G05170	Cellulose synthase A catalytic subunit 3
	Traes_3AL_C70A845C7	roots	-2.25619	AT2G41540	Glycerol-3-phosphate dehydrogenase
	TRAES3BF010200100CFD_g	spike	-2.02876	AT1G60270	Putative beta-glucosidase 6
	TRAES3BF016200050CFD_g	roots	1.7842	AT5G11670	NADP-dependent malic enzyme 2
	TRAES3BF028900030CFD_g	leaves/stems	-3.96861	AT4G18780	Cellulose synthase A catalytic subunit 8
	TRAES3BF028900030CFD_g	roots	-2.17383	AT4G18780	Cellulose synthase A catalytic subunit 8
	TRAES3BF028900030CFD_g	spike	-3.7206	AT4G18780	Cellulose synthase A catalytic subunit 8
	TRAES3BF032000090CFD_g	roots	-10.9174	AT1G65590	Beta-hexosaminidase 3
	TRAES3BF058500050CFD_g	roots	-14.9137	AT1G17160	pfkB-like carbohydrate kinase family protein
	TRAES3BF096900050CFD_g	flag leaf	1.68134	AT4G32840	ATP-dependent 6-phosphofructokinase 6
	TRAES3BF096900050CFD_g	leaves/stems	1.5161	AT4G32840	ATP-dependent 6-phosphofructokinase 6
	TRAES3BF099300010CFD_g	spike	-1.93008	AT3G57520	Probable galactinol--sucrose galactosyltransferase 2
	TRAES3BF142500040CFD_g	spike	-1.93605	AT3G55800	Sedoheptulose-1,7-bisphosphatase, chloroplastic
	Traes_3DL_51DED0ECD	roots	10.8989	AT2G04560	Probable lipid-A-disaccharide synthase, mitochondrial
	Traes_4AL_0BE08D907	roots	-4.17977	AT3G18080	Beta-glucosidase 44
	Traes_4AL_6B088591C	leaves/stems	-3.29297	AT4G33770	Inositol-tetrakisphosphate 1-kinase 2
	Traes_4BL_1E28F36CC	roots	-10.6836	AT4G12250	UDP-glucuronate 4-epimerase 5
	Traes_4BS_CBBA8D8D1	leaves/stems	-2.84977	AT4G24260	Endoglucanase 21
	Traes_4BS_CBBA8D8D1	roots	-1.66395	AT4G24260	Endoglucanase 21
	Traes_4DL_BD352CF07	leaves/stems	-1.78926	AT1G18580	Probable galacturonosyltransferase 11
	Traes_4DS_C01120EF1	roots	2.32734	AT3G02870	Inositol-phosphate phosphatase
	Traes_5AL_38E2FD8C5	spike	12.9264	AT3G01850	Aldolase-type TIM barrel family protein
	Traes_5BL_36B4733ED	roots	2.0176	AT1G12780	Bifunctional UDP-glucose 4-epimerase and UDP-xylose 4-epimerase 1
	Traes_5BL_51C858A97	spike	-4.54532	AT5G17420	Cellulose synthase A catalytic subunit 7
	Traes_5BL_7D5EC9052	roots	-2.03413	AT5G20940	Glycosyl hydrolase family protein
	Traes_5BL_94F42F9A7	leaves/stems	-2.06043	AT1G68020	Alpha,alpha-trehalose-phosphate synthase
	Traes_5DL_6AF673654	roots	-3.33196	AT2G22190	Probable trehalose-phosphate phosphatase E
	Traes_5DL_CFFABFAA6	roots	2.48491	AT5G17310	UTP--glucose-1-phosphate uridylyltransferase 1
	Traes_5DL_EBE8A2839	leaves/stems	-3.7326	AT3G52600	Beta-fructofuranosidase, insoluble isoenzyme CWINV2
	Traes_5DL_EBE8A2839	spike	-4.51857	AT3G52600	Beta-fructofuranosidase, insoluble isoenzyme CWINV2
	Traes_6AS_1A94E971B	leaves/stems	-1.63217	AT3G52600	Beta-fructofuranosidase, insoluble isoenzyme CWINV2
	Traes_6AS_1A94E971B	spike	-1.75337	AT3G52600	Beta-fructofuranosidase, insoluble isoenzyme CWINV2
	Traes_6BS_45E6FBE8B	leaves/stems	-1.53542	AT3G52600	Beta-fructofuranosidase, insoluble isoenzyme CWINV2
	Traes_7BL_A38105EC0	roots	2.14171	AT1G16300	Glyceraldehyde-3-phosphate dehydrogenase GAPCP2, chloroplastic
	Traes_7BS_F5A79712A	leaves/stems	-13.3032	AT1G49710	Putative fucosyltransferase-like protein
	Traes_7DL_EC875DB5D	roots	2.15018	AT1G14520	Inositol oxygenase 1
	Traes_7DS_6AC01994C	leaves/stems	-12.9737	AT3G25140	Galacturonosyltransferase 8
	Traes_7DS_B287BBBD9	roots	-10.8334	AT1G09910	Rhamnogalacturonate lyase family protein

## Sheet: Transcription factors
Group	Gene ID	tissue	log2(fold_change)	Description	Orthologues
Aldo_ket_red	Traes_4AL_85BCB2AF3	roots	1.66	NAD(P)-linked oxidoreductase superfamily protein	AT2G27680
AP2/ERF-ERF	Traes_4BS_DD5E68382	roots	-11.5945	Ethylene-responsive transcription factor ERF021	AT1G71450
	Traes_2BL_0B09B840B	roots	-11.8236	Ethylene-responsive transcription factor ERF094	AT1G06160
	Traes_1AL_258E7F2A3	roots	-14.504	n/a	n/a
	Traes_5BL_5117B3E2A	roots	1.97342	AP2-like ethylene-responsive transcription factor TOE2	AT5G60120
ARR-B	Traes_6BL_ED40C8806	leaves/stems	-2.973	Two-component response regulator-like APRR1	AT5G61380
	Traes_6BL_ED40C8806	roots	-2.12735	Two-component response regulator-like APRR1	AT5G61380
auxin-modulated transcription factors	Traes_5BS_4AD5BD777	flag leaf	1.92065	Helicase protein MOM1	AT1G08060
	Traes_7BL_B680A7DE0	flag leaf	2.12358	n/a	n/a
	Traes_7AL_354EEE44E	leaves/stems	-1.59156	Auxin-responsive protein IAA27	AT4G29080
	Traes_5BL_67E73FC97	leaves/stems	2.8491	Auxin-responsive protein IAA27	AT4G29080
	Traes_7BL_B680A7DE0	leaves/stems	1.65844	n/a	n/a
	Traes_3AS_D8AE0A149	roots	-11.1181	AP2/ERF and B3 domain-containing transcription factor ARF14	AT3G25730
	Traes_5BL_C86AC392A	roots	-1.89187	Auxin-responsive protein IAA15	AT1G80390
	TRAES3BF002600150CFD_g	roots	-10.81	Auxin-responsive protein IAA26	AT3G16500
	Traes_7AS_1C1077D77	roots	-3.06532	n/a	n/a
	TRAES3BF007300580CFD_g	roots	1.7172	Auxin response factor 18	AT3G61830
	TRAES3BF001100080CFD_g	roots	1.50046	Auxin response factor 2	AT5G62000
	Traes_3AS_E0E90B815	roots	10.7765	B3 domain-containing protein REM16	AT4G33280
	Traes_5BS_580CC3E5F	roots	1.76115	B3 domain-containing protein REM16	AT4G33280
	Traes_3DL_0BAE401F0	roots	1.82999	n/a	n/a
	Traes_1BL_408EABE70	roots	1.68816	n/a	n/a
	Traes_7BL_056959446	spike	11.9761	n/a	n/a
bHLH	Traes_2BS_8A40B568C	flag leaf	13.0634	Transcription factor bHLH47	AT3G47640
	Traes_1AL_914726769	flag leaf	2.95176	Transcription factor UNE10	AT4G00050
	Traes_1BL_AF69F4610	flag leaf	1.73726	Transcription factor UNE10	AT4G00050
	Traes_3AL_B0A5AA3FD	leaves/stems	12.1808	Transcription factor bHLH100	AT2G41240
	Traes_2BS_8A40B568C	leaves/stems	13.3832	Transcription factor bHLH47	AT3G47640
	Traes_2BL_8FED05903	roots	-5.43515	basic helix-loop-helix (bHLH) DNA-binding superfamily protein	AT5G57150
	Traes_3DL_E22D9AEAE	roots	-11.4318	Transcription factor bHLH103	AT4G21340
	Traes_1AL_81A6723C9	roots	-16.4028	Transcription factor bHLH34	AT3G23210
	Traes_2AS_9A3F73BE3	roots	-11.0276	Transcription factor bHLH85	AT4G33880
	Traes_5AL_89A09BC1B	roots	-5.61055	Transcription factor bHLH92	AT5G43650
	Traes_5BL_39FD9626E	roots	-2.5056	Transcription factor bHLH92	AT5G43650
	Traes_4BS_34AF89ACE	roots	-2.65121	Transcription factor NAI1	AT2G22770
	Traes_2AL_ACBAA6A31	roots	3.82236	Transcription factor bHLH100	AT2G41240
	Traes_2BL_00608F8D6	roots	3.67427	Transcription factor bHLH100	AT2G41240
	Traes_3AL_B0A5AA3FD	roots	2.71986	Transcription factor bHLH100	AT2G41240
	Traes_2AS_9AEA9BDEA	roots	3.74264	Transcription factor bHLH47	AT3G47640
	Traes_2BS_8A40B568C	roots	2.69333	Transcription factor bHLH47	AT3G47640
	TRAES3BF069400030CFD_g	roots	1.50735	Transcription factor bHLH62	AT3G07340
	Traes_5AL_89A09BC1B	spike	-12.1018	Transcription factor bHLH92	AT5G43650
BTB	TRAES3BF077100010CFD_g	roots	-13.92	BTB/POZ and TAZ domain-containing protein 2	AT3G48360
	TRAES3BF077100020CFD_g	roots	-13.8545	BTB/POZ and TAZ domain-containing protein 2	AT3G48360
bZIP	Traes_7DS_3463CAE33	flag leaf	-13.348	Basic-leucine zipper (bZIP) transcription factor family protein	AT2G21230
	Traes_6AS_AFF47E71C	flag leaf	2.38673	Transcription factor HY5	AT5G11260
	Traes_5BS_B2CD001D1	leaves/stems	-3.95085	Basic leucine zipper 10	AT4G02640
	Traes_5DS_6E33F5034	leaves/stems	-2.62179	Basic leucine zipper 10	AT4G02640
	Traes_6AS_AFF47E71C	leaves/stems	2.75508	Transcription factor HY5	AT5G11260
	Traes_6DL_F7015CE89	roots	-12.8606	ABSCISIC ACID-INSENSITIVE 5-like protein 7	AT3G19290
	Traes_5BL_573ABF1D7	roots	-11.0906	Basic leucine zipper 34	AT2G42380
	Traes_3DL_135DC9007	roots	-11.75	bZIP transcription factor family protein	AT1G08320
	Traes_5AL_F1F4F4AFC	roots	-12.5235	bZIP transcription factor family protein	AT5G06839
	Traes_1AL_00A8A2030	roots	2.05708	basic leucine zipper 24	AT3G51960
	Traes_5BS_B2CD001D1	roots	1.57626	Basic leucine zipper 10	AT4G02640
	Traes_5DS_6E33F5034	roots	1.55671	Basic leucine zipper 10	AT4G02640
	Traes_1BL_1A885E733	roots	2.65997	basic leucine zipper 24	AT3G51960
	Traes_5DS_6E33F5034	spike	-2.46014	Basic leucine zipper 10	AT4G02640
	Traes_4BL_4BBAEA2D3	spike	3.33992	n/a	n/a
C2C2-CO-like	Traes_7AS_B2DC3787B	flag leaf	-2.69287	Zinc finger protein CONSTANS-LIKE 10	AT5G48250
	Traes_7AS_B2DC3787B	leaves/stems	-2.96324	Zinc finger protein CONSTANS-LIKE 10	AT5G48250
C2C2-Dof	Traes_4AS_86FF10C36	flag leaf	3.02139	Dof-type zinc finger DNA-binding family protein	AT1G26790
	Traes_2BS_6859C24E5	leaves/stems	1.74152	Cyclic dof factor 2	AT5G39660
	Traes_4AS_86FF10C36	leaves/stems	2.37751	Dof-type zinc finger DNA-binding family protein	AT1G26790
	Traes_4BL_097D9E8A8	leaves/stems	2.0884	Dof-type zinc finger DNA-binding family protein	AT1G26790
	Traes_2AS_6C2F49AE0	roots	2.76852	Cyclic dof factor 2	AT5G39660
	Traes_3DS_29943C262	roots	2.65369	Cyclic dof factor 2	AT5G39660
	Traes_2BS_6859C24E5	roots	2.55438	Cyclic dof factor 2	AT5G39660
	Traes_3AS_1DEBF1E8B	roots	1.74502	Cyclic dof factor 2	AT5G39660
	Traes_4AS_86FF10C36	roots	2.13322	Dof-type zinc finger DNA-binding family protein	AT1G26790
	Traes_4BL_097D9E8A8	roots	1.85705	Dof-type zinc finger DNA-binding family protein	AT1G26790
C2C2-GATA	Traes_1AS_97CE311BA	roots	-11.0883	GATA type zinc finger transcription factor family protein	AT4G16141
	Traes_7BL_86BB5C61E	spike	-12.0805	Putative GATA transcription factor 22	AT4G26150
GAF	Traes_5AL_B5FA7CEF0	leaves/stems	1.87841	Phytochrome C	AT5G35840
	Traes_4BS_CCF46C1E8	roots	1.58487	Phytochrome A	AT1G09570
GARP-G2-like	Traes_2BS_10A8CAB27	roots	-12.6349	myb-like transcription factor family protein	AT1G68670
	Traes_7AL_D45376F32	roots	4.01226	myb-like HTH transcriptional regulator family protein	AT3G13040
	Traes_7BL_09DD5A1DC	roots	3.14195	myb-like HTH transcriptional regulator family protein	AT3G13040
GcpE	Traes_6AL_1DAFF2711	roots	2.16135	4-hydroxy-3-methylbut-2-en-1-yl diphosphate synthase (ferredoxin), chloroplastic	AT5G60600
GRAS	Traes_2BS_D007D6598	leaves/stems	-2.50876	SCARECROW-like 13	AT4G17230
	Traes_2AS_7BD3963BD	roots	-2.21043	SCARECROW-like 13	AT4G17230
	Traes_2BS_D007D6598	roots	-2.0052	SCARECROW-like 13	AT4G17230
	Traes_2BS_4600D4B54	roots	-1.74721	n/a	n/a
	Traes_2BS_FDABA21A7	roots	2.38321	Scarecrow-like protein 32	AT3G49950
	Traes_4DS_AE4107C25	roots	11.0033	n/a	n/a
HB-BELL	Traes_7AS_FED21D983	leaves/stems	1.82963	Homeobox protein BEL1 homolog	AT5G41410
	Traes_5DS_8E2AF4F8B	roots	1.56421	BEL1-like homeodomain protein 3	AT1G75410
	Traes_4AL_7B4A6F76A	roots	2.37494	BEL1-like homeodomain protein 4	AT2G23760
HSF	Traes_4AS_52EB860E7	flag leaf	4.12535	n/a	n/a
	Traes_3AL_463ABD4BF	leaves/stems	1.52311	Heat stress transcription factor A-4a	AT4G18880
	Traes_1AL_A4B5C1474	leaves/stems	4.19711	n/a	n/a
	Traes_4AS_52EB860E7	leaves/stems	3.74675	n/a	n/a
	Traes_1AL_A4B5C1474	spike	3.12609	n/a	n/a
Jumonji	Traes_7AS_08AEBE00A	leaves/stems	-12.1961	Putative lysine-specific demethylase JMJD5	AT3G20810
	Traes_7AS_08AEBE00A	roots	-10.6482	Putative lysine-specific demethylase JMJD5	AT3G20810
	Traes_1BL_92AA2A265	roots	-2.69369	Transcription factor jumonji (jmj) family protein / zinc finger (C5HC2 type) family protein	AT5G46910
K-box	Traes_7BS_3923892F1	leaves/stems	-1.73014	MADS-box protein AGL24	AT4G24540
	Traes_5BS_B590A9E51	roots	-12.2106	n/a	n/a
	Traes_1DL_2997D073B	roots	10.8386	n/a	n/a
MADS-M-type	Traes_7AS_CA6E66D75	flag leaf	-13.2457	MADS-box protein AGL24	AT4G24540
	Traes_7AS_CA6E66D75	leaves/stems	-13.2654	MADS-box protein AGL24	AT4G24540
	Traes_4BL_410DEBFD3	leaves/stems	-12.3378	MADS-box protein AGL24	AT4G24540
	Traes_7BS_4D5DE99CC	roots	-13.6619	n/a	n/a
MADS-MIKC	Traes_7BL_9BCF391CF	roots	1.84362	Agamous-like MADS-box protein AGL12	AT1G71692
	Traes_7AS_8123257BA	roots	12.0047	Agamous-like MADS-box protein AGL16	AT3G57230
Med10	TRAES3BF091300130CFD_g	roots	2.66855	Mediator of RNA polymerase II transcription subunit 10a	AT5G41910
Med27	TRAES3BF008800170CFD_g	leaves/stems	-12.7983	Mediator of RNA polymerase II transcription subunit 27	AT3G09180
Metazoa - 130	Traes_2AL_CAB4AB25B	roots	-13.7286	n/a	AT2G14045
Metazoa - 17338	Traes_6DS_2D5442E04	flag leaf	-13.1142	n/a	AT1G78995
	Traes_6DS_2D5442E04	leaves/stems	1.95677	n/a	AT1G78995
MMR_HSR1	Traes_1AL_4C330AAEA	leaves/stems	-13.0722	RNA binding;GTP binding	AT5G66470
mTERF	Traes_4AL_BA5E3C62A	leaves/stems	1.68659	Mitochondrial transcription termination factor family protein	AT4G09620
	Traes_7BS_81DFBE52B	leaves/stems	1.58999	Mitochondrial transcription termination factor family protein	AT5G06810
	Traes_7AS_4946983A4	roots	-11.2635	n/a	n/a
	Traes_6BS_14F4A31C5	roots	-10.3566	n/a	n/a
	Traes_6AL_BE615A01E1	roots	2.40073	Mitochondrial transcription termination factor family protein	AT3G60400
	Traes_6DL_6992E0D32	roots	1.65938	Mitochondrial transcription termination factor family protein	AT4G14605
	Traes_1DS_E59B519C1	roots	2.80954	Mitochondrial transcription termination factor family protein	AT5G06810
	Traes_7DS_CB456F5FF	roots	1.72849	mitochondrial transcription termination factor-related / mTERF-related	AT5G45113
	Traes_6DS_BF460054E	roots	10.8173	n/a	n/a
	Traes_6AS_2FC18A5B9	roots	1.8682	n/a	n/a
	Traes_1BS_613E9DBA6	roots	1.81197	n/a	n/a
	Traes_6AS_22DD82F24	roots	1.7506	n/a	n/a
	Traes_6AS_15C1E6F18	roots	1.5819	n/a	n/a
MYB	Traes_7DL_310E46F15	flag leaf	3.19235	Protein LHY	AT1G01060
	Traes_7DL_1D415A4CF	flag leaf	2.13671	n/a	n/a
	TRAES3BF053400010CFD_g	leaves/stems	3.24233	myb-like transcription factor family protein	AT5G61620
	Traes_7DL_310E46F15	leaves/stems	3.30537	Protein LHY	AT1G01060
	Traes_3AL_A8AF980F3	leaves/stems	1.72357	Transcription factor MYB48	AT3G46130
	Traes_7BL_BA181D2AD	leaves/stems	2.65359	n/a	n/a
	Traes_7DL_1D415A4CF	leaves/stems	2.05567	n/a	n/a
	Traes_5BL_D85C0EF26	roots	-2.09129	myb domain protein 20	AT1G66230
	Traes_2AL_1D7D3D0DE	roots	-13.2978	Transcription factor MYB39	AT4G17785
	Traes_2AL_B01AE830F	roots	-13.1669	Transcription factor MYB39	AT4G17785
	Traes_2AL_E5B3B79F7	roots	-11.7467	Transcription factor MYB39	AT4G17785
	Traes_2AL_FBC0ED0EE	roots	-2.30397	Transcription factor MYB39	AT4G17785
	Traes_1BS_92EA1F290	roots	-12.2892	Transcription factor MYB86	AT5G26660
	TRAES3BF058700130CFD_g	roots	-14.1102	Transcription factor RAX2	AT2G36890
	Traes_7DL_310E46F15	roots	3.10036	Protein LHY	AT1G01060
	Traes_5BS_D1C03C165	roots	1.8585	Transcription factor MYB48	AT3G46130
	Traes_4AL_8B52D54FD	roots	1.66214	Transcription factor MYB48	AT3G46130
	Traes_4BS_61B30E3E4	roots	1.66148	Transcription factor MYB48	AT3G46130
	Traes_3AL_A8AF980F3	roots	1.61234	Transcription factor MYB48	AT3G46130
	Traes_7DL_1D415A4CF	roots	3.09134	n/a	n/a
	Traes_7BL_BA181D2AD	roots	2.39887	n/a	n/a
	Traes_7DL_310E46F15	spike	1.68267	Protein LHY	AT1G01060
	Traes_7DL_1D415A4CF	spike	2.42167	n/a	n/a
NAC	Traes_4AS_DBDA5E9C6	leaves/stems	1.69559	n/a	n/a
	TRAES3BF096900070CFD_g	roots	1.95751	NAC domain containing protein 75	AT4G29230
	Traes_5AL_41B98AAEF	roots	3.58283	NAC domain containing protein 82	AT5G09330
	Traes_2AL_8EE7F34F6	roots	2.07845	NAC domain-containing protein 30	AT1G71930
	TRAES3BF002300010CFD_g	roots	1.5888	Protein ATAF2	AT5G08790
	Traes_2BS_924D34AA1	roots	2.72918	n/a	n/a
	Traes_4AL_8FABAA6C3	spike	-12.0802	NAC domain-containing protein 43	AT2G46770
	Traes_4BS_9928BD91A	spike	-2.24123	Protein ATAF2	AT5G08790
	Traes_3AS_4220612F3	spike	1.94174	NAC domain containing protein 46	AT3G04060
	Traes_7AS_CB673ED0C	spike	1.76379	NAC domain containing protein 46	AT3G04060
	Traes_7AS_7A7A0CF5B	spike	1.72882	NAC domain containing protein 46	AT3G04060
	Traes_7BL_2782B04F1	spike	1.67734	NAC domain containing protein 46	AT3G04060
	Traes_7BS_BA1111780	spike	1.63537	NAC domain containing protein 46	AT3G04060
	Traes_1AL_61DFD90BF	flag leaf	-14.6025	basic transcription factor 3	AT1G17880
NF-Y	Traes_4AS_73658DB91	flag leaf	-12.9756	Nuclear transcription factor Y subunit C-1	AT3G48590
	Traes_2BS_F23D9EA93	leaves/stems	-12.437	n/a	n/a
	Traes_5BL_B5F4BA2FD	roots	3.88878	Nuclear transcription factor Y subunit A-10	AT5G06510
	Traes_2AS_7C177F9DB	roots	2.93334	Nuclear transcription factor Y subunit A-6	AT3G14020
	Traes_2BS_A95B28510	roots	2.6483	Nuclear transcription factor Y subunit A-6	AT3G14020
	Traes_4DL_8156B39DF	roots	2.22109	Nuclear transcription factor Y subunit A-6	AT3G14020
	Traes_6AL_C0E74F959	roots	1.66467	Nuclear transcription factor Y subunit A-6	AT3G14020
	Traes_4AL_7C4C68FD0	roots	2.43425	Nuclear transcription factor Y subunit A-9	AT3G20910
	Traes_4BS_B7B7EFF37	roots	2.25274	Nuclear transcription factor Y subunit A-9	AT3G20910
	Traes_7BL_0258A9A33	roots	4.06235	Nuclear transcription factor Y subunit C-2	AT1G56170
RNA_pol_Rbc25	Traes_7BS_42CFD3659	roots	-10.6024	RNA polymerase Rpb7 N-terminal domain-containing protein	AT1G06790
	Traes_7BL_FD98DF9E5	spike	-2.84477	Multiple organellar RNA editing factor 9, chloroplastic	AT1G11430
RNA_pol_Rpb2_1	Traes_2BL_F9C2B26ED	leaves/stems	-12.9487	n/a	n/a
	TRAES3BF096900160CFD_g	spike	-1.90347	n/a	n/a
RNA_pol_Rpb2_2	Traes_6DL_259F447AA	roots	-13.8728	n/a	n/a
	Traes_6BS_B0EF3618D	roots	1.50057	nuclear RNA polymerase C2	AT5G45140
RRM_DME	Traes_1AL_5F65C4004	leaves/stems	-1.66874	Transcriptional activator DEMETER	AT5G04560
	Traes_1BL_05EB7AD97	roots	2.27317	Transcriptional activator DEMETER	AT5G04560
S1Fa-like	Traes_2BL_26A5F9082	roots	-15.6515	n/a	n/a
	Traes_2AL_65586C538	roots	-14.6838	n/a	n/a
Sigma70_r2	Traes_1AL_2F1278623	leaves/stems	-1.78321	RNA polymerase sigma factor sigC	AT3G53920
	Traes_7DL_21A260D0C	roots	2.88597	RNA polymerase sigma factor sigA	AT1G64860
Sigma70_r3	Traes_1BL_A7A6C5DB1	leaves/stems	2.54334	RNA polymerase sigma factor sigE, chloroplastic/mitochondrial	AT5G24120
	Traes_7BL_C7FAF31A7	roots	11.9799	RNA polymerase sigma factor sigA	AT1G64860
WRKY	Traes_2BS_380EC4D1E	leaves/stems	-12.7165	n/a	n/a
	Traes_6AL_A5FB7CFA5	roots	-1.63117	Probable WRKY transcription factor 14	AT1G30650
	Traes_1BS_EF67E5A24	roots	-3.18029	Probable WRKY transcription factor 33	AT2G38470
	Traes_1AS_F3EAEC435	roots	-2.61603	Probable WRKY transcription factor 33	AT2G38470
	Traes_2BS_F3097F116	roots	-11.646	Probable WRKY transcription factor 45	AT3G01970
	Traes_2BS_B65714572	roots	-3.52739	Probable WRKY transcription factor 46	AT2G46400
	Traes_2AS_6269D889E	roots	-3.16023	Probable WRKY transcription factor 46	AT2G46400
	TRAES3BF111700140CFD_g	roots	-10.9963	Probable WRKY transcription factor 51	AT5G64810
	Traes_1AL_9ADA7A031	roots	-3.14513	Probable WRKY transcription factor 51	AT5G64810
	Traes_5BL_90757F0CC	roots	-10.8307	Probable WRKY transcription factor 60	AT2G25000
	TRAES3BF267200010CFD_g	roots	-11.1603	n/a	n/a
	TRAES3BF005100030CFD_g	roots	-10.7847	n/a	n/a
	Traes_5BL_E294922A9	roots	2.35441	n/a	n/a
	Traes_1AL_0404BC790	spike	12.1324	Probable WRKY transcription factor 56	AT1G64000

## Sheet: Kinases
Group	Gene ID	tissue	log2(fold_change)	Description	Orthologues
AGC_RSK-2	Traes_2AL_6069CDC14	flag leaf	1.86238	Protein kinase superfamily protein	AT5G03640
	Traes_5BL_285E9627E	leaves/stems	-1.81865	Phototropin-1	AT3G45780
	Traes_5DL_DF1C4572B	roots	2.999	Serine/threonine-protein kinase D6PKL2	AT5G47750
CAMK_CAMKL-CHK1	Traes_3AS_ADDF32214	flag leaf	1.74211	CBL-interacting serine/threonine-protein kinase 20	AT5G45820
	Traes_1BS_F0520EC18	flag leaf	2.21834	CBL-interacting serine/threonine-protein kinase 17	AT1G48260
	Traes_4AS_538F2E3BD	flag leaf	1.79372	CBL-interacting serine/threonine-protein kinase 3	AT2G26980
	Traes_4BS_47C0E033A	leaves/stems	-3.53921	CBL-interacting serine/threonine-protein kinase 2	AT5G07070
	Traes_5BS_ECB15B15A	leaves/stems	-1.60274	CBL-interacting serine/threonine-protein kinase 4	AT4G14580
	Traes_7DL_C5116E2D4	leaves/stems	-1.91794	n/a	n/a
	Traes_3AS_ADDF32214	leaves/stems	3.98118	n/a	CIPK20
	Traes_1BS_F0520EC18	leaves/stems	2.68655	CBL-interacting serine/threonine-protein kinase 17	AT1G48260
	Traes_1BS_C385DE03B	leaves/stems	1.61094	CBL-interacting serine/threonine-protein kinase 17	AT1G48260
	Traes_2DL_2BA772DB5	roots	-3.006	CBL-interacting serine/threonine-protein kinase 23	AT1G30270
	Traes_5AL_256BEC5B9	roots	-2.6481	CBL-interacting serine/threonine-protein kinase 9	AT1G01140
	Traes_4BL_524D3909F	roots	-2.23416	CBL-interacting serine/threonine-protein kinase 9	AT1G01140
	Traes_7BL_E3CD18894	roots	-12.2607	n/a	n/a
	Traes_3AS_ADDF32214	roots	10.8563	CBL-interacting serine/threonine-protein kinase 20	AT5G45820
	Traes_7DL_C5116E2D4	roots	3.2288	n/a	n/a
	Traes_7DL_C5116E2D4	spike	-2.59385	n/a	n/a
CAMK_CDPK	Traes_2DS_153405778	roots	-3.01469	Calcium-dependent protein kinase 14	AT2G41860
	Traes_5BL_35A6B4387	roots	-1.55892	Calcium-dependent protein kinase 14	AT2G41860
	Traes_6AS_CE8BAAE7A	roots	-3.44761	Calcium-dependent protein kinase 28	AT5G66210
	Traes_6BS_814D20B55	roots	-2.36571	Calcium-dependent protein kinase 28	AT5G66210
	Traes_4BS_9E2145C02	roots	-1.54508	Calcium-dependent protein kinase 4	AT4G09570
	Traes_4AL_FB1F95CD6	roots	2.33297	Calcium-dependent protein kinase 10	AT1G18890
	Traes_4AL_FCF613DB7	roots	1.50031	phosphoenolpyruvate carboxylase-related kinase 1	AT1G12580
CAMK_OST1L	TRAES3BF044200200CFD_g	leaves/stems	-2.00975	n/a	n/a
	Traes_2AL_2FF604DA9	leaves/stems	1.69454	Serine/threonine-protein kinase SRK2C	AT1G78290
	Traes_2BS_9D77461D8	roots	-2.11959	Serine/threonine-protein kinase SRK2C	AT1G78290
	Traes_2AS_A56BC88C0	roots	-1.50488	Serine/threonine-protein kinase SRK2C	AT1G78290
CMGC_GSK	Traes_1AL_51B1D5DBC	roots	-3.43035	Shaggy-related protein kinase theta	AT4G00720
CMGC_MAPK	Traes_1DL_73AAC8631	flag leaf	1.79825	Mitogen-activated protein kinase 20	AT2G42880
	Traes_1DL_73AAC8631	leaves/stems	2.24273	Mitogen-activated protein kinase 20	AT2G42880
	Traes_7BL_992E1F443	roots	-3.55893	Mitogen-activated protein kinase 17	AT2G01450
	Traes_7DL_FB75EA9C3	roots	-3.26923	Mitogen-activated protein kinase 17	AT2G01450
	Traes_7AL_81A545A54	roots	-2.52566	Mitogen-activated protein kinase 17	AT2G01450
	Traes_6BS_302BCA824	roots	1.61819	Mitogen-activated protein kinase 17	AT2G01450
CMGC_RCK	Traes_7DS_C268073F4	roots	1.5002	Protein kinase superfamily protein	AT5G45430
Group-Pl-4	Traes_3AL_DC23EE09E	roots	2.25967	Probable plastid-lipid-associated protein 14, chloroplastic	AT5G53450
RLK-Pelle_C-LEC	TRAES3BF014100060CFD_g	roots	1.66236	C-type lectin receptor-like tyrosine-protein kinase At1g52310	AT1G52310
RLK-Pelle_DLSV	Traes_5DL_D794C8995	flag leaf	-2.57992	Probable LRR receptor-like serine/threonine-protein kinase At1g07650	AT1G07650
	Traes_5BL_F167D5635	flag leaf	-2.41558	Probable LRR receptor-like serine/threonine-protein kinase At1g07650	AT1G07650
	Traes_2AL_4FD8D640F	flag leaf	-13.1277	n/a	n/a
	TRAES3BF091400180CFD_g	flag leaf	-2.50593	n/a	n/a
	Traes_2BS_A1D759B23	flag leaf	-2.11336	n/a	n/a
	Traes_6BL_EF5161860	flag leaf	-2.04764	n/a	n/a
	Traes_6AL_43E1105C6	flag leaf	-1.96848	n/a	n/a
	TRAES3BF118700030CFD_g	flag leaf	2.07264	n/a	n/a
	TRAES3BF136400020CFD_g	flag leaf	1.79846	n/a	n/a
	TRAES3BF278900010CFD_g	flag leaf	1.7375	n/a	n/a
	Traes_5BL_F167D5635	leaves/stems	-1.93576	Probable LRR receptor-like serine/threonine-protein kinase At1g07650	AT1G07650
	Traes_5DL_D794C8995	leaves/stems	-1.53114	Probable LRR receptor-like serine/threonine-protein kinase At1g07650	AT1G07650
	Traes_5BL_BCF1D2649	leaves/stems	-2.19783	Disease resistance protein At4g27190	AT4G27190
	Traes_3AL_DBED56B67	leaves/stems	-12.9631	n/a	n/a
	Traes_2BS_A1D759B23	leaves/stems	-2.23219	n/a	n/a
	Traes_6BL_EF5161860	leaves/stems	-1.99114	n/a	n/a
	Traes_6AL_43E1105C6	leaves/stems	-1.57587	n/a	n/a
	Traes_2BL_07796B6EA	leaves/stems	-1.5304	n/a	n/a
	TRAES3BF136400020CFD_g	leaves/stems	2.34045	n/a	n/a
	TRAES3BF278900010CFD_g	leaves/stems	1.775	n/a	n/a
	TRAES3BF118700030CFD_g	leaves/stems	1.75803	n/a	n/a
	Traes_7BL_157367436	leaves/stems	1.74011	n/a	n/a
	Traes_4BS_BE761A604	leaves/stems	1.61854	n/a	n/a
	Traes_4DS_BEE8271EE	leaves/stems	1.57385	n/a	n/a
	Traes_4AL_53360CB14	leaves/stems	1.52612	n/a	n/a
	Traes_5BL_F167D5635	roots	-2.16161	Probable LRR receptor-like serine/threonine-protein kinase At1g07650	AT1G07650
	Traes_4BL_DCA190FF2	roots	-1.95151	Protein kinase superfamily protein	AT3G09010
	Traes_4AS_ABE7CBE39	roots	-1.60852	Protein kinase superfamily protein	AT3G09010
	Traes_2BS_188C86AC71	roots	-1.83912	G-type lectin S-receptor-like serine/threonine-protein kinase At1g11330	AT1G11330
	Traes_7DS_7EBBABC35	roots	-2.31422	Leucine-rich repeat transmembrane protein kinase	AT1G56145
	Traes_6DS_2F92B7BA8	roots	-2.32071	Protein kinase superfamily protein	AT1G16670
	Traes_7DL_686855EB9	roots	-1.57619	Protein kinase superfamily protein	AT1G16670
	Traes_2DL_B0054AAC7	roots	-1.54486	Protein kinase superfamily protein	AT1G16670
	Traes_2DL_E7D637378	roots	-10.8378	S-locus glycoprotein family protein	AT2G24620
	Traes_7AS_5B2A1DBC11	roots	-17.4055	n/a	n/a
	TRAES3BF101300030CFD_g	roots	-14.1309	n/a	n/a
	Traes_5AL_A236B0387	roots	-10.914	n/a	n/a
	Traes_7AS_81545C211	roots	-10.7185	n/a	n/a
	Traes_4BS_C374C01C2	roots	-3.58762	n/a	n/a
	Traes_2BS_A1D759B23	roots	-3.43312	n/a	n/a
	Traes_5DS_8F276498A	roots	-3.05191	n/a	n/a
	Traes_4AL_53360CB14	roots	-2.90475	n/a	n/a
	Traes_7DL_4F62353EC	roots	-2.8762	n/a	n/a
	Traes_4BS_BE761A604	roots	-2.87583	n/a	n/a
	Traes_4BS_83A556A42	roots	-2.80774	n/a	n/a
	Traes_7BL_D79B5CD69	roots	-2.7748	n/a	n/a
	Traes_4BS_D6B47E60D	roots	-2.63611	n/a	n/a
	Traes_5BL_E635E3E6F	roots	-2.5981	n/a	n/a
	Traes_4AL_3D2FDD95F	roots	-2.51592	n/a	n/a
	Traes_4AL_B1B3A8FE9	roots	-2.5063	n/a	n/a
	Traes_5BL_C0B640406	roots	-2.48064	n/a	n/a
	Traes_5BS_F5586748C	roots	-2.42757	n/a	n/a
	Traes_6AL_6C41FBE28	roots	-2.12479	n/a	n/a
	Traes_4AL_FD6A2241D	roots	-1.57768	n/a	n/a
	Traes_4BS_E51D6FDDA	roots	1.72249	Receptor-like serine/threonine-protein kinase SD1-7	AT1G65790
	Traes_2BL_CFABAA335	roots	2.6526	S-locus glycoprotein family protein	AT2G24620
	Traes_7AS_6A4480EE7	roots	4.11549	n/a	n/a
	Traes_5BL_36BA4C8F6	roots	3.2652	n/a	n/a
	Traes_5BL_9B7B31989	roots	2.51412	n/a	n/a
	TRAES3BF278900040CFD_g	roots	2.44055	n/a	n/a
	Traes_1AS_E961B6124	roots	2.15336	n/a	n/a
	TRAES3BF057400060CFD_g	roots	2.13607	n/a	n/a
	Traes_5AL_CDD4A02E7	roots	1.95953	n/a	n/a
	TRAES3BF091400080CFD_g	roots	1.85014	n/a	n/a
	TRAES3BF067800280CFD_g	roots	1.74556	n/a	n/a
	Traes_2AS_C8DB2D8D6	roots	1.56912	n/a	n/a
	Traes_5DL_D794C8995	spike	-2.45571	Probable LRR receptor-like serine/threonine-protein kinase At1g07650	AT1G07650
	Traes_2DL_4CFD341D6	spike	-2.96174	Leucine-rich repeat transmembrane protein kinase	AT1G56145
	Traes_6BL_EF5161860	spike	-3.42309	n/a	n/a
	Traes_7AS_44272563D	spike	-3.26082	n/a	n/a
	Traes_6AL_43E1105C6	spike	-2.78663	n/a	n/a
	Traes_2BS_87F23E033	spike	-2.02552	n/a	n/a
RLK-Pelle_L-LEC	Traes_5AL_E3F2E3C4C	leaves/stems	-3.0664	n/a	n/a
	Traes_2BS_C85D617A4	roots	3.17339	L-type lectin-domain containing receptor kinase IX.1	AT5G10530
	TRAES3BF060000110CFD_g	roots	1.60481	L-type lectin-domain containing receptor kinase IX.1	AT5G10530
	Traes_6DS_E40C27230	roots	3.28165	n/a	n/a
	Traes_2BS_B4E477D65	roots	2.74007	n/a	n/a
	Traes_2BS_738200B57	roots	2.64055	n/a	n/a
	Traes_2AS_1FA413046	roots	2.30044	n/a	n/a
	Traes_4AL_8C4927CF5	roots	2.15479	n/a	n/a
	TRAES3BF063600050CFD_g	roots	1.95862	n/a	n/a
	Traes_6DS_82E1E85A4	roots	1.6238	n/a	n/a
	TRAES3BF089300200CFD_g	spike	-13.069	n/a	n/a
	Traes_1BS_A999A190E	spike	-2.76581	n/a	n/a
RLK-Pelle_LRK10L-2	Traes_3AS_6FC841A37	flag leaf	-12.9446	Probable receptor-like protein kinase At5g38990	AT5G38990
	Traes_1DS_9696ADD50	flag leaf	-13.1228	n/a	n/a
	TRAES3BF270500080CFD_g	leaves/stems	2.1214	n/a	n/a
	Traes_5BL_C56D1F5F7	leaves/stems	1.62472	n/a	n/a
	Traes_3DS_70A4300DF	leaves/stems	1.58431	n/a	n/a
RLK-Pelle_LRR-I-1	Traes_1AL_2DEFEB104	roots	-11.7833	Protein kinase superfamily protein	AT3G46410
	Traes_1AL_A7739BD6B	roots	-11.2877	n/a	n/a
	Traes_1AL_4DD378632	roots	-1.69568	n/a	n/a
	Traes_5DL_1B10D9E0E	roots	2.3892	n/a	n/a
	Traes_1BS_C7BCFEFA4	roots	1.55572	n/a	n/a
RLK-Pelle_LRR-I-2	Traes_7BS_93A86D7A11	leaves/stems	-1.93971	Phosphatidylinositol 4-kinase gamma 6	AT1G13640
	Traes_7AL_CF1B77832	roots	-1.67371	Protein kinase superfamily protein	AT5G54590
RLK-Pelle_LRR-III	Traes_4AS_031757A2A	roots	1.76357	Probable inactive receptor kinase At3g08680	AT3G08680
	Traes_2BS_BDB1BA66F	roots	1.544	Probable inactive receptor kinase At3g08680	AT3G08680
RLK-Pelle_LRR-IV	Traes_7DS_F2A50E14F	roots	-10.8678	Leucine-rich repeat protein kinase family protein	AT2G45340
RLK-Pelle_LRR-IX	Traes_4BS_3D465EE8F	flag leaf	1.9346	Leucine-rich repeat protein kinase family protein	AT1G24650
	Traes_4BS_3D465EE8F	roots	-2.14387	Leucine-rich repeat protein kinase family protein	AT1G24650
RLK-Pelle_LRR-V	Traes_6BS_59997C24A	leaves/stems	-12.3685	Protein STRUBBELIG-RECEPTOR FAMILY 3	AT4G03390
	Traes_4BL_413C72B37	leaves/stems	-1.97382	Protein STRUBBELIG-RECEPTOR FAMILY 6	AT1G53730
	Traes_4BL_413C72B37	roots	-1.64963	Protein STRUBBELIG-RECEPTOR FAMILY 6	AT1G53730
	Traes_2BS_B0C8595DF	roots	1.78485	Protein STRUBBELIG-RECEPTOR FAMILY 6	AT1G53730
RLK-Pelle_LRR-VI-1	Traes_2AL_2F3943F2C	roots	1.96621	Probable inactive leucine-rich repeat receptor-like protein kinase At3g03770	AT3G03770
RLK-Pelle_LRR-VI-2	Traes_1BL_CFD471B75	roots	-1.81791	Probable inactive receptor-like protein kinase At3g56050	AT3G56050
	Traes_1AL_7E3623F89	roots	-1.56664	Probable inactive receptor-like protein kinase At3g56050	AT3G56050
	Traes_3AS_7E9A63553	roots	2.14584	Leucine-rich repeat protein kinase family protein	AT5G45840
RLK-Pelle_LRR-VII-3	Traes_2BL_B28389816	roots	1.80746	Leucine-rich receptor-like protein kinase family protein	AT1G75640
RLK-Pelle_LRR-VIII-1	TRAES3BF094400090CFD_g	roots	2.8817	Leucine-rich repeat protein kinase family protein	AT1G79620
	Traes_4AS_73EAE6633	spike	-2.40072	Leucine-rich repeat protein kinase family protein	AT1G79620
	Traes_1AL_F171CDC68	spike	-1.54829	Probable LRR receptor-like serine/threonine-protein kinase At1g06840	AT1G06840
RLK-Pelle_LRR-Xb-1	Traes_4BS_A5475B778	roots	-12.5923	Protein kinase superfamily protein	AT5G42440
	Traes_6BS_A158B7679	roots	-3.3756	n/a	n/a
	Traes_6AS_0C62233D6	roots	-1.96806	n/a	n/a
	Traes_2AL_E34A4C731	roots	1.75614	Phytosulfokine receptor 1	AT2G02220
	Traes_6DS_FFEA7560F	roots	1.89089	n/a	n/a
RLK-Pelle_LRR-XI-1	Traes_1BL_233A2D537	leaves/stems	2.41301	Probable LRR receptor-like serine/threonine-protein kinase At4g08850	AT4G08850
	Traes_1DS_72E1108B6	leaves/stems	1.68164	n/a	n/a
	Traes_1AS_D99A204A0	leaves/stems	1.6238	n/a	n/a
	Traes_3DL_6D98A54F8	leaves/stems	1.50714	n/a	n/a
	TRAES3BF036500020CFD_g	roots	2.24403	Leucine-rich repeat receptor-like tyrosine-protein kinase PXC3	AT2G41820
	Traes_5DS_27BF60D68	roots	1.80003	Leucine-rich repeat transmembrane protein kinase family protein	AT5G49660
	Traes_4BS_E024BE836	roots	3.43867	Leucine-rich receptor-like protein kinase family protein	AT1G72180
	Traes_4AL_088D3E9A6	roots	3.03393	Leucine-rich receptor-like protein kinase family protein	AT1G72180
	Traes_4DS_DAC58A2DC	roots	2.3499	Leucine-rich receptor-like protein kinase family protein	AT1G72180
	Traes_1AS_A81221E1D	roots	2.29784	Probable LRR receptor-like serine/threonine-protein kinase At4g08850	AT4G08850
	Traes_2AL_BAECFEFE7	roots	1.58573	Probably inactive leucine-rich repeat receptor-like protein kinase At5g06940	AT5G06940
	Traes_6AS_263764436	roots	3.38872	Protein kinase family protein with leucine-rich repeat domain	AT5G25930
	Traes_5DL_4BE6BE82E	roots	2.49726	n/a	n/a
	Traes_1DS_72E1108B6	roots	1.8657	n/a	n/a
RLK-Pelle_LRR-XII-1	Traes_1DL_F3FEF6A99	flag leaf	2.01407	n/a	n/a
	Traes_6AL_4815187D4	leaves/stems	1.67782	n/a	n/a
	Traes_5BL_B04F686A8	leaves/stems	1.66988	n/a	n/a
	Traes_7AL_8E30E8AE0	roots	-11.3729	n/a	n/a
	Traes_2AL_5A5A59972	roots	-5.08623	n/a	n/a
	Traes_7AL_4A6E3BFB0	roots	-3.56881	n/a	n/a
	Traes_7BL_BB32C4D68	roots	-3.16524	n/a	n/a
	Traes_5AL_4194F0B4F	roots	-2.11021	n/a	n/a
	Traes_5AL_B248F5775	roots	-1.73242	n/a	n/a
	Traes_5BL_2ACDA9218	roots	2.33195	Putative leucine-rich repeat receptor-like serine/threonine-protein kinase At2g24130	AT2G24130
	Traes_3DS_735801C27	roots	2.68348	n/a	n/a
	Traes_2DS_ADF8926CE	roots	2.43815	n/a	n/a
	TRAES3BF035200010CFD_g	roots	2.21712	n/a	n/a
	Traes_4BS_FC16221A2	roots	1.84994	n/a	n/a
	Traes_4AL_745682C27	spike	-2.70351	n/a	n/a
RLK-Pelle_LysM	Traes_4BL_80B64F3AB	roots	12.8203	n/a	n/a
	TRAES3BF093200060CFD_g	roots	4.57531	n/a	n/a
RLK-Pelle_PERK-2	TRAES3BF053300040CFD_g	roots	1.83604	Protein kinase superfamily protein	AT5G56790
	Traes_3AL_162C62B4F	roots	1.59773	Protein kinase superfamily protein	AT5G56790
RLK-Pelle_RLCK-II	TRAES3BF001400020CFD_g	leaves/stems	1.58614	Protein kinase superfamily protein	AT3G08760
RLK-Pelle_RLCK-IV	Traes_5BL_AD563E172	leaves/stems	-1.60392	Calmodulin-binding receptor-like cytoplasmic kinase 3	AT2G11520
RLK-Pelle_RLCK-IXb	Traes_6BL_56D72F728	roots	2.43243	U-box domain-containing protein 32	AT3G49060
	Traes_5BL_2230EBD7F	roots	1.67995	U-box domain-containing protein 32	AT3G49060
	Traes_5AL_76DC44E77	roots	1.67361	U-box domain-containing protein 32	AT3G49060
	Traes_4AL_CF66B7BE2	roots	1.71164	U-box domain-containing protein 51	AT5G61560
	Traes_5AL_4FF33D496	roots	4.61662	n/a	n/a
RLK-Pelle_RLCK-Os	Traes_2BL_BB1972F6D	roots	2.09872	n/a	n/a
RLK-Pelle_RLCK-V	Traes_2DS_7631E4FD0	roots	12.5185	Protein kinase superfamily protein	AT4G02630
RLK-Pelle_RLCK-VI	Traes_7AL_BF25E1084	roots	2.19522	Probable receptor-like serine/threonine-protein kinase At5g57670	AT5G57670
	Traes_4BS_9A4725D4C	roots	1.62106	Protein kinase protein with adenine nucleotide alpha hydrolases-like domain	AT1G77280
RLK-Pelle_RLCK-VIIa-1	Traes_3DL_B04ECA285	roots	1.71722	Protein kinase superfamily protein	AT5G18610
RLK-Pelle_RLCK-VIIa-2	Traes_5BL_E42F6746D	roots	-13.0907	Probable receptor-like protein kinase At5g47070	AT5G47070
	Traes_6AL_07183E336	roots	-1.55216	Probable receptor-like protein kinase At5g47070	AT5G47070
	Traes_2BL_BFCED1004	roots	-3.78597	Protein kinase superfamily protein	AT1G76360
	Traes_5DL_33A43044C	roots	-12.7038	root-specific kinase 1	AT2G26290
	Traes_1BS_C8A500342	roots	-4.56785	root-specific kinase 1	AT2G26290
	Traes_1AS_3FCCD2735	roots	-3.56989	root-specific kinase 1	AT2G26290
	Traes_7AL_CAE523DB1	roots	-14.8351	n/a	n/a
	Traes_5BL_2522FBDB6	roots	-11.2696	n/a	n/a
	Traes_4BL_4D5151A6B	roots	1.84926	root-specific kinase 1	AT2G26290
RLK-Pelle_RLCK-VIII	Traes_1BS_629BAC470	roots	-2.19443	Probable receptor-like protein kinase At2g47060	AT2G47060
	Traes_1DS_4323F126D	roots	-1.71845	Probable receptor-like protein kinase At2g47060	AT2G47060
	Traes_3AS_BAEAABA02	roots	1.64842	Probable receptor-like protein kinase At2g47060	AT2G47060
RLK-Pelle_RLCK-XII-1	Traes_4DL_7C6140BA4	roots	-1.61281	Protein kinase superfamily protein	AT2G17170
RLK-Pelle_RLCK-XV	Traes_7AS_60801199D	roots	-1.94384	Protein kinase superfamily protein	AT1G52540
	Traes_7BS_EDB4532D1	roots	-1.78712	Protein kinase superfamily protein	AT1G52540
	Traes_5DL_A5F4747CA	roots	3.88489	n/a	n/a
RLK-Pelle_SD-2b	Traes_7AL_D8601F4CF	flag leaf	-13.3607	n/a	n/a
	Traes_5DL_91EFA6E79	leaves/stems	-1.52692	n/a	n/a
	Traes_2AS_C913A8043	leaves/stems	2.20378	n/a	n/a
	Traes_1BL_7B735AEE6	leaves/stems	2.00002	n/a	n/a
	Traes_7AL_AEAFC269B	leaves/stems	1.73952	n/a	n/a
	Traes_1BL_802F437E8	roots	-10.5438	n/a	n/a
	Traes_4AL_26308ED6D	roots	-3.73717	n/a	n/a
	Traes_2AL_53CDF7BCB1	roots	-3.63285	n/a	n/a
	Traes_1BL_2B1696617	roots	-2.63848	n/a	n/a
	Traes_1AS_48F12954A	roots	-2.35562	n/a	n/a
	Traes_7DL_E5B7879A5	roots	4.5949	n/a	n/a
	Traes_2BL_1AA6EDD1F	roots	3.46207	n/a	n/a
	Traes_7DL_08AD82091	roots	3.45093	n/a	n/a
	Traes_5BL_C744B727D	roots	3.08224	n/a	n/a
	Traes_5BL_DFFA40472	roots	2.53721	n/a	n/a
	Traes_6DL_3E7AA2990	roots	2.05438	n/a	n/a
	Traes_5BL_DFFA40472	spike	-2.60874	n/a	n/a
RLK-Pelle_WAK	Traes_2AL_0FE046DB8	flag leaf	-13.137	Wall-associated receptor kinase-like 15	AT3G53840
	Traes_3DL_69C2B3763	leaves/stems	3.0152	n/a	n/a
	Traes_6BL_15A0217CA	leaves/stems	2.01501	n/a	n/a
	Traes_1BS_C4B727779	leaves/stems	1.99267	n/a	n/a
	Traes_6BL_4C2E2AF8A	leaves/stems	1.87802	n/a	n/a
	Traes_5DS_CC7F7ABA6	leaves/stems	1.77398	n/a	n/a
	Traes_1BL_0AFB268D4	leaves/stems	1.71791	n/a	n/a
	Traes_6DL_FA4DA04E8	leaves/stems	1.6944	n/a	n/a
	Traes_5AL_02C1FC147	leaves/stems	1.58599	n/a	n/a
	Traes_2DL_36F021DAA	roots	-11.4442	Wall-associated receptor kinase 5	AT1G21230
	Traes_6AL_D3D7214F1	roots	-1.98656	Wall-associated receptor kinase 5	AT1G21230
	Traes_6BS_4E783101C	roots	-15.7761	n/a	n/a
	Traes_6BS_35E3E1FC4	roots	-12.4374	n/a	n/a
	Traes_7AS_843398141	roots	-12.0607	n/a	n/a
	Traes_5BL_FE6460DF0	roots	-11.5057	n/a	n/a
	Traes_5AL_02C1FC147	roots	-10.7984	n/a	n/a
	Traes_5AL_30E203667	roots	-2.49433	n/a	n/a
	Traes_2BL_7E3CACCB6	roots	-2.11974	n/a	n/a
	Traes_4AL_5375C1F64	roots	-2.04721	n/a	n/a
	Traes_6AS_E2BC4706B	roots	-1.95736	n/a	n/a
	Traes_2AL_100E03B41	roots	-1.69366	n/a	n/a
	Traes_6DL_9DFBD945F	roots	11.841	Wall-associated receptor kinase 5	AT1G21230
	Traes_6DS_9B68C1F2A	roots	2.88366	n/a	n/a
	Traes_1BS_2D29D1179	roots	2.11193	n/a	n/a
	Traes_6BS_4B49621A7	roots	2.10443	n/a	n/a
	Traes_6DL_506278E82	roots	1.94092	n/a	n/a
	Traes_2AS_54C0F6864	roots	1.84144	n/a	n/a
	Traes_5DL_16454EBF2	roots	1.62399	n/a	n/a
	TRAES3BF074300010CFD_g	roots	1.62027	n/a	n/a
RLK-Pelle_WAK_LRK10L-1	Traes_3AS_90405374C	roots	1.57328	Protein kinase family protein	AT5G38210
	Traes_5BS_E10CFAEA8	spike	-2.40903	n/a	n/a
STE_STE11	TRAES3BF036800120CFD_g	roots	-3.87251	mitogen-activated protein kinase kinase kinase 18	AT1G05100
STE_STE20-Fray	Traes_6BL_492605179	roots	-11.622	Protein kinase superfamily protein	AT1G79640
TKL_CTR1-DRK-2	Traes_5BL_F27D43734	roots	1.65451	PAS domain-containing protein tyrosine kinase family protein	AT1G67890
TKL-Pl-4	Traes_5DL_3191490FE	roots	-13.378	ACT-like protein tyrosine kinase family protein	AT4G38470
	Traes_6DL_2A4C07901	roots	-11.2695	Protein kinase superfamily protein	AT5G40540
	Traes_2DL_C5A0BDC60	roots	2.46226	n/a	n/a
	Traes_2BL_B1883A8FA	roots	2.1772	n/a	n/a
TKL-Pl-6	Traes_7AS_9DEA62A9E	roots	1.65449	Protein kinase superfamily protein with octicosapeptide/Phox/Bem1p domain	AT3G46920
WNK_NRBP	Traes_1AS_F03FF6BAE	roots	-13.9619	Probable serine/threonine-protein kinase WNK3	AT3G48260

## Sheet: Stress
Gene ID	tissue	log2(fold_change)	Description	Orthologues
Traes_4BL_20E1038D7	roots	2.09289	15-cis-phytoene desaturase, chloroplastic/chromoplastic	AT4G14210
Traes_4DL_B8215DE3A	roots	1.795	15-cis-phytoene desaturase, chloroplastic/chromoplastic	AT4G14210
Traes_2BL_3EC1FF2E5	leaves/stems	2.12395	Beta-carotene 3-hydroxylase 2, chloroplastic	AT5G52570
Traes_7AL_7B5BA5BB3	roots	14.7653	Beta-carotene isomerase D27, chloroplastic	AT1G03055
Traes_6BS_C2B768643	flag leaf	2.14269	phytoene desaturation 1	AT1G06570
Traes_6BS_C2B768643	leaves/stems	1.7882	phytoene desaturation 1	AT1G06570
Traes_6DS_1DEB9EA6F	roots	-10.7766	phytoene desaturation 1	AT1G06570
Traes_5BL_667D47F86	roots	2.03045	Phytoene synthase, chloroplastic	AT5G17230
Traes_1DS_2536BE700	roots	2.3704	Prolycopene isomerase, chloroplastic	AT1G06820
Traes_2DL_AE9C5933A	roots	1.69667	Zeaxanthin epoxidase, chloroplastic	AT5G67030
Traes_1AL_3791A0A3A	roots	1.59909	Aldehyde dehydrogenase family 2 member C4	AT3G24503
Traes_7AL_D84A76A1E	roots	-11.6744	Aldehyde dehydrogenase family 2 member C4	AT3G24503
TRAES3BF066400020CFD_g	roots	1.81535	Aldehyde dehydrogenase family 2 member C4	AT3G24503
Traes_7AL_F80BC8414	flag leaf	-12.8987	Catalase-2	AT4G35090
Traes_7BL_33F8CE187	flag leaf	1.97909	cytochrome P450, family 72, subfamily A, polypeptide 10	AT3G14640
Traes_3AS_E23913975	leaves/stems	-3.55045	cytochrome P450, family 77, subfamily A, polypeptide 5 pseudogene	AT3G18270
Traes_2DL_FB335A13F	leaves/stems	-13.0664	cytochrome P450, family 87, subfamily A, polypeptide 2	AT1G12740
Traes_7BL_33F8CE187	leaves/stems	2.96756	cytochrome P450, family 72, subfamily A, polypeptide 10	AT3G14640
Traes_1AL_3A1D8DC66	leaves/stems	1.99199	cytochrome P450, family 89, subfamily A, polypeptide 3	AT5G61320
Traes_5BL_0013BC424	root	-2.19981	Cytochrome P450 94C1	AT2G27690
Traes_2BL_49133055A	root	2.83508	cytochrome P450, family 724, subfamily A, polypeptide 1	AT5G14400
Traes_2AL_208CBF7C1	root	2.10449	cytochrome P450, family 724, subfamily A, polypeptide 1	AT5G14400
Traes_2BL_41296A5F1	root	1.58358	Cytochrome P450 703A2	AT1G01280
TRAES3BF093200090CFD_g	root	2.35351	Cytochrome P450 94C1	AT2G27690
Traes_2BL_43261FCED	root	1.9954	cytochrome P450, family 704, subfamily A, polypeptide 2	AT2G45510
Traes_7BL_1D7C441C5	root	2.08489	cytochrome P450, family 72, subfamily A, polypeptide 10	AT3G14640
Traes_2BL_906F1E946	root	14.8254	cytochrome P450, family 722, subfamily A, polypeptide 1	AT1G19630
Traes_2BL_6DCB8BD21	root	13.7505	cytochrome P450, family 722, subfamily A, polypeptide 1	AT1G19630
Traes_2AL_E9CDA0B17	root	3.24671	cytochrome P450, family 87, subfamily A, polypeptide 2	AT1G12740
Traes_2DL_FB335A13F	spike	-11.7373	cytochrome P450, family 87, subfamily A, polypeptide 2	AT1G12740
Traes_7AS_0BB13DD79	flag leaf	-14.5397	Glutathione S-transferase DHAR3, chloroplastic	AT5G16710
Traes_7BS_10BCBBBFA	leaves/stems	-12.8354	Glutathione S-transferase DHAR3, chloroplastic	AT5G16710
Traes_4DL_097863C94	roots	-10.7844	Glutathione S-transferase F11	AT3G03190
Traes_5AL_5DE2B4126	roots	-10.4196	Glutathione S-transferase F11	AT3G03190
Traes_1AS_9D59F9C89	roots	1.5532	Glutathione S-transferase F13	AT3G62760
Traes_1BS_6FEB6D656	roots	1.58855	Glutathione S-transferase F13	AT3G62760
Traes_5BS_D1BA3D7D3	roots	-2.54826	Glutathione S-transferase F13	AT3G62760
Traes_5DS_A37C42B501	roots	-14.633	Glutathione S-transferase F13	AT3G62760
Traes_4DL_469179461	leaves/stems	2.32639	Glutathione S-transferase L2, chloroplastic	AT3G55040
Traes_4AL_61878DCD7	roots	-10.6431	Glutathione S-transferase U10	AT1G74590
Traes_5BL_E956B149A	flag leaf	-13.0786	Glutathione S-transferase U10	AT1G74590
Traes_5BL_051A88B95	roots	1.88428	Glutathione S-transferase U24	AT1G17170
Traes_5BS_0736D4AEA	roots	1.62651	Glutathione S-transferase Z1	AT2G02390
Traes_7BL_797FAB3B3	roots	2.31805	Glutathione S-transferase Z1	AT2G02390
Traes_4AS_DA6382E64	roots	4.69354	Homocysteine S-methyltransferase 1	AT3G25900
Traes_4DL_3DD859576	roots	4.76292	Homocysteine S-methyltransferase 1	AT3G25900
Traes_5BS_83CDABBCF	flag leaf	2.22635	Homocysteine S-methyltransferase 2	AT3G63250
Traes_5BS_83CDABBCF	spike	2.12983	Homocysteine S-methyltransferase 2	AT3G63250
Traes_5DS_9C45AD986	leaves/stems	1.61053	Homocysteine S-methyltransferase 2	AT3G63250
Traes_1AS_87B7A8114	spike	-2.70241	Methionine S-methyltransferase	AT5G49810
Traes_2BL_C6677B603	roots	5.04174	Methionine S-methyltransferase	AT5G49810
Traes_7BL_8930CD1E5	leaves/stems	2.39806	Peptide methionine sulfoxide reductase B1, chloroplastic	AT1G53670
Traes_4AS_9EEABCE1C	flag leaf	-2.11139	L-ascorbate peroxidase 1, cytosolic	AT1G07890
Traes_4AS_9EEABCE1C	leaves/stems	-2.66952	L-ascorbate peroxidase 1, cytosolic	AT1G07890
Traes_4AS_9EEABCE1C	roots	-1.52214	L-ascorbate peroxidase 1, cytosolic	AT1G07890
Traes_4BL_19FA6DCAD	leaves/stems	-3.04708	L-ascorbate peroxidase 1, cytosolic	AT1G07890
Traes_4BL_19FA6DCAD	roots	-2.14686	L-ascorbate peroxidase 1, cytosolic	AT1G07890
Traes_7BS_EB50DB903	roots	-2.3063	Peroxidase 11	AT1G68850
Traes_2AS_647C2FAA9	spike	2.28204	Peroxidase 21	AT2G37130
Traes_3AL_78711D4EB	roots	-12.488	Peroxidase 23	AT2G38390
Traes_4AS_38E64EC24	roots	-2.26537	Peroxidase 23	AT2G38390
TRAES3BF110100050CFD_g	roots	-13.5576	Peroxidase 23	AT2G38390
Traes_5BL_0D65F136A	roots	-11.1546	Peroxidase 60	AT5G22410
Traes_5DL_D2F75A952	roots	-11.3325	Peroxidase 67	AT5G58390
Traes_2BL_E3222439E	spike	-12.7395	Thylakoid lumenal 29 kDa protein, chloroplastic	AT4G09010
Traes_7AL_0D16AB40B	leaves/stems	-12.7412	Acid phosphatase/vanadium-dependent haloperoxidase-related protein	AT1G24350
TRAES3BF136000080CFD_g	leaves/stems	2.09576	Alpha-dioxygenase 1	AT3G01420
Traes_5AL_0C019E2F5	leaves/stems	-13.4109	Protein PEROXIN-4	AT5G25760
Traes_4BS_DEACD7F0B	flag leaf	-14.587	Probable glutathione peroxidase 5	AT3G63080
Traes_7BS_8F739045B	roots	-11.5331	Putative glutathione peroxidase 7, chloroplastic	AT4G31870
Traes_7BS_8F739045B	spike	-2.21652	Putative glutathione peroxidase 7, chloroplastic	AT4G31870
TRAES3BF082000040CFD_g	roots	4.06767	Probable cinnamyl alcohol dehydrogenase 1	AT1G72680
Traes_3DS_034FA9DE4	roots	3.24187	Pyridoxal phosphate (PLP)-dependent transferases superfamily protein	AT1G80360
Traes_3DS_33305FEA1	roots	3.41017	Pyridoxal phosphate (PLP)-dependent transferases superfamily protein	AT1G80360
Traes_5AL_97F9273FA	roots	1.95064	Pyridoxal phosphate (PLP)-dependent transferases superfamily protein	AT1G77670
Traes_5BL_0E631C9F8	roots	2.04288	Pyridoxal phosphate (PLP)-dependent transferases superfamily protein	AT1G77670
Traes_2BS_B6EBC0962	roots	-12.9046	Superoxide dismutase	AT5G18100
Traes_4BL_F765C4AA5	leaves/stems	-14.0592	Superoxide dismutase	AT5G18100
Traes_7AL_E14A72218	roots	-13.5788	Superoxide dismutase	AT2G28190
Traes_7AS_ECBB6F731	roots	2.87062	Superoxide dismutase	AT5G51100
